# Supplementary material for: Transcriptomic analysis delineates preterm prelabor rupture of membranes from preterm labor in preterm fetal membranes
Source: BMC Med Genomics. 2024 Mar 5;17:72. doi: 10.1186/s12920-024-01841-7 (PMC10916314; doi:10.1186/s12920-024-01841-7)
Supplement: Supplementary file 1 — Supplementary Material 1 [file 12920_2024_1841_MOESM1_ESM.csv]

Sample Name	% Aligned	M Aligned	% Dups	% GC	M Seqs
JM198_A_1.fq			62.40%	51%	23.3
JM198_A_2.fq			60.20%	52%	23.3
JM198_A_transcripts_quant	92.30%	21.5
JM198_C_1.fq.fq			61.90%	51%	23.5
JM198_C_2.fq			60.70%	51%	23.5
JM198_C_transcripts_quant	91.90%	21.5
JM199_A_1.fq			62.10%	52%	23.3
JM199_A_2.fq			60.20%	52%	23.3
JM199_A_transcripts_quant	90.80%	21.1
JM199_C_1.fq			55.80%	51%	23.2
JM199_C_2.fq			53.70%	51%	23.2
JM199_C_transcripts_quant	88.90%	20.7
JM200_A_1.fq			56.90%	52%	23.2
JM200_A_2.fq			54.30%	52%	23.2
JM200_A_transcripts_quant	91.00%	21.2
JM200_C_1.fq			59.40%	50%	23.3
JM200_C_2.fq			57.20%	50%	23.3
JM200_C_transcripts_quant	90.60%	21.1
JM202_A_1.fq			55.80%	52%	23.4
JM202_A_2.fq			53.60%	52%	23.4
JM202_A_transcripts_quant	89.90%	21
JM202_C_1.fq			54.40%	51%	23.4
JM202_C_2.fq			52.80%	51%	23.4
JM202_C_transcripts_quant	90.00%	21.1
JM205_A_1.fq			56.10%	50%	23.4
JM205_A_2.fq			53.70%	50%	23.4
JM205_A_transcripts_quant	87.80%	20.5
JM205_C_1.fq			59.50%	51%	23.4
JM205_C_2.fq			58.00%	51%	23.4
JM205_C_transcripts_quant	90.80%	21.2
JM214_A_1.fq			55.90%	52%	23.3
JM214_A_2.fq			54.40%	52%	23.3
JM214_A_transcripts_quant	89.90%	21
JM214_C_1.fq			64.40%	50%	23.4
JM214_C_2.fq			62.40%	50%	23.4
JM214_C_transcripts_quant	85.80%	20
JM216_A_1.fq			55.00%	51%	23.3
JM216_A_2.fq			52.50%	51%	23.3
JM216_A_transcripts_quant	89.50%	20.8
JM216_C_1.fq			61.40%	51%	23.3
JM216_C_2.fq			59.30%	51%	23.3
JM216_C_transcripts_quant	89.60%	20.8
JM218_A_1.fq			54.20%	51%	23.2
JM218_A_2.fq			51.30%	51%	23.2
JM218_A_transcripts_quant	88.20%	20.5
JM218_C_1.fq			52.90%	50%	23.3
JM218_C_2.fq			50.60%	51%	23.3
JM218_C_transcripts_quant	88.20%	20.6
