# Supplementary material for: Transcriptomic analysis delineates preterm prelabor rupture of membranes from preterm labor in preterm fetal membranes
Source: BMC Med Genomics. 2024 Mar 5;17:72. doi: 10.1186/s12920-024-01841-7 (PMC10916314; doi:10.1186/s12920-024-01841-7)
Supplement: Supplementary file 2 — Supplementary Material 2 [file 12920_2024_1841_MOESM2_ESM.csv]

	ensembl_gene_id_version	hgnc_symbol	baseMean	log2FoldChange	lfcSE	stat	pvalue	padj	JM214_A_transcripts_quant	JM205_A_transcripts_quant	JM216_A_transcripts_quant	JM199_A_transcripts_quant	JM200_A_transcripts_quant	JM202_A_transcripts_quant
1	ENSG00000000003.15	TSPAN6	442.628220814543	-1.37239221764982	0.371255895324382	-3.69662067305543	0.00021848842773787	0.00531987590857187	243.604496370484	184.480265220206	312.240408036713	606.044326236956	694.678802517734	614.721026505165
2	ENSG00000000419.13	DPM1	419.22180908614	0.409871305592391	0.364535887707611	1.12436475917329	0.260858315855788	0.578793772665149	515.971010566396	538.801148442415	380.361377836221	372.061772273059	294.664777842137	413.470767556614
3	ENSG00000000457.14	SCYL3	255.11677965073	0.0629461031248014	0.391555271022777	0.160759177013198	0.872283078981395	0.958677644447105	187.356145505877	297.116790057575	297.124399837872	229.75573240566	288.376943948538	230.970666148859
4	ENSG00000000460.17	C1orf112	92.1851165981713	0.716059112237657	0.444598548760601	1.61057456042941	0.107272482281881	0.374761813472959	86.5502352274535	135.348658823009	121.477828487941	60.2948003092942	67.1003636241466	82.3388131171842
5	ENSG00000000938.13	FGR	438.826560148817	4.67379166507665	0.831392770204971	5.62164097713331	1.89152048208129e-08	1.95872509215053e-06	1391.39202161805	141.471596743503	1000.78681789927	8.4418216330193	49.7217134535503	41.1453895455172
6	ENSG00000000971.16	CFH	360.346464462939	4.70061367651592	1.67152467255292	2.81217127913323	NA	NA	1976.33635820745	72.8559431250941	32.8542355351364	5.32226211860664	16.8345749837007	57.8754128076503
7	ENSG00000001036.14	FUCA2	560.882532368816	0.244760619320885	0.352286121507171	0.694777921632949	0.487194486511413	0.760815613834657	641.173851113496	463.374332721107	720.492150337806	487.707118577121	497.873116981133	554.674624482233
8	ENSG00000001084.13	GCLC	314.685847530058	-0.822505852038636	0.391588417006861	-2.10043457956578	0.0356906298215474	0.198765532229839	209.043306371187	205.809916017202	267.060184438271	412.279084175638	294.466884090418	499.45571008763
9	ENSG00000001167.14	NFYA	600.559203690765	1.18767681868202	0.401796720985121	2.95591466194669	0.00311743332955352	0.0390322164533856	1035.15971379106	914.021480878457	554.875936394101	344.766407359415	434.432669870336	320.099013851215
10	ENSG00000001460.18	STPG1	349.123062720091	-0.919173677388559	0.345275464163245	-2.66214594661721	0.00776442047257056	0.0740771790102617	262.086883279977	258.400433543982	204.045071442726	500.191775114992	473.875809939024	396.138402999844
11	ENSG00000001461.17	NIPAL3	1670.14332853071	-1.32559578990363	0.387138289212418	-3.4240885669056	0.000616865133585987	0.0118164241693664	623.641014734879	1091.49560595837	1142.57854507165	2187.94363680399	2246.7462433293	2728.45492528606
12	ENSG00000001497.18	LAS1L	612.069251697278	0.0680845580215084	0.414415514103884	0.164290562742883	0.869502410591836	0.957706403610327	749.177137178442	677.956838591747	452.23181847872	755.60849028312	615.774403342823	421.666822308815
13	ENSG00000001561.7	ENPP4	30.6207025561876	4.47832329458933	1.07651463163368	4.16002083296647	3.18218566919693e-05	0.0010877513887484	51.0549418735488	14.67333370142	110.046885774273	0.89632467998423	6.03439903012154	1.01833027777807
14	ENSG00000001617.12	SEMA3F	115.630752287168	-0.223027911895926	0.841287307091375	-0.265103146114271	0.790930003777807	0.925397566562842	40.9685936025433	23.1238596151579	255.920228226832	104.58135925946	101.743283090073	167.44718992894
15	ENSG00000001626.16	CFTR	3.30998860929835	1.75359106595435	1.92302424338331	0.911892334164819	0.361825397369255	NA	1.73709937518537	14.1202621466125	0	1.58765919587263	1.57792828544668	0.836982652672946
16	ENSG00000001629.10	ANKIB1	934.582702705568	-0.0384755925335939	0.410142062224173	-0.093810403948679	0.92525976697858	0.977000811649532	1036.01759213971	618.302689092536	1112.29041337331	728.364270356446	1175.22880275218	937.292448519226
17	ENSG00000001630.17	CYP51A1	522.389307133536	0.328421048122057	0.426855945837775	0.769395509947686	0.441658553285513	0.731278891275222	736.649136722006	367.978432528272	640.358607302589	366.293743445771	459.807598474327	563.248324328251
18	ENSG00000001631.16	KRIT1	553.462127001462	0.040126717453618	0.332915075464037	0.120531391970421	0.904062213711271	0.969072261780251	626.521238519691	497.760658326544	559.368090558033	625.101031324555	538.953400617657	473.068342662293
19	ENSG00000002016.18	RAD52	343.125582130796	0.153415527633939	0.453740198760269	0.338113149447875	0.735277921672109	0.898544488069443	328.064961548975	500.835731757546	254.948186523339	339.126553970403	411.670953353564	224.107105630951
20	ENSG00000002079.14	MYH16	3.93033370294793	4.39653398179891	1.98590206719876	2.21387250379395	0.0268375507022476	NA	13.1666129808817	3.69634082254458	5.68650762334732	1.03254079091394	0	0
21	ENSG00000002330.14	BAD	613.901142756919	-0.734528356080392	0.374978075101464	-1.95885681017921	0.0501295582604457	0.244386802441674	457.604687379916	484.558398523357	440.630996060677	1016.91917878044	574.103184080327	709.590411716795
22	ENSG00000002549.12	LAP3	954.211162044466	1.78018046066407	0.335212697966691	5.31059972209335	1.09265076655083e-07	8.66442526773007e-06	1730.77522747002	1489.44021980525	1214.14051467168	417.703922586042	479.310097831143	393.896989902657
23	ENSG00000002586.20	CD99	13355.445476868	-0.120974557439687	0.398728763417104	-0.303400628544917	0.761584566726026	0.911936789382559	12616.2303125464	16360.2601075925	9411.04302784197	15697.4985380934	9898.67566987944	16148.9652052541
24	ENSG00000002587.10	HS3ST1	127.636816690618	1.49794080496011	0.984796238100797	1.52106674153114	0.128243089554832	0.408098186572996	253.36549470645	304.820099977994	7.6884559435321	92.0991914731236	27.7254322345738	80.1222258080341
25	ENSG00000002726.21	AOC1	106.226175640672	-0.408769448243053	0.909725643722013	-0.449332665363406	0.653191697056261	0.858310564677048	50.4270562400873	136.367291706856	87.5661407711907	23.9177639170392	301.673012871158	37.4057883376993
26	ENSG00000002745.13	WNT16	7.13659867388158	-1.2581219996101	1.19188032805328	-1.05557745186131	0.291161306930174	0.60946535638511	2.20848305796104	3.65419930895776	6.72500622788447	9.77755675964961	17.3527914880383	3.10155520079829
27	ENSG00000002822.15	MAD1L1	772.539570504663	2.00605193172947	0.55695585491812	3.60181496255998	0.000316003263937319	0.00702592804409172	2113.64079670967	1109.42780881945	488.773670417695	337.132278391307	322.655904313054	263.606964376808
28	ENSG00000002834.18	LASP1	3164.3214578696	-0.382530008992396	0.401278871892737	-0.953277223862031	0.340449628310193	0.652009927847327	2070.73766407753	2191.76081465733	3979.16980003868	3240.45334165714	3558.59347186354	3945.2136549234
29	ENSG00000002919.15	SNX11	243.654978871837	0.790764480603816	0.513184282395762	1.54089770035862	0.123341685620015	0.400240927862626	181.15319449052	434.089991491212	311.012474346255	198.649623559343	107.793424832299	229.231164511395
30	ENSG00000002933.9	TMEM176A	184.184187379759	3.4791738494349	0.672086423908485	5.17667628100854	2.25873631555341e-07	1.67070563441186e-05	645.302290741708	121.798271465677	247.375840130836	21.4458145145566	30.0499326769349	39.1329747488413
31	ENSG00000003056.8	M6PR	1683.44684068581	0.481413548171283	0.321846864637331	1.4957844896633	0.134709824497136	0.416695111775076	1921.81439066417	1932.15273235931	2031.35510783503	1151.43442176303	1660.0866747449	1403.83771674841
32	ENSG00000003137.8	CYP26B1	5275.40820469803	-2.06042441941784	0.471423730240188	-4.37064213625407	1.23881682737821e-05	0.000496768369684876	2646.55140222635	1053.27193151442	2420.90197886015	6707.40385998439	11076.0432769794	7748.27677862349
33	ENSG00000003147.19	ICA1	158.36124487348	0.968437176793749	0.614679701167887	1.57551514220126	0.115137586084683	0.388054393824778	146.898880886747	260.977386926286	220.738799152668	80.3474162912216	45.9459698789529	195.259016105002
34	ENSG00000003249.15	DBNDD1	14.8508269344041	-2.90718691555148	1.21821087908686	-2.38643979089288	0.0170123928291042	0.12583452242166	0	3.47828951743392	6.75951118455856	7.35286733404614	23.1311779660164	48.3831156043696
35	ENSG00000003393.15	ALS2	409.966182987708	0.454518860600431	0.387853629690705	1.17188244689856	0.241244255292899	0.555871865363033	399.666786080142	584.578941854599	437.534852787839	259.299643551081	414.252096107062	364.464777545525
36	ENSG00000003400.15	CASP10	37.1172008923005	2.43074364825136	0.664695130773278	3.65693012588123	0.000255253924713978	0.00598334233111167	88.6474410230482	57.6097195327927	41.5609757687651	11.4524599915663	16.2548063000542	7.17780273757648
37	ENSG00000003402.20	CFLAR	6615.46912052977	1.64012759746398	0.50327941242478	3.2588807667731	0.00111852666319317	0.0180813070512879	6855.74176333179	15719.9580038728	7475.76410529917	4782.26409012422	2422.60436029263	2436.48240025797
38	ENSG00000003436.16	TFPI	962.607210760714	1.63346055457671	0.467755575958751	3.4921241745299	0.000479195418673999	0.00969627143716906	1358.97209535277	917.968758850352	2090.49503238261	364.726346398149	392.446545586225	651.034485994184
39	ENSG00000003509.16	NDUFAF7	153.133731267022	0.283641356766485	0.459373599125066	0.617452455488767	0.536936331971131	0.793371427565872	100.82419155963	229.569572423151	173.702950452599	139.126303524985	129.623418723317	145.95595091845
40	ENSG00000003756.17	RBM5	2438.57438455336	-0.000487559756272054	0.40055172817411	-0.0012172204536342	0.999028798832778	0.999710264589144	2587.46402057333	3112.23669406272	1614.89415382809	2967.28051601259	2302.9690080329	2046.60191481051
41	ENSG00000003987.14	MTMR7	38.491656581781	0.341972345941616	0.606039144962221	0.564274352216859	0.572567433456351	0.813662241156225	29.2421462250802	56.271898361752	43.4082062665233	22.1209459267419	34.419028905809	45.4877138047798
42	ENSG00000003989.18	SLC7A2	1356.83434236575	2.39567248448349	0.753406386431473	3.17978786432996	0.00147382902396063	0.0223216752688755	1024.62902271141	2517.04041320002	3299.16560868011	154.686266564034	966.321756089583	179.162986949343
43	ENSG00000004059.11	ARF5	1814.62386241218	-0.783134061193247	0.389200307229931	-2.01216198097857	0.0442028647692751	0.226074152062266	1208.07379583848	1366.38819316394	1426.9816859296	3237.10222098308	1879.93123439874	1769.26604415926
44	ENSG00000004139.14	SARM1	120.656581397612	-0.751493949972305	0.588246782645268	-1.2775147644547	0.201420571263197	0.511660568040018	121.682501996163	35.1131150317168	112.738372500578	126.382685491641	204.004874601469	124.017938764104
45	ENSG00000004142.12	POLDIP2	1023.56250132508	-0.323796794830297	0.31028576596513	-1.04354382426517	0.296696494890413	0.613261303350059	847.074582010842	837.529879971004	1042.91842906275	1070.19694042951	1195.18105502912	1148.47412144723
46	ENSG00000004399.13	PLXND1	1122.02819758326	-0.0102720042820314	0.722631088857391	-0.0142147278748736	0.988658670029242	0.996755468025588	1968.62501524959	221.822229166111	1164.45516011753	584.454583406031	1619.0537187396	1173.75847882072
47	ENSG00000004455.17	AK2	2664.76741952219	0.951596902716335	0.560225922481828	1.69859491417447	0.0893955353849469	0.338161304365005	5268.82370251436	4076.50048603462	1194.63287892007	2199.3469446173	1627.22731478632	1622.07319026045
48	ENSG00000004468.13	CD38	19.9234964333516	4.52593350741677	1.12751238521035	4.01408762048533	5.96761769541893e-05	0.00179272938413233	14.5610347479715	36.3309797541166	63.8561398968173	0	3.90885784153144	0.883966359673072
49	ENSG00000004478.8	FKBP4	1577.05934958104	-0.712286667486829	0.325012624525778	-2.19156615385669	0.0284108481018955	0.17210726589692	1341.96832205235	1281.41907557272	963.430112799468	2096.83778357309	1801.28032661873	1977.42047686988
50	ENSG00000004487.17	KDM1A	1177.83250589461	-0.141997125919184	0.354293040877665	-0.400790050991193	0.688574704398267	0.875210765070548	869.582338471192	1419.81064529414	1070.49658299207	1176.05942854627	1164.53109104252	1366.51494902146
51	ENSG00000004534.15	RBM6	2126.22705754554	0.0204978118464987	0.388233823648069	0.0527975941248225	0.957893178439149	0.987762253958514	2122.98654994448	2874.34552890559	1426.78629830751	2238.34426777857	2096.87723863328	1998.0224617038
52	ENSG00000004660.15	CAMKK1	407.565011650955	-1.0974261780757	0.543252715840451	-2.02010251596792	0.0433727549467333	0.223975939595862	356.069949427349	101.409664432803	321.428826347891	663.819502364569	428.042118622018	574.620008711099
53	ENSG00000004700.16	RECQL	579.087951503104	0.654305493020791	0.416513872032956	1.57090924685702	0.1162037304313	0.389721941419815	661.4171320157	740.581713140143	722.411082994213	270.291155466486	584.456494158778	495.370131243302
54	ENSG00000004766.17	VPS50	204.257166618486	0.519033183854326	0.404728881921539	1.28242190522728	0.199694684017622	0.509651904667004	211.917248344595	261.778210547873	247.560343376419	118.323470337338	205.797618665857	180.166108438836
55	ENSG00000004776.13	HSPB6	175.072131435069	-3.30721329553666	0.605048689895869	-5.46602835567803	4.60230747790394e-08	4.07612311917246e-06	39.2830374223223	11.8413649937519	45.34837223059	200.180597119261	309.069716608221	444.709700236269
56	ENSG00000004777.18	ARHGAP33	107.981137363442	-1.12296838462641	0.56846603735835	-1.97543619288995	0.0482186689291643	0.23797068904654	53.5951201487176	76.0199852304214	73.5963511760884	137.124809267438	237.106532857901	70.4440255000874
57	ENSG00000004779.10	NDUFAB1	412.403845516137	-0.150068075908409	0.35607231980992	-0.421453922586624	0.673423650997663	0.868558132622379	399.596539151718	431.935748475174	341.364890798579	528.645147704246	360.046009373589	412.834737593519
58	ENSG00000004799.8	PDK4	8.09603754953423	1.16879684627334	1.3857936046267	0.843413364278141	0.398997300202986	0.700643239179389	21.3149759263365	5.51665986235875	6.83199236071062	4.82502648684801	0	10.0875706609515
59	ENSG00000004838.14	ZMYND10	11.6326092046856	-1.22618510385781	1.08865605158072	-1.12632920386324	0.260026200849804	0.577315647421574	9.43146885820211	3.52086456950438	7.49426226486404	3.00276817143496	23.2205244100336	23.1257669540743
60	ENSG00000004864.14	SLC25A13	225.329650109319	0.456473544971877	0.565060074042779	0.807831885388737	0.419187366996463	0.714201554157867	295.483444536646	106.535790085886	380.389282200707	137.510841791594	184.150275720125	247.908266320956
61	ENSG00000004866.22	ST7	1639.10766795242	-1.79232125535536	0.325617191965655	-5.50438152400875	3.70466493913753e-08	3.37911510821643e-06	782.32554235551	761.641345254601	659.332042514723	2802.84918016337	2762.65083580769	2065.84706161866
62	ENSG00000004897.12	CDC27	976.097250872674	1.06468868566044	0.392187737420939	2.71474241561434	0.00663273372725183	0.0664270076620488	1301.389323031	1732.28906046212	928.90246890396	585.865324013731	750.811626184805	557.32570264042
63	ENSG00000004939.15	SLC4A1	13.1392887109529	0.0612680728648256	1.72262616200883	0.035566668042112	0.971627886545991	0.99171682706477	30.7694126725767	9.17574079363573	0	0	10.7894338240475	28.1011449754577
64	ENSG00000004961.15	HCCS	270.267387862553	-0.0528389509603799	0.391279916802578	-0.135041305958568	0.892579215995672	0.965247834712749	247.671410772565	297.24796231767	250.877308203629	194.629779112755	300.457375435988	330.720491332707
65	ENSG00000004975.12	DVL2	974.521729950952	0.43491858018116	0.360566966750832	1.2062075017585	0.227737492134281	0.543008765430655	1026.79222352701	1328.85366671104	1005.31390554426	665.063409148946	786.427137686888	1034.68003708757
66	ENSG00000005001.10	PRSS22	512.383620393097	2.56278508488279	0.717067739241153	3.57397906032546	0.000351597059923117	0.00763195393697478	245.34771794298	1924.38686337184	459.550644933607	139.261206584422	123.08178696625	182.673502559485
67	ENSG00000005007.13	UPF1	1665.85118253055	-0.297287315916882	0.344732306222068	-0.862371499714843	0.388483118701045	0.691893764297389	1545.24849126814	1682.20605909588	1256.84882946932	2218.75276913011	1786.3464885116	1505.70445770823
68	ENSG00000005020.13	SKAP2	480.416331369059	0.0364038830982593	0.454113091660393	0.0801647954370886	0.936106189189897	0.980613707497706	510.243453875235	470.770893827782	478.465166546704	494.602575468995	671.618448381148	256.797450114487
69	ENSG00000005022.6	SLC25A5	995.89267637209	0.319762037001342	0.412719894842509	0.774767683838844	0.438476948199153	0.728956252104776	811.434299132269	1379.89531313266	1125.99712213152	648.751313956379	837.0473665845	1172.2306432952
70	ENSG00000005059.16	MCUB	540.731851402557	0.713308402299428	0.490708450459715	1.45362975027468	0.146048984156809	0.435984388824462	604.424733912857	918.018073938548	492.658026204782	217.213318218866	489.95090557074	522.126050569553
71	ENSG00000005073.6	HOXA11	12.1996411585936	5.95861569676077	3.91019022625677	1.52386849538647	NA	NA	72.0226259653205	0	0	0	1.17522098624111	0
72	ENSG00000005075.15	POLR2J	559.600924676988	0.101084833473161	0.421270016320341	0.239952594671003	0.810367006999784	0.934402247792432	490.424683939554	807.699593429213	439.337862587433	671.982219440864	522.777161069804	425.384027595062
73	ENSG00000005100.13	DHX33	339.606039498949	0.0223894195370564	0.452518034931582	0.0494774082107943	0.960538840781072	0.988387055945171	244.544135387409	269.865522388384	512.306291645214	265.874644102991	360.920624711485	384.125018758211
74	ENSG00000005102.14	MEOX1	10.9496840834417	-2.61471141730579	1.4127752918712	-1.85076241943802	0.0642037397401677	0.281084962543126	0	6.38360946100753	2.76676674539418	2.14238185224293	16.5180261366875	37.8873203053179
75	ENSG00000005156.12	LIG3	556.881993077325	-0.155937969916925	0.325086144876594	-0.479681993140989	0.631453533852967	0.847323196288929	479.65579679873	519.076386670411	581.63271288357	514.343290899192	589.46514198503	657.118629227017
76	ENSG00000005175.10	RPAP3	257.134108052829	0.52816386718941	0.43979691534874	1.20092672039457	0.229779628188611	0.545429114935068	250.34615682572	436.28774969457	224.529701309388	173.700087447605	250.049908722101	207.891044317593
77	ENSG00000005187.12	ACSM3	18.4999793074785	0.979468257858741	0.727822058704815	1.34575236645306	0.178382391934124	0.482520532822421	22.9469154452259	26.2445963229679	24.1207739772838	15.0042146124352	15.2885395366301	7.39483595032798
78	ENSG00000005189.20	REXO5	38.9818752130459	-0.90324597294496	0.77409569731525	-1.16684019311519	0.24327491201583	0.557922296915929	47.2633535114865	15.5132424492607	18.7433371020414	88.0042479026379	41.8688306043504	22.4982397084984
79	ENSG00000005194.15	CIAPIN1	307.05398496247	0.0525976108698169	0.441034870050904	0.119259528988595	0.905069745796413	0.969072261780251	249.53619940022	430.72688822913	257.67045050004	240.618794372839	260.419096982431	403.352480290158
80	ENSG00000005206.17	SPPL2B	916.410276668282	-0.723927241268184	0.401245003207232	-1.80420250839683	0.0711995662657497	0.297413289110875	636.406154477848	474.207165799367	962.889465811377	1069.15789221167	1271.14300088747	1084.65798082196
81	ENSG00000005238.20	FAM214B	1172.65438505921	-0.380159197765766	0.371661941259817	-1.02286286423933	0.30637268989914	0.623314194365974	1163.99596601443	1056.71151530923	836.424787498307	1297.09579592301	1006.03373385914	1675.66451175118
82	ENSG00000005243.10	COPZ2	320.243628874587	-1.54338476327039	0.427664204525481	-3.6088705740123	0.000307532981731833	0.00688779975878778	226.055901221887	149.972230617329	114.977966705252	573.154267576746	388.524242595715	468.777164530594
83	ENSG00000005249.13	PRKAR2B	23.5068417031404	-0.310562173304361	0.958732777005305	-0.323929859031661	0.745991137530188	0.904241411798319	21.4882147589912	36.4976014832837	4.89740511454327	7.56091793016045	33.7592251327211	36.8376857991429
84	ENSG00000005302.19	MSL3	452.071540418845	-0.114195657428083	0.494487924696045	-0.23093720134476	0.817363589282085	0.937202411627813	203.250916918036	461.47767376835	637.564801733719	425.0050828546	501.717367110965	483.413400127398
85	ENSG00000005339.15	CREBBP	1976.02016467623	0.549271388380114	0.461523609153316	1.19012630662118	0.233996752096597	0.549232166489877	2197.40113637176	2284.98687930735	2560.52337579327	806.866600508519	2276.27709319929	1730.0659028772
86	ENSG00000005379.17	TSPOAP1	272.004037706277	-0.608856934406104	0.573007994843335	-1.06256272143737	0.287980300112707	0.607057373550046	85.5066759009199	192.338314498295	368.450121308737	325.56930678453	383.196329696642	276.963478048541
87	ENSG00000005436.14	GCFC2	256.798531124689	0.0326556128907845	0.508285399214903	0.0642466081874953	0.948773866057668	0.984570568352611	249.088239679687	338.193379883064	191.452018008489	405.26555802016	190.315840077955	166.476151078782
88	ENSG00000005448.17	WDR54	273.016580452095	-1.09620991020605	0.511226451935867	-2.14427462830809	0.0320108884925729	0.185124730953763	169.751277161672	130.596740575873	221.900127960482	603.82811324312	249.076460492986	262.946763278438
89	ENSG00000005469.12	CROT	843.38719065455	-0.519363863302911	0.544504396255083	-0.953828595094769	0.340170412388178	0.651758809281834	246.261834214515	839.033719424735	993.951526045095	915.582529492885	1077.77887049124	987.71466425883
90	ENSG00000005483.21	KMT2E	2330.22925499033	0.800133922612921	0.464932454573057	1.72096809922137	0.0852566128124617	0.329135397357582	2962.59676511041	4389.51930157295	1529.38571763667	1529.35476870477	1675.59272369642	1894.92625322079
91	ENSG00000005486.17	RHBDD2	994.379253428845	-0.224876106943034	0.396897663010788	-0.566584608327416	0.570996434592226	0.813310351754224	916.414715905907	789.675411017083	1044.91429180833	1355.88629963534	701.946237943414	1157.438564263
92	ENSG00000005513.10	SOX8	19.0174998588992	1.02110258037047	1.14332866923073	0.893096279180599	0.371805615394737	0.679251354650161	42.8603710226812	5.23602218469013	28.2886758779241	0.961879489936414	17.1071683125056	19.650882265658
93	ENSG00000005700.15	IBTK	817.123955739025	0.117336472723631	0.351413326995023	0.333898755994796	0.738455958542573	0.900261682422677	1006.16205927495	815.197886149938	730.002531606149	630.871262775726	811.317080733834	909.192913893555
94	ENSG00000005801.18	ZNF195	340.077004219556	-0.129469509147896	0.39023700345473	-0.33177148246249	0.74006181944309	0.900909222700792	242.680733107902	397.745168705053	333.747174106525	292.210781028548	352.420070239475	421.658098129833
95	ENSG00000005810.18	MYCBP2	573.797318124352	-0.252849523755032	0.363038173765597	-0.696481918505599	0.486127077011237	0.760184412410839	487.759554782877	421.83694362461	661.435853996284	613.457279280252	707.038202638345	551.256074423742
96	ENSG00000005812.11	FBXL3	1731.21051064879	0.515212836643838	0.362884305835658	1.41977161414406	0.155674181412095	0.449905285310828	1888.01904879474	2438.63983366689	1784.37145233996	1088.72931444185	1747.64399397408	1439.85942067523
97	ENSG00000005844.19	ITGAL	54.9355951709286	3.65738394813776	1.19349274502005	3.06443752037748	0.00218079720945365	0.030086797864594	53.8084048348412	15.7616025786545	234.783142227938	0	18.64071188292	6.61970950121833
98	ENSG00000005882.12	PDK2	622.064199794615	-1.70851787094237	0.636829435467633	-2.6828500314025	0.00729977165483394	0.0708094001105642	74.0997652698293	311.081345789184	490.016110667372	1156.68769010854	786.206415586512	914.293871346247
99	ENSG00000005884.18	ITGA3	1309.81921109329	0.0127842900914198	0.594446917596614	0.0215061929214933	0.982841863369563	0.995913496036346	1729.12232952309	1326.08016379143	891.75732163281	725.295408169351	2487.20529537654	699.454748066515
100	ENSG00000005889.16	ZFX	583.232004951224	0.533135753491215	0.343188218107351	1.55347918536192	0.120308698171714	0.396123080773198	603.029274208067	698.918911938678	767.129509588721	384.795737521054	512.179803537007	533.338792913814
101	ENSG00000005893.16	LAMP2	2621.92811122536	0.541097633080329	0.371247564498567	1.45751160364156	0.144975210674632	0.434299069545246	3906.01045873827	2381.84588730502	3036.05449129753	1712.39324590882	2519.77700775052	2175.48757635202
102	ENSG00000005961.19	ITGA2B	6.6337256793444	1.45682517322314	1.32016094320214	1.10352088563499	0.269801026717816	0.588361393062005	9.03575805725266	2.27496731032937	17.9721949866437	1.20287072241018	6.73741111447116	2.5791518849593
103	ENSG00000006007.12	GDE1	540.133054217637	-0.397298073350168	0.468113953318279	-0.848720852121316	0.396036640363848	0.698226921991124	282.577332810309	456.103334732433	659.851274599669	507.290535574096	504.305612500918	830.670235088399
104	ENSG00000006015.18	REX1BD	462.836062189677	-0.908800560584582	0.445003927172862	-2.04223042784869	0.0411286795465598	0.216645504110604	258.271138328631	325.519035472249	381.008140411168	891.260866444257	509.481916089829	411.475276391929
105	ENSG00000006016.11	CRLF1	909.532828797124	1.37258771596665	1.09938478099328	1.248505291047	0.211846071977239	0.525629069920694	3719.79131611738	99.6134465215364	117.594747381602	478.380245432394	226.696907043518	815.120310286317
106	ENSG00000006025.12	OSBPL7	169.14002149308	-2.13493441433121	0.654522836644142	-3.26181806776585	0.00110700165434236	0.0179279274361021	26.2578268288551	62.3526122988676	99.768006293571	155.726236911541	198.632226060254	472.103220565394
107	ENSG00000006042.12	TMEM98	76.7523355924119	-0.633625439546621	0.796234251958781	-0.795777672196175	0.426161271639878	0.71919429758879	74.9182979709002	15.1345275925337	90.5032624329674	30.6560561036557	130.390515929673	118.911353524741
108	ENSG00000006047.13	YBX2	6.06270390796373	-1.36172084517451	1.50912779678193	-0.902323082298431	0.366885267422457	0.67439158898454	1.90287128936536	4.89865402934082	3.30964183915573	5.14610799448087	20.6304475193222	0.48850077611734
109	ENSG00000006062.17	MAP3K14	282.165380176042	0.372214185662855	0.56117715785995	0.663273942015556	0.507155122378459	0.773245091351134	228.542117828928	532.079603598514	194.29108550673	304.019503537239	139.653430787749	294.406539797092
110	ENSG00000006118.15	TMEM132A	750.7584288283	0.537746069134913	0.543206788217856	0.989947255444176	0.322199900215766	0.636956430673618	1369.03675902149	492.295053916428	805.743159870501	647.824899197721	857.979786278815	331.670914684848
111	ENSG00000006125.18	AP2B1	2570.24774002298	-0.0672006462788531	0.389094532529934	-0.172710332992621	0.862879121299309	0.95479409015017	3007.69207828411	1709.39390517012	2814.58521861089	2095.06694022276	2737.71515769653	3057.03314015344
112	ENSG00000006194.10	ZNF263	601.389726074063	0.116361343026623	0.349132852764063	0.33328671909675	0.73891786349897	0.900476105123868	621.54713233582	732.369640656849	522.865011712967	618.271508163764	476.480963703247	636.804099871731
113	ENSG00000006210.7	CX3CL1	13.4102914197557	3.16439165724376	1.98301308117545	1.59574926019552	0.11054478576951	0.379519369297365	71.4667455534737	0	0.952511169310633	0	6.98089377941158	1.06159801633852
114	ENSG00000006282.21	SPATA20	649.551876399892	0.206213283562333	0.540897546090058	0.381242778882932	0.703023108781435	0.882652901167372	802.662427440105	888.453254546526	396.627316316903	433.236911170842	996.153753646016	380.177595278958
115	ENSG00000006283.18	CACNA1G	3.32478760750141	0.612825731175266	1.77601996456723	0.345055654441697	0.730052530915025	NA	5.03784875932348	1.04244605421517	5.43868682328869	0	5.89045008682419	2.53929392135694
116	ENSG00000006327.14	TNFRSF12A	2326.96990450793	0.164650283190632	0.456223886817222	0.360897988790745	0.718175707123394	0.890562631731682	3099.01840561015	2377.79104867957	1902.16440227498	1985.56339983771	1341.06644253762	3256.21572810753
117	ENSG00000006432.15	MAP3K9	402.452699652899	-0.995072136900191	0.630067316644353	-1.57931083015034	0.114264778933888	0.386236015428603	74.6307931136526	374.963055451929	357.329257628538	439.360674412783	419.439027927807	748.993389382684
118	ENSG00000006451.8	RALA	1206.56677927277	0.737182431174145	0.551503395220308	1.33667795622485	0.181327780423075	0.486671767480555	1055.64411604384	2726.81189320766	742.242541227925	706.800376487536	1053.33696571559	954.564782954084
119	ENSG00000006453.14	BAIAP2L1	1643.01317845023	0.162330117499325	0.45282578864479	0.358482492759841	0.719982267265078	0.891169507364788	2484.98778384381	1746.23173393996	975.182265347275	1476.29818914177	1298.87188416738	1876.50721426117
120	ENSG00000006459.11	KDM7A	910.614716322361	2.77622161698358	0.629065968453724	4.41324400969849	1.01833111206107e-05	0.000417871815774429	1761.85587453496	2540.78567095649	465.136580285704	147.10982597456	311.721958937401	237.078387245047
121	ENSG00000006468.14	ETV1	24.1455868640677	1.16517820207438	0.954928113381224	1.22017373428111	0.222399021586622	0.537001002727882	55.8151147501032	32.8308719514616	11.9260150746093	6.73719175304546	31.4754943173026	6.08883333788402
122	ENSG00000006530.18	AGK	288.031730032587	-0.121838454893302	0.349712517202835	-0.348396036458242	0.727542778750508	0.894514811923728	268.705086920212	272.227293931103	286.42896396282	362.864883440299	276.688749173884	261.275402767206
123	ENSG00000006534.16	ALDH3B1	967.213255740672	-0.198939648757374	0.456853871625821	-0.435455757547595	0.663231645962914	0.864110644633832	906.224024780919	622.353984907524	1173.29892848091	1479.40757442409	931.994828385123	690.00019346547
124	ENSG00000006555.11	TTC22	428.904013704953	-0.525077435694269	0.365349562215922	-1.43719191152048	0.150663470652497	0.442784597223132	303.318820787455	359.11366373236	392.606881288609	627.885522822389	405.798397896794	484.700795702114
125	ENSG00000006576.16	PHTF2	298.867386106576	-0.0873049950339229	0.407360629959866	-0.214318686227789	0.830298547067822	0.94196728731739	324.568860267234	288.240400909502	256.842912828206	216.765351356278	410.707613408497	296.079177869737
126	ENSG00000006606.9	CCL26	1.92497305880567	4.34490252361357	3.92920509102163	1.10579682733839	0.268814468555884	NA	11.549838352834	0	0	0	0	0
127	ENSG00000006607.14	FARP2	489.829812413788	-0.241460703073776	0.430404649322142	-0.561008584489178	0.574791685071788	0.814704736232187	401.253773706559	314.888832975004	630.468531635163	442.83283430572	479.892075232246	669.642826628035
128	ENSG00000006625.18	GGCT	209.888918572753	-0.736000358333694	0.509556188570819	-1.44439489666095	0.148627925442461	0.439466211997385	92.7222849238643	204.327920144496	175.224441005898	270.436977791238	161.373124052171	355.248763518848
129	ENSG00000006634.8	DBF4	86.4245225078923	0.916707465709065	0.458864792173521	1.99777250585486	0.0457413293941116	0.230725032279066	131.024489178576	109.976826546781	98.1877380266427	50.6706067160127	78.9985536874984	49.688920891843
130	ENSG00000006638.13	TBXA2R	44.9606184916985	2.16789567551446	1.04157095044088	2.08137110064064	0.0373999517639626	0.204760767443639	189.298373211102	18.9389373282719	12.4968388800235	10.0254738107201	27.531507994537	11.4725797255368
131	ENSG00000006652.15	IFRD1	594.635771431712	0.869703712424824	0.554511179712467	1.56841510909806	0.116784287270847	0.390602282754731	762.230679303362	1239.04780715609	304.605009929284	342.870745971673	392.990086572415	526.070299657443
132	ENSG00000006695.12	COX10	320.543588861965	0.67181487683486	0.425139340779581	1.58022279378556	0.114055853539267	0.385900297079619	340.869750636304	350.230959769351	490.478536033291	166.007263127337	322.430807359375	253.244216246132
133	ENSG00000006704.11	GTF2IRD1	728.887635232792	0.900793455750271	0.586212143235211	1.53663390659043	0.12438298454937	0.401538759676667	874.248044385512	1623.80956240425	350.240046886275	443.977178701342	403.919946609965	677.131032409403
134	ENSG00000006712.15	PAF1	794.523910666374	0.763556429704057	0.342653144229945	2.22836545516026	0.0258561547411212	0.162855502462737	1172.07817762107	1037.99058050402	789.964026924555	594.626330296074	529.357070152069	643.127278500451
135	ENSG00000006715.16	VPS41	1155.0501688915	0.420752317041952	0.389294288098095	1.08080783588567	0.279782602125974	0.597979996843049	1400.44483395798	1623.05469991937	944.047909728194	1218.27529863625	940.647602981996	803.830668125188
136	ENSG00000006740.17	ARHGAP44	45.8450055496539	-0.982129299232664	0.629195136858828	-1.56092957764393	0.118540367662567	0.392917460427761	24.4146004220415	27.0963266963733	40.9431024230577	31.7653322729591	92.3868308294557	58.4638406540361
137	ENSG00000006744.19	ELAC2	993.135633239902	-0.738599018659515	0.370096564389057	-1.99569271840924	0.0459673801598901	0.231401132494911	671.579879617787	603.627754361525	957.727723992752	1172.30720463315	1071.84888102913	1481.72235580507
138	ENSG00000006747.15	SCIN	6.27551724888683	-0.42848602030719	1.79727808536575	-0.238408304088342	0.811564427362438	0.934813140176091	7.44469488427903	7.18822851444116	0	0.36939533018268	2.30138421987259	20.3494005445455
139	ENSG00000006756.16	ARSD	998.399981680109	-0.454464923669858	0.526966781665093	-0.862416644620092	0.388458284437047	0.691893764297389	731.445589664561	394.587435313403	1401.02395144227	1429.96490442918	952.827561749333	1080.55044748191
140	ENSG00000006757.12	PNPLA4	202.951331924658	-0.433362887677761	0.493191548663939	-0.878690822768041	0.379568935933704	0.685889093428139	203.636174653573	161.346197064198	153.170543598816	365.955189017322	192.473222102696	141.126665111342
141	ENSG00000006788.14	MYH13	2.44996571120722	4.69316852751736	3.739809998137	1.25492164838729	0.209507204381764	NA	14.6997942672433	0	0	0	0	0
142	ENSG00000006831.10	ADIPOR2	678.63917302433	0.0349155669824768	0.323811294550457	0.107826896621842	0.914133006855055	0.972448836094892	585.951104557671	670.526445493038	803.956613567128	682.320339934084	686.16391823512	642.916616358942
143	ENSG00000006837.12	CDKL3	33.2862241041869	-0.569340965985017	0.752222867571501	-0.75687803512687	0.449122935782054	0.737396023270592	52.4304145481692	17.9719609312787	10.9183600514351	45.3705182876282	32.8732155456419	40.1528752609681
144	ENSG00000007047.15	MARK4	924.666878495615	0.468272916862557	0.384050297519061	1.21930101314221	0.222729964240325	0.537409305165389	1155.3771265955	875.07541368231	1189.70012023014	543.987667826982	952.185420383699	831.675522255059
145	ENSG00000007080.11	CCDC124	805.555336019444	-0.099385288217497	0.432571095721541	-0.229754806089666	0.818282304772823	0.937706138082332	904.583121131817	940.74062050417	488.097236526334	1094.74197673489	700.977445183737	704.191616035719
146	ENSG00000007168.14	PAFAH1B1	3510.12897957583	0.682683800060423	0.45874069322761	1.4881692645516	0.136706260627784	0.419922703209128	4211.88657834048	6416.15318612735	2349.31485226567	2243.03642790684	2877.99300222419	2962.38983059042
147	ENSG00000007171.18	NOS2	8.48058765384176	0.371536225159105	1.47040565083515	0.252676004712089	0.800518591776015	0.93011006517225	11.304880729691	0	17.4175149797971	13.9306363444653	5.91657886670569	2.31391500239155
148	ENSG00000007174.18	DNAH9	5.7661407001286	-3.49217427900623	1.69476903416492	-2.06056058885154	0.0393449799363405	0.21142522185572	0.204650917605868	0.183044919900402	1.74250032014306	1.70342884033208	5.75368601224403	25.0095331905461
149	ENSG00000007202.15	KIAA0100	2424.49018424967	-0.191310163067377	0.406362521383776	-0.47078692792808	0.637792900410702	0.849448901571689	1829.66596049312	2261.97103040135	2700.16899499032	1645.43680943787	3027.12403939318	3082.57427078219
150	ENSG00000007237.19	GAS7	616.449169963839	-0.0628684040223908	0.981078489570397	-0.0640809116607175	0.948905800891221	0.984570568352611	1068.14395474382	190.637732497545	550.563638580024	32.3448936507044	491.531365514831	1365.47343479611
151	ENSG00000007255.10	TRAPPC6A	150.256539446628	-1.86166252710342	0.622506233549511	-2.99059258650035	0.0027843670641089	0.0358842050300805	68.8265830690618	54.4123463843904	71.3062439602441	441.739970293339	166.293536558715	98.9605564140185
152	ENSG00000007264.15	MATK	22.4722041621947	0.691147141550271	1.06782084576393	0.64725009283352	0.517470095832966	0.780227912714635	26.9974656845573	2.16304104919065	54.3288604008515	14.0230690678718	26.9898776097438	10.330911160953
153	ENSG00000007341.19	ST7L	154.828920408921	-0.0273845029828075	0.458908336738553	-0.0596731433937947	0.952415962072843	0.98579083938913	175.346065762803	144.380060271818	140.049084225901	184.252908930928	92.7964176538976	192.148985608177
154	ENSG00000007350.17	TKTL1	4.37593533105051	4.57481105386751	1.93094244289723	2.3692115063789	0.017826056057913	NA	13.3273015497301	2.37666807755754	9.67320818248539	0	0	0.878434176529987
155	ENSG00000007372.24	PAX6	2.68320787964211	0.3093803156455	1.88280443881571	0.164318879469023	0.869480120031481	NA	2.1006316132548	0.363077955277356	4.94545725967303	1.45044876679873	6.57214008077849	0.667491602070289
156	ENSG00000007376.8	RPUSD1	249.249325489927	-0.166666580669432	0.374578191563541	-0.444944698925858	0.656359718993786	0.860134782978901	179.602963804004	252.612949228267	272.260049038031	241.442726077122	254.389769016417	295.187495775722
157	ENSG00000007384.15	RHBDF1	1286.42332057804	-0.425238024250604	0.443776008777351	-0.95822670860955	0.33794845204251	0.650546150875488	1246.64887561332	972.41876529924	1075.54702522644	1176.94914218934	973.773302964882	2273.20281217504
158	ENSG00000007392.17	LUC7L	776.348653602679	-0.360034483533086	0.360841875728521	-0.997762476448153	0.318394549681091	0.6339800534539	543.05902834753	848.640774807801	647.928296024969	887.028030725421	740.379353514212	991.056438196141
159	ENSG00000007402.12	CACNA2D2	25.0570153118938	-0.698947671867969	0.799835974050621	-0.87386376025109	0.382192452409696	0.688016763699793	16.1925171114119	16.3438766157687	24.6751515729062	12.6448607606497	22.8112602479217	57.6744255627048
160	ENSG00000007516.14	BAIAP3	7.19984850898471	1.24284988448676	1.26731355514388	0.980696434155681	0.326742462851639	0.640755024758173	19.1213988488613	3.66859639513616	6.85728121630694	2.10720927990134	7.89819607737548	3.546409236327
161	ENSG00000007520.4	TSR3	833.612486211509	-0.123147665123285	0.391169013706482	-0.314819581327292	0.752898643418108	0.907250853496637	789.841814777996	948.477732296108	655.722183796526	1170.50089649557	691.021303130501	746.110986772355
162	ENSG00000007541.17	PIGQ	621.520085719744	-0.952134158749178	0.39914131044266	-2.38545631293647	0.0170579482673574	0.125959782423892	369.225243269649	309.391419946216	591.258430778322	814.167258041903	740.779958452766	904.298203829611
163	ENSG00000007545.16	CRAMP1	781.672213481019	-0.179340757915005	0.397214688499268	-0.451495785799309	0.651632261660287	0.857413434058427	706.589193292831	631.292883870279	861.598216873291	553.047541704215	1035.75915753531	901.746287610183
164	ENSG00000007866.22	TEAD3	2285.57137584294	-0.76598329129422	0.50380457504177	-1.52039764869288	0.128411065080697	0.408395888374108	807.592457511906	1703.32123782508	2567.02005317118	2424.82040503063	2473.51270210836	3737.16139941048
165	ENSG00000007923.16	DNAJC11	639.457188989346	-0.44343396358586	0.391628230951328	-1.13228293708216	0.257515501328259	0.574490290886158	436.012715330676	468.693468964881	721.108477677229	588.620600453036	758.440909984031	863.866961526223
166	ENSG00000007944.15	MYLIP	422.26709782326	4.13292797954253	0.513678555137714	8.04574755594872	8.57205320584303e-16	4.31149784673316e-13	953.495819339652	1067.21952459448	376.21020483881	52.9693240073958	46.4796934230301	37.2280207361929
167	ENSG00000007968.7	E2F2	3.00001839364976	-1.54630952271159	2.50623902742616	-0.616984056903625	0.537245241690817	NA	0	0	4.56590133415382	0	10.3722701383784	3.06193888936633
168	ENSG00000008018.9	PSMB1	1325.81147440124	0.2281046948106	0.417603283540176	0.546223422567162	0.584912367507686	0.820200696305188	1667.83293772202	1646.14491673387	977.087678451604	1644.72319111948	974.80157193673	1044.27855044372
169	ENSG00000008056.14	SYN1	215.932289538702	1.27189159167176	0.580960097644896	2.1892925122186	0.0285755862454989	0.172748839376979	542.686302495655	135.71993876731	238.059797631779	114.317866195507	112.275955899424	152.533876242536
170	ENSG00000008083.14	JARID2	342.945866892945	0.179368345625473	0.49359266656365	0.363393457350612	0.71631098849791	0.889839010216657	360.319934890063	227.8956301542	504.593692871582	195.367233949191	345.19269915742	424.306010335211
171	ENSG00000008086.13	CDKL5	695.091221701207	-1.25570958866972	0.706452212822042	-1.77748694940536	0.0754881561811707	0.307828005886803	276.870817285853	99.4335443718458	854.732521679441	764.722511218524	1305.66696933054	869.120966321039
172	ENSG00000008118.10	CAMK1G	29.5910015729043	1.86866827918108	1.05905148140315	1.76447350482457	0.0776522923011925	0.312669477051737	84.2760909724247	29.7946419008838	25.2012265373777	1.88899607106327	4.4062260941924	31.9788278614838
173	ENSG00000008128.23	CDK11A	393.9887604351	-0.368410718463521	0.678107546203327	-0.5432924622742	0.586928453294112	0.82146753179536	344.465686963802	615.392239578025	71.9069531572825	478.527289481095	429.464820163923	424.17557326647
174	ENSG00000008130.15	NADK	857.745335618906	0.0280088829236338	0.482828248686798	0.0580100335881603	0.953740636339743	0.986086533517943	1037.17656323632	484.68763941163	1076.48401632118	613.34341941621	733.029518818833	1201.75085650926
175	ENSG00000008196.13	TFAP2B	9.1929153926458	-0.0172500819249001	1.69257891545784	-0.0101915968392138	0.991868423001623	0.997697162828069	0.838420454923767	0	26.7202190885781	12.9434107181009	1.62231787166526	13.0331242226067
176	ENSG00000008226.20	DLEC1	41.7346158422414	-2.02326405148087	0.955032860167016	-2.11852820553948	0.0341303587765859	0.192905270716682	24.0279812463839	4.91291426287988	20.2733308290805	151.464778833388	32.9124409818733	16.8162488998427
177	ENSG00000008256.16	CYTH3	597.258607807462	-0.519877999879244	0.375518548437158	-1.38442695319015	0.166227760627892	0.465364134657472	466.340611605591	414.447846886976	591.449635075942	526.623256957743	759.836054976119	824.854241342402
178	ENSG00000008277.14	ADAM22	7.99092246430465	0.234999859929422	1.05692740738973	0.222342479044796	0.824047286083219	0.939740171759714	6.74452811290762	3.6672325078587	15.5054144348873	6.82613361479832	7.07504098606424	8.12718512931175
179	ENSG00000008282.9	SYPL1	1486.85932346288	0.481654375721882	0.348774915750007	1.380989153667	0.167282295625385	0.467080038987537	1960.41664484559	1823.42478950313	1414.46368732723	987.284253914203	1314.65231289219	1420.91425229491
180	ENSG00000008283.16	CYB561	1709.27224218786	-1.13439314376885	0.358198740915915	-3.16693783140667	0.00154053248363917	0.0230216755874226	947.163325570862	1045.95207997865	1216.52568534118	2086.14657574699	1926.03791412509	3033.80787236438
181	ENSG00000008294.21	SPAG9	3618.63564294373	0.777469713336321	0.479362094892771	1.62188400296906	0.104828187390341	0.36989284642605	5208.69857535296	4992.70435624291	3510.42191045937	1281.69616572122	3272.30719843589	3445.98565145001
182	ENSG00000008300.17	CELSR3	271.194401320831	-0.71541200417603	0.603137684857961	-1.18615039672825	0.23556291117171	0.550785829245903	347.737428289161	66.2148625428746	201.986319914716	288.378460925121	350.103928954507	372.745407298606
183	ENSG00000008311.15	AASS	210.873893495144	1.13593521233871	0.476454633673635	2.38414138945453	0.0171190237157619	0.12615863832037	241.312338354578	399.708521079939	228.306387500569	97.7255581837831	188.867381928012	109.323173923984
184	ENSG00000008323.15	PLEKHG6	2007.93327315809	-0.333360411319323	0.390968400561712	-0.852653081017232	0.393851717061614	0.69585980925868	1660.84975665205	1471.36029947225	2198.69980543146	1788.63770376238	1912.87326482628	3015.17880880411
185	ENSG00000008324.12	SS18L2	140.861976686559	0.226958546772662	0.466331005982172	0.486689805870079	0.626478170503818	0.845162212702062	118.983571141003	193.472023257183	143.176034405731	178.094659786756	91.5866228001158	119.858948728564
186	ENSG00000008382.16	MPND	201.774322828055	0.138802450855056	0.460624079819209	0.301335637749408	0.76315856808121	0.912495372914995	189.512527488305	260.898088888997	184.056068114253	283.30466540059	140.887148574772	151.987438501412
187	ENSG00000008394.13	MGST1	116.30859754344	-0.701880888822972	0.970674962354445	-0.72308539525992	0.469627421427476	0.749299026671997	14.1433635305535	47.5791375298903	203.882741177844	292.803573735541	35.2806729236429	104.162096363169
188	ENSG00000008405.12	CRY1	333.272905179771	-0.621271480533326	0.801950486019384	-0.774700547432936	0.438516627459076	0.728956252104776	168.228433243808	270.404844608747	349.093758219522	84.330758301707	182.731955770893	944.847680933947
189	ENSG00000008441.18	NFIX	341.423476114911	0.897250716571568	0.759678618297923	1.18109249748516	0.237565980037604	0.552138014672517	830.560234512603	223.286325521578	278.99784432059	56.4552212158894	242.331336088353	416.909895030456
190	ENSG00000008513.16	ST3GAL1	2011.34888496354	0.709686205855069	0.650777073111564	1.09052121713791	0.275483612333723	0.59412122483456	4414.80313900932	1242.83014612327	1831.60497512093	1018.53123333633	778.184422742658	2782.13939344872
191	ENSG00000008516.17	MMP25	143.868772322816	2.08987705834831	0.439499352060323	4.75513114763697	1.98317633574285e-06	0.000106262123386958	237.11577016348	168.070605585198	293.228055609372	52.8181178253728	63.024446928933	48.9556378245418
192	ENSG00000008517.18	IL32	2420.57805515356	2.83885583742296	0.660926729327106	4.2952655891421	1.7448431935552e-05	0.000652149035654898	5897.27625365739	5661.01375785711	1184.32689357456	272.640234844492	784.049918048659	724.161272939179
193	ENSG00000008710.20	PKD1	1612.10472863956	-0.227802170146648	0.482564233186853	-0.472066005891574	0.636879675773007	0.849055561805344	1777.51550004798	704.96955911083	1972.71395929625	1649.67752165596	1453.68379392474	2114.06803780162
194	ENSG00000008735.14	MAPK8IP2	26.066939066365	0.707244721539544	0.739134612297262	0.956855097532773	0.338640397854844	0.650739609631772	32.8086577663349	46.7510169851117	17.5036413253994	11.3503283646351	18.3148007076651	29.6731892490441
195	ENSG00000008838.20	MED24	1263.84761828292	0.135186872924572	0.328075799361499	0.412059875149806	0.680295537646504	0.870889475883402	1261.27159882818	1551.91947142022	1156.08593977315	1133.50022803309	1378.92403920136	1101.3844324415
196	ENSG00000008853.17	RHOBTB2	2084.88996264146	-1.59259455937703	0.554461224554678	-2.87232810672403	0.00407459678442027	0.0470973091220844	933.8187955204	467.548389014507	1713.32254453018	3932.03362200281	3516.59782118516	1946.01860359571
197	ENSG00000008869.12	HEATR5B	576.66594470309	0.639005099035802	0.399484672541373	1.59957350796637	0.109693229389892	0.377995353472541	672.518837596839	747.405883858136	687.026504003694	307.51189976269	619.07369178039	426.458851216788
198	ENSG00000008952.17	SEC62	2666.4451826191	0.45446483090011	0.415731898714328	1.09316805447349	0.274320020280599	0.593040603833928	4346.12113409106	2649.16825611439	2253.78067569138	2854.88988210829	2010.0690560447	1884.64209166477
199	ENSG00000008988.11	RPS20	7734.98423720946	0.333616189532327	0.400330393346695	0.833352138825514	0.40464615902723	0.703753307994009	8033.36740339835	11409.7190036974	6432.79832089465	8918.04293356648	5905.17430742778	5710.80345427214
200	ENSG00000009307.16	CSDE1	12370.0160295927	0.166066646022681	0.370951226687666	0.447677845698313	0.654385712695756	0.85893518255434	15258.372099151	13905.9451408597	10079.4560382144	13662.1730364823	12637.0734426451	8677.07642020383
201	ENSG00000009335.18	UBE3C	1710.84097938991	-0.162746466237924	0.42556512538836	-0.382424349479777	0.702146632179592	0.882487989335078	1589.97527251291	1192.02607547549	2061.24794737303	1158.46278044462	2176.03692612938	2087.29687440404
202	ENSG00000009413.16	REV3L	313.381411067788	-0.129951074997379	0.525536104378162	-0.247273353656915	0.80469667927742	0.931843201026161	419.837538328176	128.335542994135	350.45816724854	263.443751346303	377.77295013988	340.440516349697
203	ENSG00000009724.17	MASP2	40.7827515613584	-0.300732414985212	0.667913554210792	-0.450256493657413	0.652525505492479	0.857883420365169	49.3819280953087	13.679100780934	46.6556538277747	48.6216919815922	37.047264647507	49.310870035034
204	ENSG00000009780.16	FAM76A	221.541790229854	0.179204881763265	0.405491340246946	0.441945028108686	0.658528985788227	0.861339619969922	204.152712792644	199.639851477431	301.727980280407	208.401443351659	165.783123612799	249.545629864181
205	ENSG00000009790.15	TRAF3IP3	11.0698572956846	2.58415454313673	1.26497418847865	2.04285159861217	0.0410671309021259	0.216386043819523	22.9668620815718	4.72074811171441	29.4113096268968	0	4.50753534181183	4.81268861211307
206	ENSG00000009830.12	POMT2	391.520736755571	-0.231906793278082	0.440450177113063	-0.526522193266257	0.598525436246616	0.829285281240988	373.053650749881	241.934087252597	465.268370018781	306.975528485281	413.929888440091	547.962895586798
207	ENSG00000009844.16	VTA1	1024.83028081742	0.495089449705485	0.354973965883297	1.39472045076188	0.163100155387779	0.460056903612636	1309.50495368243	1353.74537253172	933.631290279633	696.665638194501	962.403581967777	893.030848248436
208	ENSG00000009950.16	MLXIPL	2.32107872160085	-2.43037703893751	2.2099975155154	-1.09971935347208	0.271454419681702	NA	2.23206243883845	0	0	6.35062811008214	3.50989388975483	1.83388789092968
209	ENSG00000009954.11	BAZ1B	1311.54790015515	-0.108857061331989	0.3742951194726	-0.290832168705202	0.771179681178569	0.916803575374165	1168.5466915392	1231.22263071345	1386.46745971024	924.309912957891	1532.29310506372	1626.44760094639
210	ENSG00000010017.13	RANBP9	800.814158068257	0.0412076563924025	0.426625648605917	0.0965897304277337	0.92305221229118	0.976267954912775	623.459683139256	1055.0623697747	758.046164758158	512.386183969645	905.820410667707	950.110136100074
211	ENSG00000010030.14	ETV7	119.427855731564	10.3032266430875	1.50636742579906	6.83978322063231	7.93131072592353e-12	1.8867945137724e-09	206.89855478535	478.593727952997	31.0748516510356	0	0	0
212	ENSG00000010072.16	SPRTN	93.3438016008018	0.080272876991633	0.534043298650743	0.15031155188061	0.880518819452085	0.961502723157105	65.5864077960097	68.7211482894605	153.594416151701	76.2211085577844	88.1980479289982	107.741680880857
213	ENSG00000010165.20	EEF1AKNMT	411.642739980615	0.400006037519491	0.39982228700465	1.00045958047066	0.317088148931647	0.632738582384122	359.339073715242	559.400207531698	486.121676679583	451.840748622819	343.180904843756	269.973828490591
214	ENSG00000010219.13	DYRK4	251.914476829124	-0.948577911877533	0.380179148432078	-2.49508137358302	0.0125928247827776	0.102843148092956	178.096908685268	165.239521614538	172.523610521133	427.636238109671	302.91965883956	265.070923204577
215	ENSG00000010244.19	ZNF207	2794.37876913993	1.55007404188299	0.554639484011097	2.79474160525503	0.00519412125986842	0.0562435249851466	3305.91476313515	7249.44046432896	1943.19200011951	975.189699398481	1467.90738596585	1824.62830189162
216	ENSG00000010256.11	UQCRC1	2375.7124776231	-0.792124327233107	0.34973718046489	-2.26491311612958	0.0235180117318934	0.154410105902964	1608.78947589154	1630.50660358203	1978.82451746665	3810.56161954406	2425.23709893602	2800.35555031832
217	ENSG00000010270.14	STARD3NL	351.91401569785	1.17773316512291	0.452248233163081	2.60417416533768	0.00920959436431735	0.0833551152644949	454.710582730039	715.532639153432	293.737591833885	205.817019209928	202.362322006493	239.323939253324
218	ENSG00000010278.15	CD9	13150.0400121252	-0.175401466682312	0.478924699611298	-0.366240176847572	0.714185864872753	0.888697125642036	9595.77084359145	9837.54920707346	17621.5010579165	13326.7988492929	8289.56602788792	20229.0540869887
219	ENSG00000010292.13	NCAPD2	747.482325566735	-0.353338354635971	0.489010032781893	-0.722558497677218	0.469951173834599	0.749299026671997	455.795024761216	427.894754459102	1085.47185367814	680.597986763374	967.369400507704	867.764933230877
220	ENSG00000010295.20	IFFO1	634.046187209807	-0.826066087820511	0.576352317388511	-1.43326583913719	0.151781880501022	0.443973782901238	483.201896554684	525.860549839582	362.818356957131	1524.75390181662	512.059540213408	395.582877877417
221	ENSG00000010310.9	GIPR	128.990254119616	-1.69641597960154	0.631474186440281	-2.68643757105022	0.00722184424750747	0.0702782455130578	84.3220583301443	72.3031738940789	26.2188726188838	326.364974619183	131.61848272824	133.113962527167
222	ENSG00000010318.21	PHF7	42.3722144681516	-0.0385666547035639	0.570184080037938	-0.0676389538988844	0.946073045661954	0.983911496179656	33.9463583282897	56.3503046752528	35.2361852818829	57.872472766655	37.9176864256203	32.9102793312086
223	ENSG00000010322.16	NISCH	2660.00827768107	-0.238309420777186	0.294911599863302	-0.808070692667388	0.419049887764563	0.714198298403269	2220.10418366446	2477.93742432434	2624.39564137828	3028.27879695274	2934.41471838626	2674.91890138037
224	ENSG00000010327.10	STAB1	330.840224434427	0.633550912599309	0.999833641914314	0.633656326452761	NA	NA	58.9099576543956	54.0662669069133	1093.63331907701	313.046790995701	130.324581976858	335.060429995685
225	ENSG00000010361.14	FUZ	200.032656312531	-0.69073245904617	0.52729671987646	-1.30995022917647	0.190212673286547	0.498974042611041	105.706647849604	95.8209915874732	257.111494451988	299.388087950794	241.597187311465	200.571528723862
226	ENSG00000010404.18	IDS	4612.32397127368	-0.314989701711355	0.473411629926173	-0.665361139861471	0.505819533808404	0.772592783286782	4975.8516312189	2915.61530710339	4441.11140420658	2998.78042436478	4575.87520906878	7766.70985167968
227	ENSG00000010438.17	PRSS3	110.168553537469	-1.14177491925879	2.19051385402773	-0.521236109581955	0.602202302277603	0.831579995591428	9.03016282350453	197.076855758523	0	373.039672612621	22.5475088648333	59.3171211653327
228	ENSG00000010539.12	ZNF200	118.526149678807	0.897773563009101	0.436815650975891	2.05526876384439	0.0398530525977801	0.21278008977567	110.240684185241	163.024382334427	189.5119716099	76.8890703378948	74.99190080376	96.4988888016179
229	ENSG00000010610.10	CD4	150.950172675088	0.905090609618122	0.818892844403688	1.10526134866547	0.269046360714586	0.58808655353952	115.864238281527	56.938870090628	417.710966139116	33.9724687699546	111.346648761165	169.867844008136
230	ENSG00000010626.15	LRRC23	297.075925281138	-0.49054207498756	0.453328836491392	-1.08208884037509	0.279213054041882	0.597673468306577	220.021117316516	245.340424715054	275.579626720009	522.84469899025	291.840310500042	226.829373444958
231	ENSG00000010671.16	BTK	46.4598426871023	1.74108877513469	0.945577950363226	1.84129587038898	0.0655782125796628	0.28462496406617	27.6245575989475	14.3898673113313	172.736528240721	21.8607401147636	28.1134379616402	14.0339248952109
232	ENSG00000010704.18	HFE	225.26193558105	-1.65075748418941	0.581588322230792	-2.83836078045313	0.00453458960417953	0.0509425114179811	55.370924027185	70.4323725782129	200.30514776559	379.459808422976	382.945448830245	263.057911862091
233	ENSG00000010803.16	SCMH1	713.757949259803	0.0229121520274372	0.559349509284554	0.0409621384252994	0.967326079672702	0.990942102148098	552.408424825377	352.894308319523	1253.07886987048	760.473766090462	895.500426480764	468.19189997221
234	ENSG00000010810.17	FYN	1698.84229803207	-0.897275250104	0.510248145969613	-1.75850761475856	0.0786611770674044	0.314617299354906	1548.19606029007	913.20383112651	1099.18090888942	3342.1105857695	2245.42062085061	1044.94178126633
235	ENSG00000010818.10	HIVEP2	3204.53862160215	1.46456145059747	0.631232883857054	2.32016025788849	0.0203322096062583	0.140715663610939	7566.40745508106	3760.61230141173	2786.43909891125	543.358097128766	2452.26412023575	2118.15065684436
236	ENSG00000011007.12	ELOA	1122.37442972361	0.406668306101985	0.337724608280478	1.20414176560166	0.228534789498204	0.543445418658163	1593.32232149894	1170.31207416943	1075.21058364386	961.092475160216	906.255994210652	1028.05312965858
237	ENSG00000011009.11	LYPLA2	1048.93839903121	-0.258739513470054	0.434994178167744	-0.59481143991375	0.551969519762091	0.80187977890786	755.589237201339	1190.16644304326	919.452238142574	979.797253148793	790.629081764584	1657.99614088673
238	ENSG00000011021.23	CLCN6	568.229965236013	0.863436799806128	0.421156362925244	2.05015731878991	0.040349081484071	0.214393623353999	800.634619485701	874.694293390072	524.7946653944	287.207314617279	529.084537935611	392.964360593013
239	ENSG00000011028.14	MRC2	687.997886908507	-0.368994665532736	0.927464655366956	-0.397853075475681	0.690738491134585	0.876357269196539	1133.35401228925	137.471600679151	530.8096302425	82.5991582997509	660.954766414198	1582.79815352619
240	ENSG00000011052.21	NME1-NME2	40.0325752345517	-0.221551314149877	0.782368354557371	-0.283180311242548	0.777038620252201	0.919398150789168	66.4212706613433	28.0086912786802	16.6280369267102	26.5559561342097	26.2301691610358	76.3513272453307
241	ENSG00000011105.14	TSPAN9	1377.31318000103	2.84549029375515	0.797251713069356	3.56912408855195	0.000358176755210814	0.00775309020182976	5718.00251239426	925.120706906707	611.431346889175	174.95712155474	452.689672823642	381.677719437651
242	ENSG00000011114.15	BTBD7	848.344919720994	0.387313295886703	0.401770191624331	0.964017002657215	0.335037401562071	0.647704636184791	770.783456693432	1308.11881940395	806.080134942711	571.440140224781	877.81190447597	755.835062585126
243	ENSG00000011132.12	APBA3	551.22086674858	1.32934839264821	0.481390671941623	2.76147518041109	0.00575408899090162	0.0602229385230869	943.647654810549	972.077115975582	449.908892426277	275.527234826297	439.652815089459	226.511487363317
244	ENSG00000011143.19	MKS1	174.245196721692	-0.474627756074878	0.417594654688133	-1.13657526682026	0.25571588440476	0.572741087794486	103.221531364566	175.600847250672	158.718294351904	216.221655171177	225.753852214405	165.954999977427
245	ENSG00000011198.10	ABHD5	417.104792782561	0.99717731536492	0.403615688273103	2.47061089134422	0.0134882492765179	0.106669874332354	492.563579834508	583.137418594808	591.088908138119	179.31386348925	322.176839815359	334.348146823323
246	ENSG00000011201.12	ANOS1	24.4197592140183	-2.68086775578387	1.38999704838169	-1.92868593419322	0.0537698634741372	0.254288030478664	0.932456267233519	13.4796114918457	5.6314055744029	0.809434713738639	108.196550050126	17.4690971867629
247	ENSG00000011243.18	AKAP8L	764.939190197339	0.369276643998118	0.348309016650807	1.06019834786055	0.289054372583897	0.607801382580857	783.233453545548	932.733370111492	870.901505445816	725.365858749558	507.654127474959	769.746825856661
248	ENSG00000011258.16	MBTD1	403.920396621753	-0.041709293782193	0.390572572747674	-0.106790124787228	0.91495548195157	0.972637457987648	311.055259725505	372.948910315931	509.915873577295	346.537472960498	500.888622300089	382.176240851197
249	ENSG00000011260.14	UTP18	398.824152851931	0.672361097878656	0.400904341717796	1.67711104099726	0.0935207701634253	0.347045295938836	415.447691292889	657.63710812202	397.22565413763	290.623026920673	372.108265502498	259.903171135877
250	ENSG00000011275.19	RNF216	907.680546492471	-0.300096546690974	0.362920725180576	-0.826892833253478	0.408297805854491	0.705921686782076	741.423055547481	724.903382422492	974.478331558799	761.04459935733	1168.54322533344	1075.69068473528
251	ENSG00000011295.16	TTC19	719.766873120882	-0.514720550161188	0.378550444395085	-1.35971455794669	0.173920269446028	0.47656046026107	498.157944857656	510.412775620533	769.503295192874	739.186575196141	769.592356602124	1031.74829125596
252	ENSG00000011304.22	PTBP1	4791.74887497938	0.33070333885519	0.314617673985079	1.05112765810758	0.293199962758136	0.610610687849783	5406.12984418136	5776.67633869819	4833.0817418854	3597.92936160831	4870.87778203872	4265.79818146433
253	ENSG00000011332.19	DPF1	2.10225917011099	-1.45696891862449	2.76131769136862	-0.527635383345682	0.597752429556437	NA	3.301528130606	0	0	0	1.74031008482879	7.57171680523116
254	ENSG00000011347.10	SYT7	63.1740469120035	2.4716179330869	1.02494898343871	2.41145459239795	0.0158890302286801	0.119432317739404	263.906728277221	29.162572277019	27.9851640472542	4.67660522924694	17.329500638602	35.9837110026775
255	ENSG00000011376.12	LARS2	168.658273288797	-0.437969725819582	0.352589111012749	-1.24215329441568	0.214180008282059	0.528144679338474	136.660290448608	143.734337930209	148.967119015757	209.79300583761	191.047945141863	181.746941358735
256	ENSG00000011405.13	PIK3C2A	1370.06958394328	0.817976151032877	0.380688008239012	2.14867853289278	0.0316598915408321	0.18400156179756	1500.89543672524	1722.48663210488	2021.65773144075	686.990956956709	1222.11734433208	1066.26940210001
257	ENSG00000011422.12	PLAUR	2674.95815677671	1.8496800632089	0.673996222457185	2.74434781913989	0.00606312590344574	0.0626748493272219	8899.58173606778	1863.14572432779	1801.18892984479	789.887326934193	1606.21474641697	1089.73047706876
258	ENSG00000011426.11	ANLN	302.616825910579	-0.398193184509139	0.717601786668211	-0.554894360503101	0.578966919509742	0.816802145895269	236.947656790768	439.360762672594	107.342184240708	114.083384847312	632.043317483079	285.92364942901
259	ENSG00000011451.21	WIZ	1093.0182571104	-0.263341562492048	0.402894370440803	-0.653624328887813	0.513353866074429	0.777735143314646	1007.29479638775	689.625889446286	1283.58199324769	930.503348538806	1209.47255938833	1437.63095565356
260	ENSG00000011454.18	RABGAP1	1470.35949915874	-0.401705406577645	0.336819738422208	-1.1926421190735	0.233009562949286	0.548342229665436	1024.18902329704	1314.05062920849	1462.23423558293	1511.50089128052	1927.74958423271	1582.43263135077
261	ENSG00000011465.18	DCN	23981.6805500179	1.6751394779057	0.593952136079107	2.82032739029091	0.00479746756991712	0.0530815445790477	50475.5025586718	21219.1900736222	37882.5933393457	5518.83672422006	7775.14749968432	21018.8131045633
262	ENSG00000011478.13	QPCTL	288.444928522187	0.0684208199340584	0.450717405405181	0.151804254980014	0.879341326044112	0.961284522713915	286.947505930046	335.78595085422	263.044752120733	425.836466595198	220.516724023657	198.538171609266
263	ENSG00000011485.15	PPP5C	500.651979973938	-0.482454208560129	0.419502955719203	-1.15006152395995	0.250118532141234	0.565673529563811	464.946614008233	260.926901666271	527.522838036261	540.96210985313	515.755397921607	693.798018358127
264	ENSG00000011523.14	CEP68	192.409623703742	-0.628668211996068	0.452070900067274	-1.39064074219888	0.16433439518564	0.462426901030693	177.553223037832	94.2716236443174	181.742242144802	199.622031710657	293.295367694493	207.973253990352
265	ENSG00000011566.15	MAP4K3	505.548333300665	0.0320922276623359	0.398834081080667	0.0804651086371052	0.935867345498285	0.980480196997667	578.160539020143	452.642798938498	502.856047410728	344.697248879818	663.266639313753	491.666726241048
266	ENSG00000011590.14	ZBTB32	7.5265182839386	0.577432190749487	1.23481084981334	0.467628050755121	0.640050601613091	0.85101592075505	2.02542255823787	4.97980356325708	20.1708810996451	5.08030406814228	8.06681016645967	4.83588824788959
267	ENSG00000011600.12	TYROBP	253.296450729466	2.23507155425973	0.595059495274904	3.75604720537596	0.000172618147871255	0.00439764091913975	399.095044264508	225.705572198586	628.917794326652	39.6985173262504	94.4946840858519	131.867092174949
268	ENSG00000011638.11	TMEM159	2233.09298652989	0.333172752741569	0.455757984199721	0.731029985852245	0.464760837525746	0.746500892682776	2425.94056707625	3658.32761664733	1385.08530293637	2173.62392805498	2148.32345319929	1607.25705126512
269	ENSG00000012048.23	BRCA1	45.019941252614	0.00986454110829412	0.643786263448138	0.0153226958516625	0.987774735936739	0.996638316335858	65.4146612700734	26.2668617229364	43.5515205008352	69.6886902793719	33.4013908333208	31.7965229091462
270	ENSG00000012061.16	ERCC1	1246.06436168684	-0.0172156806846074	0.43415483317845	-0.0396533203570976	0.968369517340021	0.990942102148098	1684.71836476913	752.674031656275	1278.78125499767	1517.39903728905	992.952528559145	1249.86095284975
271	ENSG00000012124.17	CD22	55.1675063588041	1.41266575955735	0.834123193710569	1.69359366842822	0.0903425220297029	0.34048164371888	153.805167070779	46.8469455818714	39.7280636230366	55.2514436607579	9.82960909732261	25.5438091190567
272	ENSG00000012171.20	SEMA3B	2012.00200826488	-1.02601002004283	0.339774018598724	-3.01968356578362	0.00253038902880051	0.0335681751793551	1520.78191512153	1389.27492400871	1065.73903205038	2990.63046416222	2846.73972389529	2258.84599035114
273	ENSG00000012174.12	MBTPS2	409.597143738314	-0.0185654031709397	0.483186078816899	-0.0384228850640686	0.969350514809637	0.99140738808438	474.327410608093	304.003338047196	442.570900494239	272.043558063086	650.87946621911	313.758188998158
274	ENSG00000012211.13	PRICKLE3	348.504635928102	0.382323996224655	0.367210527778881	1.04115750312822	0.29780245531681	0.614381158255845	430.00043100193	373.975917575606	379.201454518457	253.523310366951	266.430263382661	387.896438723008
275	ENSG00000012232.9	EXTL3	466.475697419753	-0.701645719005352	0.570112420463152	-1.2307146692846	0.218429599660985	0.532721619124795	171.575924913199	265.294937668435	628.638325109278	387.120639372398	728.02650203896	618.197855416245
276	ENSG00000012660.14	ELOVL5	2793.96394001467	0.514408230683981	0.646393996791833	0.795812203140931	0.426141197754661	0.71919429758879	1509.28493668235	1433.62253748396	6917.54086917343	2808.68279605726	2105.63468207219	1989.01781861885
277	ENSG00000012779.11	ALOX5	186.253541962201	3.12788245442175	0.940424459016802	3.3260326488019	0.000880916095360143	0.015293537418856	393.62518500992	46.5022725915349	562.485266489271	8.55617775449927	22.7200345070679	83.6323154209127
278	ENSG00000012817.16	KDM5D	545.904153442065	1.75502923619807	3.6444778735015	0.481558483029531	0.630119625053403	0.846828356906874	598.20000755821	1927.83366524525	0.755513338443462	0	748.635734510489	0
279	ENSG00000012822.16	CALCOCO1	2850.00713291373	-0.424248359360607	0.412002382359365	-1.02972307327719	0.303140021143479	0.620828805916073	1558.84421646181	2697.19616684187	3045.52805638348	3539.47434530946	3773.01656544819	2485.98344703759
280	ENSG00000012963.15	UBR7	638.631817938131	0.0126780378804237	0.336572914714851	0.0376680277174552	0.96995236808188	0.991479283874633	537.37784599528	783.186513035635	603.537565841202	657.943167661707	637.692057903394	612.05375719157
281	ENSG00000012983.11	MAP4K5	873.344185937743	-0.215546008470948	0.428649332757528	-0.502849280283087	0.6150702430007	0.839161168548735	959.577677202702	645.389059879646	819.55943947885	561.85423760391	1119.96024648512	1133.72445497622
282	ENSG00000013016.16	EHD3	114.762139251504	-1.29299053325374	0.587526073856506	-2.20073727922675	0.0277546280713023	0.169886117026149	50.3268995860082	33.9382815760841	115.239421416852	205.061098611084	163.952871638337	120.054262680657
283	ENSG00000013275.8	PSMC4	795.719778240822	-0.10673376013603	0.389053525602811	-0.27434209719769	0.783821736135239	0.922689178316482	682.722139594927	909.6452589178	706.423070844556	908.591091763166	564.081161956941	1002.85594636754
284	ENSG00000013288.9	MAN2B2	1094.14921548011	-0.304730186317467	0.444771818309157	-0.685138252409805	0.493256683858292	0.764876480039487	722.208220832678	691.016067084982	1523.90815461235	1112.82003252227	1373.88632510485	1141.05649272357
285	ENSG00000013297.12	CLDN11	2.25463912252389	-1.21194702351291	2.01224662134153	-0.602285530341668	0.54698409085566	NA	1.140665041543	0	2.95593629878878	1.98616488218697	6.40238754515289	1.04268096747168
286	ENSG00000013306.16	SLC25A39	1427.62982091796	-0.392068584693403	0.335977205145235	-1.1669499557981	0.243230579996616	0.557893306874322	1116.70826235978	1178.88675818954	1408.85312449705	1771.9101341053	1293.04461199246	1796.37603436361
287	ENSG00000013364.19	MVP	2786.13226870599	1.708472627845	0.393485067741196	4.34189952277604	1.41256133378257e-05	0.000558356933004581	4526.41914575274	5210.95977370002	3062.61165431454	993.900032411969	1631.22800208711	1291.67500396957
288	ENSG00000013374.16	NUB1	1039.73653774384	1.01230600327348	0.3984317790388	2.54072605783511	0.011062255577	0.093805369546006	1526.77641102597	1730.8925875488	913.162967460172	611.5625957699	818.598959769381	637.425704888847
289	ENSG00000013375.16	PGM3	1379.24158019547	1.18453547925626	0.511535701650707	2.31564576125147	0.0205776181022159	0.141669295686902	2852.24755154758	2034.65652309157	860.85913874382	647.107958012817	853.496788954484	1027.08152082252
290	ENSG00000013392.8	RWDD2A	101.708444313985	-0.347177424840774	0.453449582911498	-0.765636220484814	0.443892786460183	0.733116484927766	93.3269266507523	86.2999385042777	89.000553016807	149.725056060409	77.3252474885953	114.57294416307
291	ENSG00000013441.16	CLK1	3944.2255700756	0.716759318355998	0.559223417316639	1.28170476443078	0.199946232980528	0.509828140989167	4391.69200630985	8426.17259053666	1894.90063710802	3102.7929394736	3466.30513232262	2383.49011470287
292	ENSG00000013503.10	POLR3B	155.600449417876	0.0862800698976413	0.477104771985685	0.180840928374177	0.856492436514549	0.952638470887224	136.812349176114	131.58483215581	212.358529496794	111.466281351591	216.710308575461	124.670395751484
293	ENSG00000013523.11	ANGEL1	287.374770426406	-0.308501000892929	0.442837779731182	-0.69664562287391	0.486024596743277	0.760183685452941	232.44929458215	169.543588594883	368.453600126182	267.550923281568	368.715703221833	317.535512751819
294	ENSG00000013561.18	RNF14	679.877610958637	0.39428831582951	0.384121844932333	1.02646678659728	0.304671611387748	0.622497568113965	821.223317857495	956.491841647073	538.824035600549	503.400313824911	595.103605637326	664.222551184465
295	ENSG00000013563.14	DNASE1L1	777.579258411291	-0.60694898439542	0.348886112394424	-1.73967653865583	0.0819158312130463	0.322317007750216	710.173563776829	581.259895919846	557.741812649339	1160.43811833421	845.780351282607	810.081808504916
296	ENSG00000013573.17	DDX11	582.81792836759	0.286540402582062	0.409287242225013	0.700096101271906	0.48386729046455	0.758706669754871	446.664895516683	899.397490622258	575.682230392786	554.916170053618	456.220838829203	564.025944790991
297	ENSG00000013583.10	HEBP1	858.479615289105	-0.203885156110887	0.393338167736779	-0.518345720894614	0.604217078397542	0.833200489433678	991.300923026059	830.323564605181	572.206598687855	1063.56996133879	990.136231943935	703.340412132807
298	ENSG00000013588.9	GPRC5A	8349.82289362591	1.63241500813247	0.582026179835395	2.80471062073898	0.00503617719971287	0.0551480037691392	21171.4486488392	12673.4372900522	4036.080302963	3443.17828203917	4596.59448192658	4178.19835593536
299	ENSG00000013619.14	MAMLD1	112.928461804747	3.89231232672358	0.994436929443026	3.91408666701832	NA	NA	521.144939055128	53.7299353170497	60.4856861635698	3.11636208946683	11.4468870623804	27.6469611408883
300	ENSG00000013725.14	CD6	8.39145458761739	1.29844071412174	1.50311524976971	0.863833105492528	0.387679578842329	0.691824080266431	30.996567475545	2.32165315922545	1.90821108504656	0.877811062583157	7.86585143538995	6.37863330791422
301	ENSG00000013810.20	TACC3	35.0773901500799	-0.569727654669017	0.726489763290129	-0.784219796971168	0.432911150762976	0.724220079638072	24.2820660286231	16.1335072245014	44.2164884650965	19.3069620103135	61.7001705383627	44.8251466335823
302	ENSG00000014123.10	UFL1	780.561704206813	0.0625702445193039	0.317103988565471	0.197317746781937	0.843578892424622	0.947015500532693	822.590568531958	757.156235103248	812.684135044911	650.965134370506	862.971862775466	777.002289414789
303	ENSG00000014138.9	POLA2	121.647217700838	0.599248598715338	0.588101624871044	1.01895416263599	0.308224728216895	0.624825899991964	94.0686781837606	240.98655643838	104.178948049772	128.940793159219	107.412406271639	54.2959241022576
304	ENSG00000014164.7	ZC3H3	581.615602987616	0.282565494597784	0.327651230272266	0.862397172636839	0.388468995878722	0.691893764297389	576.824775531916	711.432603757617	626.868614191438	448.966020962893	568.43041748516	557.171185996671
305	ENSG00000014216.16	CAPN1	4602.8586979779	-0.0917826524516643	0.394798412524938	-0.23247979105252	0.816165381683384	0.936764721430329	3662.01710808417	5447.67689854448	4259.63358091067	5344.12366943341	3174.1359172769	5729.56501361778
306	ENSG00000014257.16	ACP3	11.029846107212	5.26174612294913	1.64343962828828	3.20166681658363	0.00136634936206833	0.0212446690989998	38.8652239354063	10.4763607263014	13.631622825845	0	0	3.20586915571913
307	ENSG00000014641.21	MDH1	928.741241124076	0.255189776775916	0.353904715051235	0.721069163316947	0.470866962443001	0.749299026671997	1077.46526508756	1178.06984169325	776.649737241419	955.402500291982	861.510076433645	723.3500259966
308	ENSG00000014824.14	SLC30A9	727.967813429876	-0.121299753394463	0.414473627451014	-0.292659762553407	0.769782228686608	0.916243837308929	870.697546823681	475.858006409729	745.560229199134	565.092168510508	934.522323868787	776.076605767419
309	ENSG00000014914.21	MTMR11	1283.08570294392	-0.084716985377971	0.353805008224423	-0.239445410349404	0.81076022152252	0.934561481121166	1219.76156811663	1569.5320271714	947.022138866938	1229.56925505363	1303.10523323511	1429.5239952198
310	ENSG00000014919.13	COX15	449.024048296776	0.240229547232777	0.403385183119697	0.595533889903669	0.551486652603297	0.801549788014238	403.23769557526	557.12466176569	498.807909560553	511.518422306241	447.231513560059	276.224087012854
311	ENSG00000015133.19	CCDC88C	8.22647178349187	0.0132117713882672	1.08193986095982	0.0122111883155379	0.990257123506363	0.997389190905617	8.16504987472566	7.58600159572573	7.74371150998061	2.69091172959682	16.2169675374056	6.95618845351686
312	ENSG00000015153.15	YAF2	330.612342877394	-0.0509023644731888	0.437746025993818	-0.116282870547197	0.907428360834508	0.969744999674407	343.823214199303	413.375419215826	216.844216696972	303.879299682129	440.616920724892	265.134986745239
313	ENSG00000015171.20	ZMYND11	1405.94119786726	0.0843155750497184	0.338719415049894	0.248924541385674	0.803419151404191	0.930979800521103	1409.04101622775	1527.79951991495	1404.09840880585	1033.84867164948	1556.69796567531	1504.16160493026
314	ENSG00000015285.11	WAS	62.5214181893802	2.43931247224204	0.761936723372762	3.20146332026664	0.00136731481987996	0.0212446690989998	71.7163663090577	33.95115575897	211.065085685795	14.7672713641432	17.4776316860431	26.1509983322724
315	ENSG00000015413.9	DPEP1	38.1687599078002	-1.73624657500103	0.983957886474308	-1.76455374652497	0.0776387948911932	0.312669477051737	3.67904874107344	35.6062430438964	11.4562009574157	11.6191935851212	63.7841645115386	102.867708607755
316	ENSG00000015475.19	BID	247.522291566083	1.07058173779645	0.493547016165165	2.16915856591499	0.030070647613563	0.178388402763678	520.488857012744	180.480853768647	305.591838797955	144.910628731366	166.393012072952	167.268559012832
317	ENSG00000015479.20	MATR3	3697.44502724653	0.537796668774655	0.332733899884496	1.61629659304731	0.106030203091317	0.371943111631934	4429.2626197533	4976.10720388839	3730.6205995356	2658.18895252506	3617.55231707062	2772.93847070621
318	ENSG00000015520.15	NPC1L1	55.1530325590364	-0.510173296269449	0.802082824016385	-0.636060617424501	0.524736913217489	0.785007700123191	96.064039068281	24.1537263731361	16.3431937520505	63.7023543608112	96.3420288192562	34.3128529806835
319	ENSG00000015532.10	XYLT2	641.647355144742	-0.874756956776963	0.347912312523494	-2.51430295878905	0.0119267928878548	0.0990157486677359	405.581874687381	391.18061127696	561.69192709085	924.015860558026	820.404514813765	747.009342441472
320	ENSG00000015568.13	RGPD5	163.544062626496	0.160209056185618	0.962801871035854	0.166398779442808	NA	NA	235.578912906231	235.393807001143	47.4385192633252	34.5688470983623	36.2428532253567	392.041436264555
321	ENSG00000015676.18	NUDCD3	1618.83698264249	-0.0925302470236489	0.320839891949889	-0.288400069147576	0.773040514804276	0.917403119527333	1875.61509924934	1503.62734302469	1321.70989992495	1606.71929992444	1711.84551350354	1693.504740228
322	ENSG00000016391.11	CHDH	3.81289319135824	-2.61514344677349	2.40269440446671	-1.08842116663352	0.276409221071416	NA	0	2.68423170043469	0	0	17.5972378870646	2.59588956065019
323	ENSG00000016864.18	GLT8D1	999.526571602069	-0.58900128743404	0.312601192266364	-1.88419398903686	0.0595387403338669	0.269394423226873	701.463245491652	842.860362487347	850.40625594993	1309.83256807856	1083.86484909919	1208.73214850573
324	ENSG00000017260.20	ATP2C1	1549.85691576609	-0.0725977836889875	0.3360799405954	-0.216013438827599	0.828977272189571	0.94138278284255	1460.8628168699	1672.88043220335	1398.79219791571	1237.52554827778	1782.69720924492	1746.3832900849
325	ENSG00000017427.17	IGF1	4.91455180210408	1.43502043673529	1.55923380096027	0.920336921795511	0.357396720417169	NA	5.76165203725942	3.78281948867004	11.9559983397963	1.73145776015345	0	6.25538318674532
326	ENSG00000017483.15	SLC38A5	1724.01681700967	0.0194554688342306	0.66406162701376	0.0292976857008295	0.976627172654693	0.994095551366454	2034.09936783979	2142.99400374074	1029.9990289669	1701.5556192833	3003.67365307418	431.779229153132
327	ENSG00000017797.13	RALBP1	2155.79520847228	0.318923298508093	0.349712796702134	0.911957759383151	0.361790954128029	0.669712718871695	2030.93426405744	2989.12096623035	2159.19081504668	1819.82340967818	2252.39528471433	1683.30651110672
328	ENSG00000018189.13	RUFY3	336.749538488899	-0.113930040189358	0.452324411290238	-0.251876832966802	0.801136267004857	0.930206460653476	311.258889818576	261.413949681173	397.566069900181	235.126092526972	303.346820789618	511.785408216876
329	ENSG00000018280.17	SLC11A1	1177.63700230546	3.93284790860672	0.781270343802106	5.03391423955406	4.80564728918327e-07	3.19240056146348e-05	1794.33711953995	440.288998977073	4396.70642026744	67.8066805439842	110.001997839023	256.680796665284
330	ENSG00000018408.15	WWTR1	1699.83048012951	0.151571971966958	0.435494445153799	0.348045706790654	0.727805857752193	0.894588347986985	1670.40435127876	1641.81377392935	2054.792320354	980.319599506426	2368.98126500421	1482.67157070434
331	ENSG00000018510.17	AGPS	285.672481695156	0.480324989452175	0.470820845546613	1.02018632776237	0.307640100610845	0.624548924497578	313.230043756132	262.11138664308	422.701065036127	158.312473831276	356.568217273122	201.111703631198
332	ENSG00000018610.15	CXorf56	268.973899679278	0.0798573896743691	0.384019134662466	0.207951590080426	0.835266766496263	0.944190012484419	196.59970134314	328.10200749379	304.708240932187	268.388200870736	246.345156386223	269.700091049594
333	ENSG00000018699.13	TTC27	325.872787541342	0.511088248596428	0.487305887322276	1.04880376349408	0.29426844498766	0.611320156469235	612.194132336002	255.099186857265	282.48381581454	264.542583738128	324.886511801342	216.030494700775
334	ENSG00000018869.17	ZNF582	45.3865974298148	0.196764833628365	0.565749891194469	0.347794735254716	0.727994343790161	0.8946326302326	64.6245771867157	44.7075129605288	36.1226787521798	52.0993991304928	28.6828870977794	46.0825294511925
335	ENSG00000019144.19	PHLDB1	367.13896281523	0.416082305472412	0.767301856584388	0.542266777933505	0.58763473846216	0.821697979652873	910.499761924386	143.868410173462	204.5421965017	135.327951496056	287.404604386466	521.190852409311
336	ENSG00000019169.10	MARCO	817.520734927194	5.78656748832625	0.930748909818857	6.21710906913921	5.06397783577691e-10	8.25428387231636e-08	543.415183180988	207.074339740777	4066.69160160849	40.3268283246865	35.0592574337835	12.5571992744393
337	ENSG00000019485.13	PRDM11	399.442409731864	-1.29583761981892	0.728729853561673	-1.77821398901871	0.0753687162574797	0.307554678024263	79.1692719262752	86.2232178587051	527.305644172482	644.881380234622	529.867111978984	529.207832220116
338	ENSG00000019549.13	SNAI2	1958.63487342116	0.137818519647551	0.428967451469323	0.321279666267191	0.747998464251364	0.905063232158981	2909.74965190537	1534.35038661751	1712.56200118627	2229.6480952854	1320.46284599077	2045.03625954165
339	ENSG00000019582.15	CD74	1767.42123614601	0.294195694741095	0.700426603377266	0.420023587514472	0.6744682225047	0.868804497568738	2942.39743833541	2403.31170542193	495.580497753981	704.137210950813	1441.49987264832	2617.60069176563
340	ENSG00000019991.18	HGF	124.439898321602	4.2518499384625	2.50081216968228	1.70018763904316	NA	NA	701.556758801809	6.76365950122636	1.12193191424946	0	7.69379325916238	29.5032464531659
341	ENSG00000019995.6	ZRANB1	695.536628358936	-0.152454978953793	0.419362727769847	-0.363539649230494	0.716201800113966	0.889839010216657	465.202982310937	700.648224458672	810.46688152705	505.389234100938	890.647674714378	800.86477304164
342	ENSG00000020129.16	NCDN	209.918178170764	-0.548864158523856	0.565561483409709	-0.970476552283605	0.331809007015847	0.64500505294909	126.92601823593	80.5294173722785	304.218296093251	278.453514503842	225.311651816693	244.070171002589
343	ENSG00000020181.18	ADGRA2	909.557815696725	-0.201951560469513	0.686580756205624	-0.294141014941337	0.768650150997082	0.915730365987262	1583.66757495869	179.153709971957	775.229692049506	1222.47157546136	929.088148400366	767.736193338464
344	ENSG00000020256.20	ZFP64	574.674801476493	0.0463735917867559	0.388529133713137	0.11935679402872	0.904992689902534	0.969072261780251	512.114079396083	741.046590947355	498.604686098455	429.78560752099	691.265120162777	575.232724733299
345	ENSG00000020426.11	MNAT1	203.307312701596	0.324981245584203	0.502202800018392	0.647111576383686	0.517559733553589	0.780227912714635	271.679410119998	290.096700142065	116.597574936342	206.267828997684	203.411646950882	131.790715062604
346	ENSG00000020577.14	SAMD4A	2338.35857972578	0.839250374394202	0.608073693942973	1.38017872299687	0.167531623417433	0.467685806952186	3310.50279449269	2048.95232388867	3639.97445049798	477.037459207745	2342.63379483034	2211.05065543727
347	ENSG00000020633.19	RUNX3	18.3103437497269	3.59983179855299	1.29658639261375	2.77639177694606	0.00549659306852153	0.0584608244551308	83.5852794454599	14.2024213219365	3.48734282634861	1.02144847479968	2.01720325543391	5.54836717438258
348	ENSG00000020922.13	MRE11	403.17874137544	0.229559254433814	0.387906916188996	0.591789537266121	0.553991530264585	0.803201029383772	295.0678280806	484.293067349681	525.893943534615	391.544390739911	381.932583705121	340.340634842712
349	ENSG00000021355.13	SERPINB1	1237.9911481551	2.55360093333348	0.475871823022201	5.36615283736678	8.04337915738905e-08	6.58584403193846e-06	2278.44063125431	2956.72323257928	1111.66481813292	409.195432804902	264.750142847328	407.17263131189
350	ENSG00000021488.13	SLC7A9	11.1491140530209	-1.00925438098335	1.04232127414323	-0.968275718840084	0.332906687953311	0.646211195802194	4.85547188069457	2.96937592691288	14.5238846151307	7.3669734414171	23.0963132509994	14.0826652029707
351	ENSG00000021574.13	SPAST	270.954145898754	0.320362356409152	0.476194222362517	0.672755655916519	0.501102753301528	0.769961829758882	190.452831276164	328.871151722336	383.192838603957	152.251914385874	298.539803500705	272.416335903489
352	ENSG00000021645.20	NRXN3	702.603310939955	-3.10998703597547	0.505014270737886	-6.15821614591487	7.35689023977094e-10	1.156345498044e-07	86.7197575461449	111.198549601384	239.639484352142	1494.79879532763	1379.47080151234	903.792477300091
353	ENSG00000021762.20	OSBPL5	1026.17164710134	-0.405115078085177	0.424114209805753	-0.955202793772748	0.339475153278708	0.651329358204082	1133.95268500794	521.546120382768	993.859169437724	1037.54311597855	1098.37056111419	1371.75823068685
354	ENSG00000021776.11	AQR	576.16357938062	0.392681800188984	0.334647280839636	1.17341996386087	0.240627435265488	0.555614555405779	608.119072023169	687.797982505539	665.724089336671	525.710048563488	402.985572040223	566.644711814629
355	ENSG00000021826.17	CPS1	114.630232665147	-0.675461415433684	0.58926222117162	-1.14628325245538	0.251677970221301	0.567514448469896	53.3056316274088	83.38194362403	128.522821916808	129.395754424247	218.423075920477	74.7521684779125
356	ENSG00000022267.19	FHL1	599.040299226428	0.699238048112342	0.877023169643034	0.797285718685113	0.425285112607651	0.718808585429908	387.837867261722	215.837399478248	1620.89517766889	157.272603400944	192.378745291652	1020.02000225711
357	ENSG00000022277.13	RTF2	1145.4362984133	0.0460837437224916	0.390880653164443	0.117897223486024	0.906149093243018	0.969245876622316	1392.85144168248	1130.52345681321	967.821135393465	1507.66663339621	1030.23712240662	843.51800078784
358	ENSG00000022556.16	NLRP2	370.523249836026	-0.444384268644544	0.859085256198502	-0.51727609738173	0.604963437273935	0.833695282749047	293.328022790284	549.0619720753	99.5753337896892	951.704681942636	246.471609189096	82.9978792291482
359	ENSG00000022567.10	SLC45A4	47.6973372001464	-0.0287763343449887	0.66835146133068	-0.0430556915184944	0.965657139566975	0.990527227883523	37.6567808211592	39.2264738746503	63.0720838318943	62.4001762144583	19.0921482085193	64.7363602501966
360	ENSG00000022840.16	RNF10	2384.53835141324	0.0373201763897481	0.371623316739084	0.100424743843376	0.920007126315988	0.974828786063962	2479.20081435416	3020.97095898581	1746.23657516961	2417.17417456511	1971.04035086622	2672.60723453851
361	ENSG00000022976.15	ZNF839	154.854188820236	-0.968632806447154	0.585451975503813	-1.65450429236931	0.0980250919095014	0.356555241930026	109.504888563415	52.4607661089434	152.422013720698	309.155430010124	188.925136431399	116.656898086836
362	ENSG00000023041.11	ZDHHC6	457.000757051415	0.21342836460588	0.333302994092496	0.640343376413388	0.521949386489004	0.783324552408562	474.265244370421	454.290584225822	543.47402352261	488.52811375678	370.01123527547	411.435341157386
363	ENSG00000023171.18	GRAMD1B	6.13336626270854	2.16398372125401	1.61481465893455	1.34008179160437	0.180218755108562	0.485300753737453	1.25295601257817	8.21054933378619	20.360348417333	2.49189203366905	4.48445177888485	0
364	ENSG00000023191.17	RNH1	4202.91954781041	-0.304622730222564	0.369923009029833	-0.82347602821861	0.410237343725519	0.707068252665066	4392.04593217013	3703.4171230443	3187.02981258585	5871.55448527582	3415.79723027948	4647.67270350687
365	ENSG00000023228.14	NDUFS1	902.329712791359	0.565053628250088	0.393538417622998	1.43582837900059	0.1510511823762	0.443202662670537	1099.8702295727	1228.73025500058	901.750450993229	501.460822036422	735.253586373966	946.912932771252
366	ENSG00000023287.13	RB1CC1	940.35648600677	0.399689356162043	0.441800573953061	0.904682745397492	0.36563348471498	0.673417649382144	1070.12815686074	1013.82316786166	1125.29913832444	431.574934884039	950.85719224133	1050.45632586841
367	ENSG00000023318.8	ERP44	1174.41718077732	0.572209284454567	0.339079504181018	1.68753722179885	0.0915000989843399	0.342643638060055	1713.17153359468	1374.03127426069	1125.88894689646	863.193753739881	970.834553152475	999.383023019717
368	ENSG00000023330.15	ALAS1	939.203107542932	1.55358407229769	0.835667458473665	1.85909365806261	0.0630138640599904	0.277810183549229	3445.82543783849	476.361389206094	280.90777814077	710.977223443242	381.111368863161	340.035447765834
369	ENSG00000023445.16	BIRC3	7479.13526521789	6.70639188062043	0.748185554911388	8.9635409780328	3.14415671916965e-19	3.45935843026641e-16	14499.9258869788	18224.7544454803	11723.5060127191	16.4914445742056	221.444765005622	188.689036549399
370	ENSG00000023516.9	AKAP11	1096.09356064102	-0.220734653323413	0.359643463540429	-0.613759669508352	0.539374151645665	0.795371298841539	934.819964073452	865.203579959815	1237.13095849087	1089.11218731124	1450.60965585406	999.685018156698
371	ENSG00000023572.10	GLRX2	346.332309420352	0.024842958766526	0.500530971027843	0.049633209940058	0.960414681531218	0.988387055945171	317.320960773939	435.039178620378	294.167979910088	164.242331525758	429.637371560394	437.586034131555
372	ENSG00000023608.5	SNAPC1	290.646211593399	0.823790245700729	0.581671225527409	1.41624720210938	0.156703140249356	0.451341963506162	671.15183065017	255.101407638519	188.267067460919	158.407465150029	283.173636801984	187.775861858774
373	ENSG00000023697.13	DERA	304.552598493703	0.422646148098571	0.502004462188871	0.841917114154171	0.399834350036819	0.701001910871285	181.274700043458	311.411701040949	553.811201551654	282.142995470272	271.401694167462	227.273298688424
374	ENSG00000023734.11	STRAP	1252.60613128006	0.155553101505583	0.344229012318112	0.4518884113168	0.651349373382325	0.857304034136791	1008.61005308767	1438.52854015024	1513.11975449589	1078.68899433494	1159.76674159388	1316.92270401771
375	ENSG00000023839.12	ABCC2	367.002827708138	-4.10545288934234	0.808280781351894	-5.07924100641827	3.78945738271786e-07	2.59570458230993e-05	15.6078167485308	31.1730219175478	74.30259582036	1468.38822386981	181.865406491262	430.679901401321
376	ENSG00000023892.11	DEF6	462.300531721424	-0.883446556346814	0.454993816256471	-1.94166717168928	0.0521774053380464	0.250579052732601	251.882386778248	358.630968633378	364.256032494664	883.428935372213	378.196108084387	537.408758965652
377	ENSG00000023902.14	PLEKHO1	330.627934312994	2.30850565950977	0.630981206211553	3.65859654262949	0.000253600208980963	0.00595250410520116	927.954821034061	302.57379593695	420.172114726238	43.0450668416623	148.959786656414	141.062020682641
378	ENSG00000023909.10	GCLM	83.4772765230492	-0.0198181038309586	0.550388708767865	-0.0360074680225992	0.971276404196306	0.991643737048597	79.2969323305607	48.6294482285608	120.698124209383	57.3861993279903	88.0938820918312	106.759072949969
379	ENSG00000024048.11	UBR2	843.751052055154	0.14620237677212	0.321389615336453	0.454906972084537	0.649176166803062	0.856465150419887	836.990197865829	884.247664664509	938.119155662131	667.508793685081	905.072550870338	830.567949583036
380	ENSG00000024422.12	EHD2	6328.06373927888	-0.84383626786784	0.311073484596672	-2.71265893639868	0.00667457647934048	0.0667541193686864	5223.55631391432	3762.53965648839	4599.28633429544	7904.03390416277	8399.68095420196	8079.28527261038
381	ENSG00000024526.17	DEPDC1	18.9311046933413	-3.00379809056754	1.15856372785254	-2.59269129384471	0.00952282058874694	0.0852260974297413	2.2757142618483	4.44558197255113	5.75241900138496	2.27266693166271	40.3386097094731	58.5016362831275
382	ENSG00000024862.18	CCDC28A	177.742861816354	0.602299210991552	0.598608481641473	1.00616551462812	0.314335957892736	0.63075005160649	259.042233355008	289.348798318275	94.5795945985645	156.268795961171	194.654562508617	72.5631861564877
383	ENSG00000025039.15	RRAGD	573.628173252252	1.8635882604851	0.716086509615964	2.60246246153212	0.00925569472450158	0.0835479291542687	1316.38675540328	1057.1796896537	325.774653420091	261.124161790638	413.243106769259	68.0606724765363
384	ENSG00000025156.13	HSF2	222.856989422122	-0.12588389899782	0.485413027915242	-0.259333581421306	0.795377871221134	0.927119503812255	119.342657091554	323.167830801911	196.606934222252	203.013793402699	261.031942151061	233.978778863254
385	ENSG00000025293.17	PHF20	1188.88971661562	0.143808088107452	0.314389485940723	0.457420157284034	0.647369078653851	0.855508611327885	1200.59802259099	1100.45587947414	1443.00225703046	1203.02938563023	1134.92427391205	1051.32848105584
386	ENSG00000025423.11	HSD17B6	3.18048813942475	-1.01436528722402	1.69295387067988	-0.599168887464526	0.549060267853045	NA	0	3.85741706631977	2.38706074798136	3.32011994811247	4.29082963330615	5.22750144082875
387	ENSG00000025434.19	NR1H3	118.138416895451	1.15390589808124	0.67002665543979	1.72217909349269	0.0850370808237113	0.328926066669655	284.232465129395	82.3946476019385	121.695018777467	125.55899765082	54.5359297891177	40.413442423966
388	ENSG00000025708.14	TYMP	3552.57605639321	3.36588842224929	0.515948565545448	6.52368985402829	6.85984839082026e-11	1.37228148945454e-08	5781.85324705036	7029.6739044372	6619.45724737112	272.333302973347	591.675285095996	1020.46335143125
389	ENSG00000025770.19	NCAPH2	865.620760114557	0.734107950310738	0.398260324232547	1.84328667869533	0.0652871650773845	0.283781544203031	1269.01634617785	1289.78514624937	684.973975183881	631.338999597243	595.158088481153	723.452004997847
390	ENSG00000025772.8	TOMM34	361.460795710594	0.291762970178184	0.461222666956156	0.632585931007419	0.52700407690609	0.786952224094903	611.673448757207	259.651274379088	322.53309361633	286.140404425163	379.063196075861	309.703357009914
391	ENSG00000025796.14	SEC63	1585.3471426684	0.434200342900625	0.324706522197734	1.33720856594378	0.181154566605113	0.486579949727863	2192.29390997378	1746.09103939593	1528.15786462221	1310.35853982339	1433.09521774874	1302.08628444636
392	ENSG00000025800.14	KPNA6	1621.7479306089	-0.234901087566623	0.346217261012516	-0.678478845565505	0.497468132264266	0.767355641181539	1214.67804879932	1589.22389806189	1666.0170932516	1457.50107835462	1705.93836780036	2097.12909738564
393	ENSG00000026025.16	VIM	39330.6021898214	0.662584106947903	0.626750065533726	1.05717437202605	0.290432013776654	0.608807474461088	87340.978758399	20051.2271863401	37228.2092436779	17658.4869885754	24544.8476716911	49159.8632902451
394	ENSG00000026036.22	RTEL1-TNFRSF6B	244.497430354507	0.504454532200958	0.456763786976234	1.10441008368994	0.269415288574689	0.588235798166541	263.042714018452	180.593658190859	416.75249211693	198.102561006089	174.746081143021	233.747075651689
395	ENSG00000026103.22	FAS	350.795130848911	4.4514271139529	0.769490755326764	5.78490005648295	7.25554543037407e-09	8.88279446127908e-07	1347.00824067081	370.484875351546	295.180374831308	7.78027389102726	38.9608617539193	45.3561585948538
396	ENSG00000026297.16	RNASET2	1262.33370185719	-0.399404043454979	0.384116263505052	-1.03979987676238	0.298432886394838	0.615068468742017	1100.04114025299	1040.01068227148	1125.95110374267	1904.49087871047	972.49749462838	1431.01091153712
397	ENSG00000026508.20	CD44	6376.42578933889	6.1267147901099	0.831154547513614	7.37133040833124	1.68933572162169e-13	5.50723445248671e-11	30278.8919946746	2639.59826532234	4801.34999122948	86.2873567791673	181.194514938305	271.23261308944
398	ENSG00000026559.14	KCNG1	460.052345076462	-0.221539984915017	0.463198756359431	-0.478282771431077	0.632448957042405	0.847440978027369	619.753952181756	364.635563101869	290.113339029172	548.811291224295	597.520274168475	339.479650753206
399	ENSG00000026652.15	AGPAT4	559.141140222	4.27933539257448	1.05023440988504	4.07464786175011	NA	NA	2945.50330072683	167.686809833679	77.3644618029807	29.5881411016093	51.1024215593736	83.6017063075227
400	ENSG00000026751.17	SLAMF7	118.790679068055	5.32804122138963	0.737717567256556	7.2223320385384	5.11035053631863e-13	1.47479689903858e-10	170.775214775689	418.669506606785	105.900291506224	9.02777512895159	3.52872426679561	4.84256212388463
401	ENSG00000026950.17	BTN3A1	687.74152815588	4.02789918757794	0.596060794632137	6.75753081539911	1.40363196008366e-11	3.20903078250816e-09	1493.71010911002	1943.64341398095	450.359921671476	93.921638324519	94.8368646630287	49.9772211852871
402	ENSG00000027001.10	MIPEP	248.169830472799	-0.160433540430847	0.418324723210875	-0.383514364629062	0.701338421542156	0.881977576083916	265.87597878664	152.009912536178	285.091548615248	275.129534137678	286.404145774937	224.507862986114
403	ENSG00000027075.15	PRKCH	1066.40647845103	-1.59823407550385	0.418124911004893	-3.82238425274103	0.000132167522450428	0.00352526828063232	445.494461507665	474.939962775612	668.161847658443	2155.33451048718	1580.83290245251	1073.67518582479
404	ENSG00000027697.15	IFNGR1	1590.57080645923	1.6988113100591	0.325717810036107	5.21559232475122	1.83230767468505e-07	1.37845915833998e-05	2776.09793533874	2103.27308106805	2416.62372656833	640.802763968668	775.863091453319	830.76424035827
405	ENSG00000027847.14	B4GALT7	417.44749438046	-0.315465557846997	0.386601852350592	-0.81599598121148	0.414502434226785	0.710506412086497	448.845121870912	288.443063771681	378.732601411293	580.479223197794	388.03880125186	420.146154779218
406	ENSG00000027869.12	SH2D2A	2.91805894057219	0.847395627257013	1.84531655960996	0.459214232292007	0.646080331189113	NA	4.29811988231719	1.56727842528349	5.50262567912006	0.909820479924006	0	5.23050917678841
407	ENSG00000028116.18	VRK2	477.888893991687	0.315964078554878	0.355778395661434	0.888092369879468	0.374491066634337	0.681540446297	572.320790252276	614.447986948465	403.238902246442	394.844052998709	416.064560676814	466.417070827413
408	ENSG00000028137.19	TNFRSF1B	1187.84314691065	5.53770763408056	0.72215824568414	7.66827446363143	1.74325554858415e-14	6.01730797593634e-12	4228.00048978473	666.427604633362	2082.56750110909	18.8273265065892	52.0400827503051	79.1958766798356
409	ENSG00000028203.18	VEZT	1380.348536491	0.322819646655844	0.416792651672028	0.774532961079815	0.438615684103098	0.729052072793026	1519.57188623351	2014.76713707864	1067.99029909134	906.653940720276	1549.44384331847	1223.66411250374
410	ENSG00000028277.21	POU2F2	102.749367843782	0.751366763813797	0.689104330726551	1.09035269452102	0.275557811449691	0.59412122483456	88.1178863635492	83.662791207696	212.96447861727	25.8562304399568	104.058948525855	101.835871908367
411	ENSG00000028310.18	BRD9	580.389626641134	0.647691903414751	0.311417202522423	2.07982056921893	0.0375419937187948	0.205181390073165	717.406031057499	694.971287083805	713.30779247865	425.824789440232	421.915183110009	508.912676676605
412	ENSG00000028528.15	SNX1	1640.78810664247	0.713596114801419	0.345374184956388	2.06615359770311	0.0388139787139136	0.210118222780876	2281.55218073194	2034.15132384284	1799.51090819367	1215.9297884246	1523.64315834435	989.941280317419
413	ENSG00000028839.10	TBPL1	223.8923114942	0.552329107794883	0.407985395118565	1.35379627409057	0.17580138270886	0.478627828828763	200.518480964848	365.125868345217	233.001218916634	185.157843793419	176.819760804236	182.730696140845
414	ENSG00000029153.14	ARNTL2	544.433143949693	2.91446777831027	0.683342709220227	4.26501627804884	1.99887628093593e-05	0.000736155189322095	1093.81957354999	1037.10723438294	752.71220374029	23.7448312778907	203.331207078912	155.883813668131
415	ENSG00000029363.17	BCLAF1	1761.31996858349	0.709887611648256	0.477470967241855	1.48676602422336	0.137076617889392	0.420840038598685	1421.6228439204	3153.92056694499	1982.4852053293	811.356360400155	1496.00823948415	1702.52659542194
416	ENSG00000029364.12	SLC39A9	1225.11100041465	0.000987656084323204	0.290135571878505	0.0034041192464907	0.99728391105578	0.999327525627616	1262.95433097812	1160.04356833185	1253.6384115941	1261.1232276655	1227.18946533062	1185.71699858768
417	ENSG00000029534.21	ANK1	6.94699703756186	-1.3613401918691	1.9285043827419	-0.705904639912498	0.48024744190653	0.756105581119472	5.9005446797376	0	5.61300130263205	0	28.3685748818364	1.79986136116518
418	ENSG00000029559.7	IBSP	2.86439388125722	-3.94126913684899	2.60271794058287	-1.51428976432473	0.12995236346184	NA	1.06416495841055	0	0	0	14.091377344632	2.03082098450076
419	ENSG00000029639.11	TFB1M	113.850176140903	-0.331583657827434	0.419791312968881	-0.789877369025057	0.429599389212641	0.721559741217378	97.3141604641858	91.7936571457296	113.328352973464	154.413185746228	128.74945924989	97.5022412659199
420	ENSG00000029725.17	RABEP1	595.409597360553	-0.119009233635333	0.45274409145859	-0.262862035928342	0.792656918485328	0.926437658253576	588.769516811298	365.200085397352	758.808603243633	413.593095531248	737.724159459048	708.362123720741
421	ENSG00000029993.15	HMGB3	3299.80473909368	2.76176907345262	0.542955997973272	5.08654307855823	3.64648923252317e-07	2.5173645666407e-05	5805.39229867677	4296.32008127818	7153.41268659766	317.269394677	1097.84189023256	1128.59208309991
422	ENSG00000030066.13	NUP160	930.164722716378	0.691502045027477	0.373735743976178	1.85024326993876	0.0642784950451708	0.281132578080792	1105.45451178253	1406.13113034797	935.745238028266	535.38543112437	806.115811734225	792.156213280911
423	ENSG00000030110.13	BAK1	225.3377664808	-0.73773878071224	0.523524912001473	-1.40917607510178	0.158783110329709	0.453769135429253	116.774615777064	112.534838651605	277.522418015693	207.374918703696	275.139606786151	362.680200950588
424	ENSG00000030419.16	IKZF2	458.225036898156	0.0196340307368825	0.331952673929035	0.0591470781195752	0.952834961333655	0.98593467697159	478.915863878561	408.505214214282	496.375332278743	392.658959805276	464.880277727643	508.014573484432
425	ENSG00000030582.18	GRN	6052.57345177543	-0.423886821572677	0.429594315928976	-0.986714222826814	0.323782755566201	0.63864107887814	4288.72597205517	3484.58472873073	7735.79563685796	8103.9381573238	5888.27810471251	6814.11811097242
426	ENSG00000031003.10	FAM13B	448.124012312959	0.340571878620775	0.323613918350795	1.0524018260908	0.2926152312388	0.610148003698664	545.482976180356	505.035189681342	451.774915054357	354.742598378528	402.537566919348	429.170827663821
427	ENSG00000031081.11	ARHGAP31	667.138779961588	1.27562702944959	0.508751278561179	2.50736869508662	0.0121633763746678	0.10043343231691	1274.96763443558	825.020551198401	732.939335267871	234.057193223725	635.868979666319	299.978985977629
428	ENSG00000031691.7	CENPQ	92.5759068032786	0.605557495544195	0.466593007494919	1.29782805532247	0.194346426703211	0.503453216619528	126.763175388932	103.832717478041	104.632147352487	68.5045316360943	100.036102259022	51.6867667050957
429	ENSG00000031698.13	SARS1	3219.54173340058	0.574015418564197	0.470157929604892	1.22089915413441	0.222124204799358	0.536946516198781	4963.17510607265	4782.6332652617	1809.52129381786	2344.62212531222	2736.7027129478	2680.59589699125
430	ENSG00000031823.14	RANBP3	1032.67378808145	0.188606223285459	0.312532236715877	0.603477661272174	0.546190971927377	0.798882915933013	1038.32210570405	1150.04732511577	1111.77067911453	989.070077973851	826.937055725353	1079.89548485512
431	ENSG00000032219.19	ARID4A	450.102240376291	0.0715821412371813	0.37666491262252	0.190041967909335	0.849276244106585	0.949136094364368	367.850625111022	556.139905407649	459.629550299446	341.309003759585	488.987998779163	486.696358900879
432	ENSG00000032389.13	EIPR1	216.876229172028	0.0129122918537978	0.373523564497185	0.0345688815407926	0.972423515595008	0.99171682706477	179.116952602966	262.247865447881	212.082972909528	231.72609711529	188.562394119277	227.521092837227
433	ENSG00000032444.17	PNPLA6	1609.51698706864	-0.759199188580627	0.443464164227795	-1.71197415670017	0.0869014311386619	0.332567998644566	843.57576743113	988.735019565741	1753.60696165809	2668.60130449189	1730.05434540701	1672.52852385797
434	ENSG00000032742.18	IFT88	115.804709557619	0.659558840472846	0.485723437605832	1.35788967426374	0.174498694333497	0.476816965910453	150.74282471333	139.824240874386	134.672179311313	132.442496267118	82.0164465892467	55.1300695903213
435	ENSG00000033011.13	ALG1	145.247924937124	0.254180718977774	0.545605899454407	0.46586871445479	0.64130947622411	0.8518338273552	82.2423188114171	123.472382060727	268.599583092803	129.163491832103	141.137559897758	126.872213927939
436	ENSG00000033030.15	ZCCHC8	618.644708896821	0.695185735331861	0.333418356242788	2.08502538122299	0.0370669966886869	0.203723824448219	853.49276624007	804.932722889582	636.243796699759	448.545174055486	531.094770184543	437.559023311483
437	ENSG00000033050.9	ABCF2	346.849454664652	-0.237715048557875	0.422864099444825	-0.562154717957777	0.574010610217327	0.814303636884097	268.214979676631	268.303303318192	418.585194595242	282.998919225484	348.369676967894	494.62465420447
438	ENSG00000033100.16	CHPF2	1365.96641277353	-1.00972873312039	0.455428585523916	-2.2170956440049	0.0266165564082011	0.165978696071545	672.398409646826	675.530344448855	1371.59044449163	1587.63627993314	1481.95327936267	2406.68971875806
439	ENSG00000033122.21	LRRC7	17.8654286814414	2.6892384360492	1.03396851360622	2.60089006643907	0.00929822451669802	0.0837696747144074	20.4407767823248	47.4469832190874	23.0699982844259	1.56524845255643	12.4502634898606	2.2193018603935
440	ENSG00000033170.17	FUT8	381.316901027369	0.673832361434688	0.554389955955908	1.21544835759665	0.224195133902006	0.538451773720067	307.215152885424	403.915820713304	695.114192045642	262.518230568363	467.114564299814	152.023445651665
441	ENSG00000033178.13	UBA6	1349.14536819313	1.37346461500277	0.59355921198489	2.31394709621277	0.0206706242753108	0.141976461077866	1547.19524587624	3585.70736996067	707.804728896456	597.487653395809	866.224407583971	790.452803445646
442	ENSG00000033327.13	GAB2	536.950650199275	0.9774479536825	0.745310964503068	1.31146326866962	0.189701295594281	0.498581906187179	1274.64312039737	278.679719195572	583.377435097653	126.703300087608	232.261880375279	726.038446042168
443	ENSG00000033627.17	ATP6V0A1	1728.91259216794	-0.824160076724202	0.388644040277118	-2.12060392367407	0.0339551476674171	0.192201421073058	974.851115509562	1224.25721207152	1544.94810388741	2353.63011554561	1594.99449912813	2680.79450686542
444	ENSG00000033800.14	PIAS1	2793.01078279227	0.435257033006502	0.432378083172193	1.00665840833834	0.314098955631485	0.630490081520714	1869.91453221252	4220.65905239093	3543.09900676674	2317.53741886319	2861.64844376398	1945.20624275626
445	ENSG00000033867.16	SLC4A7	141.292796341491	-0.270246771073742	0.468950770995811	-0.576279617794159	0.564426197328531	0.809715802607209	158.156167062717	85.0661968599381	140.989750903922	110.7600104245	194.985317085275	157.799335712595
446	ENSG00000034053.14	APBA2	3.26196600782787	1.32642827264141	1.83350357270199	0.723439153536353	0.46941012372133	NA	6.09430590424169	1.02755496924552	6.3954579320676	1.22145276023887	4.83302448117354	0
447	ENSG00000034152.19	MAP2K3	1112.77806892554	1.47357573951564	0.598290903698879	2.46297533592002	0.0137789393992656	0.108191101331254	3068.27134649578	1132.39455823522	708.514764589265	464.443436353573	485.662638593482	817.381669285889
448	ENSG00000034239.11	EFCAB1	79.7178654225768	0.122139348752737	1.04435348197939	0.116952115217965	0.906897999504758	0.969578841039372	9.39933051649778	22.4832283028217	217.617237582259	137.752706066274	30.675538170711	60.3791518968971
449	ENSG00000034510.6	TMSB10	6458.12958192251	0.0353890757873814	0.421063613383973	0.0840468629026599	0.933019172340348	0.979252343282197	6970.71685277309	7644.04581832568	4997.24469129701	8355.86573834851	3967.69715853413	6813.20723225663
450	ENSG00000034533.12	ASTE1	141.488105411623	0.149030791520009	0.421910436161571	0.353228502418314	0.723917141529375	0.892874110602336	102.631418915492	187.064935918263	156.448804947189	136.628998994887	130.640794127342	135.513679566565
451	ENSG00000034677.13	RNF19A	708.218308045698	0.132366000349567	0.422028304333939	0.31364247134673	0.753792598536427	0.907789571846037	604.523926777347	1099.61100406207	517.815881786689	717.874436437207	637.265959972078	672.218639238794
452	ENSG00000034693.15	PEX3	218.32253257188	0.104893446310057	0.406076465230575	0.258309592629303	0.796167983578504	0.927457727826627	218.839543897745	198.995248632523	260.529090356288	279.33587178562	188.839983085022	163.395457674081
453	ENSG00000034713.8	GABARAPL2	1105.4413942543	-0.445807588103172	0.36743036164931	-1.21331178540076	0.225010638699393	0.539724439507492	868.588783666612	1157.12792272548	782.102290872683	1571.06019599904	1214.14179566867	1039.62737659332
454	ENSG00000035115.22	SH3YL1	2028.95876095245	-0.31024908602136	0.453722718965198	-0.683785653777582	0.494110526962464	0.765158490204716	983.517942469681	2474.26314094505	1976.8338870901	2340.62761401333	2623.81049098261	1774.69949021395
455	ENSG00000035141.8	FAM136A	555.70448654935	-0.0672039845970686	0.387893935418949	-0.173253506849712	0.862452167115068	0.954640841919873	413.081572420065	726.037365788227	489.044382808496	660.813116494975	513.312248716752	531.938233067584
456	ENSG00000035403.18	VCL	6973.21782295114	-0.881522395884879	0.544462233045729	-1.61906986817732	0.105432231105521	0.371057376325789	4252.92962872184	3091.6260157281	7375.55476555982	7106.82887955927	5107.05207909136	14905.3155690464
457	ENSG00000035499.13	DEPDC1B	3.0478744325177	0.145527368604538	2.17936395043061	0.0667751563825694	0.946760701589479	NA	4.65817618089076	0	5.06364755265391	1.06716266597895	7.4982601955826	0
458	ENSG00000035664.11	DAPK2	61.9317846422545	3.10134287177634	0.95109087385333	3.26082707450582	0.00111087765676197	0.01797416385077	230.758980600796	58.4691441866988	42.7297992142435	16.0397949083745	21.8188135433678	1.77417540004634
459	ENSG00000035681.9	NSMAF	914.387292674871	-0.23754774932085	0.294955509956917	-0.80536806840987	0.420607312598521	0.715030397682745	785.148813401311	843.919773538326	888.730405344709	1002.51564450639	997.841271273876	968.167847984608
460	ENSG00000035687.10	ADSS2	1159.14042006013	0.500590207661022	0.34482188814155	1.45173559126133	0.146575139010962	0.436459493343005	1544.36814875769	1278.45571508252	1251.90645197786	747.066832530915	1124.22833224467	1008.8170397671
461	ENSG00000035862.12	TIMP2	13619.398486031	-0.602479330818795	0.371821900400296	-1.62034385325388	0.105158433621957	0.370464091551117	11316.8881007519	7614.34589065852	13517.4966765198	16249.5427081231	18846.9035747714	14171.2139653615
462	ENSG00000035928.16	RFC1	921.877396828092	0.221968062308209	0.404293258945293	0.549027364164498	0.582986670906751	0.819145559980841	765.941070542679	1313.78055052857	898.347052990361	827.044213316732	1075.60615192158	650.545341668623
463	ENSG00000036054.13	TBC1D23	790.503424035289	0.625762883552156	0.344736814625898	1.81519018858262	0.0694946869655926	0.293166659319984	1097.0180604422	1027.00777687572	753.967906257165	541.259321038796	669.461656806176	654.305822791672
464	ENSG00000036257.13	CUL3	1096.71391921742	0.494946589221494	0.406021197674257	1.21901662291677	0.222837883339583	0.537448705070561	860.668045914145	1802.83864796122	1185.5611332322	849.055817203997	1012.27567917048	869.884191822495
465	ENSG00000036448.10	MYOM2	36.4864066722345	-0.974537551497863	0.909526744863624	-1.07147761954376	0.283954728542664	0.602456988904424	42.1062513163728	23.6024784937667	8.12029791774108	79.1912964925745	55.6618337244426	10.2362820885091
466	ENSG00000036530.9	CYP46A1	43.4477035329618	-1.77075318276178	0.630474783136596	-2.80860270723649	0.00497570082180892	0.0546768022890913	25.4537476708344	19.5153299644346	14.1004836853848	96.4368476765287	67.7993317664301	37.3804804341583
467	ENSG00000036549.13	ZZZ3	591.954718978007	0.360486451292627	0.351286641378154	1.02618889770012	0.304802553536231	0.622506892244298	723.361767977484	726.964221445591	546.520723369118	426.667105783979	601.109724202883	527.104771088985
468	ENSG00000036672.16	USP2	325.506383341979	0.554587600704591	0.47380089884786	1.17050770070969	0.241796717003728	0.556635204149814	521.364522355777	196.870423966645	443.853345454476	240.560380387611	287.64468341348	262.744944473883
469	ENSG00000037042.9	TUBG2	326.874652705333	-0.887405189459645	0.4459993750704	-1.98970052215784	0.0466239351538673	0.233226653060466	212.286261568613	176.920870885347	299.038038671761	579.438309508795	403.211313083305	290.353122514176
470	ENSG00000037241.7	RPL26L1	93.6524795675826	-0.0253743979103502	0.509076501429701	-0.0498439779465134	0.960246720883068	0.988375330317811	96.3940581821288	71.9846843330681	110.059474030293	141.336348035689	68.1027159165965	74.0375969077198
471	ENSG00000037474.15	NSUN2	920.924822976693	0.173251266660005	0.37277163115953	0.464765159626271	0.64209964028201	0.852077770816011	992.486765445064	1085.00885405509	850.865127979968	894.252261267557	621.267765984134	1081.66816312835
472	ENSG00000037637.11	FBXO42	729.973872572481	0.258844314727492	0.394816716647409	0.655606269474789	0.512077490577758	0.77698777315384	964.593503617358	918.111634791597	503.617031833634	685.119021871437	644.493810296229	663.90823302463
473	ENSG00000037749.12	MFAP3	236.799301902265	0.590107280296061	0.493569667182147	1.19559065220734	0.231856341098767	0.547641811834241	265.189655811959	244.322545123499	344.166551417755	93.7720244732346	239.124579877194	234.22045470995
474	ENSG00000037757.14	MRI1	509.346140812716	-0.421771430212562	0.458363249722885	-0.920168513657137	0.357484705434572	0.666204750656653	284.610709541948	507.846488020525	513.599758278634	770.408663794573	371.858522145455	607.752703095162
475	ENSG00000037897.17	METTL1	195.928979026677	0.431166636024653	0.562808434112169	0.766098391373291	0.44361776008861	0.732731004747597	366.446082963325	95.2312360887995	213.535012127671	172.33239493007	135.261505394608	192.767642655591
476	ENSG00000037965.6	HOXC8	16.9964684944709	-0.995783152214713	1.17066710717252	-0.850611712000523	0.394985081286305	0.697004548011639	19.3659819536429	2.75457041166491	12.0147673338169	2.04777041287095	19.9501209189834	45.8455999358466
477	ENSG00000038002.9	AGA	97.7596673568548	-0.558724451116342	0.526939187707381	-1.06032055339678	0.288998791776747	0.607801382580857	104.784460311373	46.8459478648809	85.6360441641364	112.578835676595	155.437048893535	81.2756672306093
478	ENSG00000038210.14	PI4K2B	293.708989920333	-0.388869321734468	0.537611399581362	-0.723327894529918	0.469478459102624	0.749299026671997	149.270836233973	283.784695484778	329.728729430473	175.727048553914	330.946130618718	492.79649920014
479	ENSG00000038219.13	BOD1L1	1170.58654097077	0.467541170548302	0.339297342518463	1.37796885492217	0.168212904295932	0.468399235562414	1286.19348992345	1453.19654292828	1336.18459210551	774.722360332674	1194.86161937844	978.360641156252
480	ENSG00000038274.17	MAT2B	1002.19694209679	0.892536912055018	0.428256881435169	2.08411575095761	0.0371496396580406	0.203939670700266	1074.50105096408	1933.35234401092	900.024694948452	645.00326323009	818.063525843041	642.236773584177
481	ENSG00000038358.15	EDC4	1411.50145790579	0.124069916148517	0.369189133090875	0.336060585288078	0.736825179985882	0.899269549127338	1191.6058334311	1908.19894056535	1316.51768693447	1487.98855871215	1102.09967672277	1462.59805106892
482	ENSG00000038382.20	TRIO	4188.22729212148	-0.162084407941195	0.370672837422755	-0.437270799414786	0.661914969651165	0.863456919284113	5076.37704523045	3704.0484657618	3079.30364125399	3721.57863684347	4203.75234315302	5344.30362048617
483	ENSG00000038427.16	VCAN	837.307172255084	0.760303618964799	1.01639367571343	0.748040485819753	0.454435737766766	0.74052455129558	1756.82819794364	213.762989601503	1187.92487496951	24.6670667346614	677.866162516547	1162.79374176464
484	ENSG00000038532.16	CLEC16A	1193.24719255	-0.434689927633464	0.357429360255809	-1.21615618628073	0.223925430412676	0.538316311312981	908.603280420887	837.163847044812	1298.7735483442	1217.04850233597	1569.39826516084	1328.49571199329
485	ENSG00000038945.15	MSR1	68.3802046611553	1.15436225798011	0.963796160117718	1.19772448340022	0.23102429455013	0.547000898622796	44.3913504698398	77.9271783145419	160.57958145655	2.63608135151506	77.6330019701061	47.1140344043787
486	ENSG00000039068.19	CDH1	7716.45370147297	-0.212743279441126	0.468980101066087	-0.453629650719757	0.650095408625703	0.856698962482929	5274.24131302439	4651.68057775666	11519.7976771035	7643.84762744776	7082.81948266556	10126.3355308399
487	ENSG00000039123.16	MTREX	658.436248684869	0.173427519917419	0.406413149873276	0.426727137080815	0.669578082499441	0.867315836427665	621.893305019274	883.194424364369	588.331044727886	820.787501893932	584.155339691825	452.25587641193
488	ENSG00000039139.9	DNAH5	143.258887924713	0.346870848897847	0.604557337374863	0.573760051286526	0.566130185405321	0.811179861946546	232.614065659461	187.771287469657	61.5150458170077	161.450423894047	80.3650424042227	135.837462303882
489	ENSG00000039319.17	ZFYVE16	329.678124697975	0.32107050965994	0.44710981967113	0.718102120629115	0.472694322714988	0.750352854104912	321.636851466264	264.083349111826	512.470090374346	209.20658713833	310.995834072717	359.676036024369
490	ENSG00000039523.20	RIPOR1	4025.14539343199	0.430418538428264	0.329287836888489	1.30711945662913	0.191172144300957	0.50050632397679	5049.63873567391	5013.83436873922	3800.08405514924	2996.80581315718	3321.98907485398	3968.5203130184
491	ENSG00000039560.14	RAI14	1084.00932835248	0.717519059691767	0.728970281110966	0.984291236946248	0.324972336917473	0.63929563654592	2631.44110093379	546.561672404476	866.586251631403	242.351485879154	1044.3651240971	1172.75033516896
492	ENSG00000039600.11	SOX30	2.0509071729822	-2.19049323085497	2.30170200538757	-0.951684112768598	0.341257208996934	NA	0	0	2.13389769376961	1.74197492293831	6.37671661205907	2.05285380912621
493	ENSG00000039650.12	PNKP	534.494320407138	0.493951047160409	0.342419730557675	1.44253091478095	0.149152656834943	0.440403114881303	572.615179164646	626.874897836875	675.546752158957	432.258314518732	366.028889611735	533.641889151883
494	ENSG00000040199.18	PHLPP2	180.065571081229	-0.258271332700987	0.514177083095898	-0.502300357584815	0.615456257735059	0.839440994399676	196.239531039354	190.14307163487	105.842159477592	125.028784193696	166.764986883161	296.3748932587
495	ENSG00000040275.17	SPDL1	109.046689114818	0.55796916324604	0.625601362525884	0.891892500031047	0.372450555012002	0.679482236286956	76.9073456245355	88.2333050786794	224.858946901735	45.7683891130969	107.491098818133	111.02104915273
496	ENSG00000040341.18	STAU2	194.790008425802	-0.691926279865462	0.530488191711113	-1.30431985231118	0.192124549278281	0.501432255818363	72.9908237566773	151.017622736085	223.013328575616	171.574934859456	280.638917912351	269.504422714625
497	ENSG00000040487.13	SLC66A1	354.16535038548	0.00239527052555753	0.371490651869935	0.00644772759018484	0.994855493349147	0.998545832799043	333.937813244413	366.207402781209	363.268992980737	317.144525019974	284.345121731336	460.088246555211
498	ENSG00000040531.16	CTNS	259.87933670705	0.481298833985284	0.419131861292867	1.14832318521588	0.250835171225878	0.566551495286162	354.491092021505	214.728222656512	339.481796878205	163.024920344914	225.586958897362	261.963029443804
499	ENSG00000040608.14	RTN4R	224.00653710635	-0.67901113844443	0.516164570592362	-1.31549350174341	0.188344099857215	0.496507733303515	139.737449280472	250.641407323356	126.412372118865	269.826484140014	162.584777616764	394.836732158628
500	ENSG00000040633.13	PHF23	620.955161510454	-0.177970690630428	0.39717494235735	-0.448091436922278	0.654087207774292	0.858866137846854	386.465895893499	623.569950694521	737.761215110444	563.613784756507	710.046390346028	704.273732261727
501	ENSG00000040731.10	CDH10	92.5863178047244	-1.82162099047459	0.89566754438793	-2.03381377598026	0.0419703750377101	0.21930735594059	40.0802933217974	5.49509120954821	77.5552854461788	67.6991186530933	276.055673339827	88.6324448579021
502	ENSG00000040933.16	INPP4A	283.241174849031	-0.276586510246799	0.452428708965017	-0.611337222342769	0.540976353672704	0.795934248972552	367.449083571641	175.860118868593	225.054140433212	247.283632728216	392.166532942343	291.633540550184
503	ENSG00000041353.10	RAB27B	1413.13018097329	2.04113616224099	0.602155923348753	3.38971366567263	0.000699656612620071	0.0128914205079454	1588.93946366037	3445.2085265275	1786.94814330869	196.872110344583	887.843557818518	572.96928418009
504	ENSG00000041357.16	PSMA4	721.638469403836	0.436456522945114	0.398194931737826	1.09608758966445	0.273040445134456	0.591639340864288	659.724658220504	1163.17287188018	666.804985395976	703.883682850844	581.336276869005	554.908341206504
505	ENSG00000041515.16	MYO16	15.2935603195197	-0.574744222113533	0.898732539484905	-0.639505299811376	0.522494267017923	0.783577014578327	7.09982896190945	10.1234151770293	19.6280199428979	7.65789288122206	29.1160267853036	18.1361781687556
506	ENSG00000041802.11	LSG1	514.514312260046	0.558314678244974	0.325180378356952	1.71693839913093	0.0859904278955506	0.33097719461973	553.231828077245	692.514034245994	592.677444424866	454.405900158566	374.730054925471	419.526611728133
507	ENSG00000041880.14	PARP3	447.053457159446	1.07329677264428	0.344652614292269	3.11414081349203	0.00184481422823381	0.0263818925051405	579.596573287949	711.129930601756	527.595493874708	298.007287865164	317.503413313328	248.48804401377
508	ENSG00000041982.16	TNC	1423.10245786827	2.22583409880044	0.9174913797029	2.42600001268809	0.0152662697455751	0.116156779698194	2896.68981960644	1380.38443181036	2757.65748978513	29.6861531715399	1166.32209070543	307.87476213071
509	ENSG00000041988.15	THAP3	371.681593473057	0.470947683450278	0.578370172357508	0.814266893347278	0.415492071294706	0.711390961810484	358.707284843673	754.124224997826	182.445077728812	388.514507154332	321.715805456895	224.582660656804
510	ENSG00000042062.13	RIPOR3	20.8739943971682	2.26372060098582	1.06893301577598	2.11773849958456	0.0341972203862307	0.19301310281475	38.0021505451372	8.72187992158074	55.9024317735939	1.68698092436423	4.68853261434556	16.2419906039873
511	ENSG00000042088.14	TDP1	201.985604019065	-0.527924706392764	0.476693759432829	-1.1074714026483	0.268090169761152	0.587202429870863	183.029681034139	124.740281812618	188.348720769147	293.954138409713	287.088446364688	134.752355724087
512	ENSG00000042286.15	AIFM2	87.641470839524	0.0856435262196056	0.527678022573093	0.162302621212052	0.871067550620789	0.958332176809472	116.718017494358	45.7937564035663	108.292310114546	80.3527522275331	79.6017736583706	95.0902151387704
513	ENSG00000042304.12	C2orf83	15.2540827298954	6.29276974711824	2.16383407958974	2.90815724110943	NA	NA	87.6949589813114	2.67853129718155	0	0	0	1.1510061008792
514	ENSG00000042317.17	SPATA7	102.738661416059	-0.408252011934835	0.468754475615938	-0.870929309844767	0.383792752047131	0.689325497108477	56.3724065680494	97.1073599179194	111.442460074576	101.746941970348	135.630981177508	114.131818787951
515	ENSG00000042429.12	MED17	444.295921990504	0.0594426362458268	0.343516371509711	0.173041639862997	0.862618697412774	0.954645096451529	415.626963236215	552.59935942761	392.107512001853	465.22467796043	405.283812257379	434.933207059537
516	ENSG00000042445.14	RETSAT	515.975819069158	-0.785281439141612	0.427099285636504	-1.8386390835829	0.0659682886977691	0.285754368660317	260.53475261721	395.981781906563	479.893359577913	679.153631254103	465.907255186692	814.384133872467
517	ENSG00000042493.16	CAPG	4960.14312008394	-0.729540036048502	0.390431699151649	-1.86854714315893	0.0616858454255062	0.27401994900265	3283.24214917296	3900.56905042655	4012.21592776756	8491.66086097956	4264.71871781749	5808.45201433955
518	ENSG00000042753.12	AP2S1	1741.65190678673	-0.110462406149297	0.386774278989487	-0.285599152140879	0.775185152914792	0.918143001541546	1335.87601729698	1802.24867898498	1886.74295134872	2295.05368238113	1856.25643143616	1273.73367927242
519	ENSG00000042781.14	USH2A	2.83546647076476	-1.8186253665828	2.27011979856409	-0.801114270591853	0.423065495403499	NA	0	1.84670152383141	1.89036954899627	1.04966257128737	0	12.2260651804735
520	ENSG00000042832.12	TG	21.5433539549133	1.33860213690304	0.818337010701424	1.63575900808357	0.101890034289475	0.36405378022995	31.3803036792272	27.0519225790473	34.3614999393663	6.39854172652305	23.8594918621834	6.20836394313251
521	ENSG00000042980.13	ADAM28	235.879513393696	0.905252178166053	0.850551364453972	1.06431218148383	0.287187301452674	0.606047141545537	347.861096647365	311.233602531527	263.829389191256	110.295900344089	366.544202632089	15.512889015851
522	ENSG00000043093.15	DCUN1D1	316.197178534261	-0.150944030980719	0.488113161068502	-0.309239830063783	0.757139097705567	0.909683092820693	183.889237059541	298.317794237063	416.006036225074	210.382634693668	371.945193475106	416.642175515115
523	ENSG00000043143.20	JADE2	1133.452700339	0.877218844819588	0.507809946453893	1.72745502711266	0.0840859753881803	0.326838046088215	991.97628145965	1062.59749399761	2348.47128589069	503.652976702895	1055.83427927604	838.183884707105
524	ENSG00000043462.13	LCP2	630.277316946365	4.84530495806893	0.962205027074963	5.03562631843477	NA	NA	3172.43569252942	195.382273454117	287.112881896046	15.8718666687138	36.7563467399904	74.1048403899005
525	ENSG00000043514.17	TRIT1	329.584908917749	0.2876851126301	0.462436931233286	0.622106698664539	0.533871710553581	0.79176727822959	443.541834305471	449.16696240786	194.426068946038	343.939740488313	255.26880777074	291.166039588072
526	ENSG00000044090.10	CUL7	1972.60954064172	-0.650517668429491	0.381788913229028	-1.70386736201336	0.0884058697258638	0.33635118449408	1433.0388472087	1263.63434579794	1909.0940955602	2486.18900283462	2972.39144248383	1771.30950996502
527	ENSG00000044115.21	CTNNA1	6385.37279492991	0.11240746800363	0.343263839378163	0.327466674635058	0.743314944492892	0.903094197823495	7872.57081634762	7062.77739217297	4966.97483529116	5703.37198868468	5962.50552424626	6744.03621283675
528	ENSG00000044446.12	PHKA2	1673.23992680006	-0.961022324622157	0.361841253145227	-2.65592249714116	0.00790917893215252	0.0746239302924475	1027.89525021434	1146.98248005353	1231.85491311277	2792.37451511203	2223.4922436188	1616.84015868892
529	ENSG00000044459.15	CNTLN	58.749937449664	0.471621218374294	0.492394083504533	0.957812520852421	0.338157304330552	0.650592479282517	62.339747556219	54.0305583219943	88.4693772347267	51.7462258196876	54.2376166007065	41.6760991646501
530	ENSG00000044524.11	EPHA3	9.48440656024684	2.6002389000551	1.63661099822344	1.58879471229125	0.112106747455958	0.382244273138618	45.0518981599083	0	3.82065484045323	1.99531831059529	4.01113916280544	2.02742888771885
531	ENSG00000044574.8	HSPA5	11533.4454462651	1.61580665359667	0.505148912334259	3.19867392395272	0.00138061227305689	0.0213286980723395	21887.405258875	23067.6797962766	7221.38268474355	4718.72098725627	6115.05278466395	6190.43116577534
532	ENSG00000046604.13	DSG2	15026.1223992933	-0.125494978061468	0.330105501706979	-0.38016627233576	0.703821993806485	0.882828225565778	14742.0895059639	12075.5713735937	16301.3341868136	12961.20094856	17749.0222288663	16327.5161519623
533	ENSG00000046647.13	GEMIN8	197.124868691775	0.0413969302505699	0.421005324286479	0.0983287570548651	0.921671243994399	0.975535147864201	210.017762272194	220.278003267019	169.383046072377	265.78862174215	148.258741195558	169.023037601355
534	ENSG00000046651.15	OFD1	678.224200610941	0.0487147231742849	0.450168252142976	0.108214479680395	0.913825559282451	0.972448836094892	450.178747964726	995.795578068519	623.07202085237	840.394720860796	502.182483283482	657.72165263575
535	ENSG00000046653.15	GPM6B	10.1740357330845	-0.728541813956689	1.22684051838972	-0.593835794495061	0.552621945656264	0.802471065852749	5.53984245042871	1.95064235209905	15.5777332271462	6.72740760208054	4.3249204151915	26.9236683515611
536	ENSG00000047056.16	WDR37	467.61691257455	0.621234540613534	0.390771435692908	1.58976446042422	0.111887907583499	0.381988604090513	452.335993546518	785.330749122051	462.499769585447	369.013349669205	382.217785302939	354.30382822114
537	ENSG00000047188.16	YTHDC2	371.153286794446	-0.0459045297937842	0.433447277809327	-0.105905682522195	0.915657185426332	0.972895812212668	256.109707083471	423.245074440108	415.804363148256	326.731768867866	289.0112877626	516.017519464374
538	ENSG00000047230.15	CTPS2	194.256464108917	-0.736342912519047	0.389940226876916	-1.88834816663189	0.0589792249889761	0.267940716569274	120.43644752121	141.233623510295	175.141756022998	205.751180071269	288.349139695197	234.626637832532
539	ENSG00000047249.18	ATP6V1H	583.503424728867	0.235050691730708	0.431249986734691	0.545045099039767	0.585722500320937	0.820682815635926	679.385155598193	779.176173059932	433.473404028594	734.761787659478	435.019304365938	439.204723661065
540	ENSG00000047315.17	POLR2B	1383.89024045976	0.56993710133094	0.398517209931236	1.43014426260106	0.152675618664677	0.445691974714097	1440.88949166626	2277.73353965055	1242.90282853152	887.739687385745	1219.12378800402	1234.95210752044
541	ENSG00000047346.12	FAM214A	373.698216522299	0.283431677755055	0.438264464784528	0.646713800751344	0.517817189529641	0.780382998414502	250.486678502627	555.801134838243	424.702797409351	282.062830827116	337.52020505092	391.615652505538
542	ENSG00000047365.12	ARAP2	844.407326438396	0.595556206255628	0.488774675658679	1.21846780513546	0.223046251983508	0.537656609601216	595.436506309486	1463.05882576074	990.117503087751	433.116650457924	888.437260534846	696.277212479632
543	ENSG00000047410.14	TPR	1891.69717908727	0.460672475343414	0.363962363939431	1.26571459300687	0.205615281828271	0.51657648370271	2101.54392531425	2692.93744981835	1779.42079111733	1356.89217275029	1442.08028137882	1977.30845414457
544	ENSG00000047457.14	CP	130.913354764	4.93445062583586	1.19731283855742	4.12127095520093	3.76787958519867e-05	0.0012467135997787	293.383297586265	49.4299627452949	417.551590418706	24.0572488692243	0	1.05802896450737
545	ENSG00000047578.13	KATNIP	645.94080212832	-0.0549786103713485	0.426829905179912	-0.128806837815581	0.897510494812409	0.966882725734383	451.386189106556	512.411390947076	937.133060010252	564.84317846442	725.967863370754	683.903130870859
546	ENSG00000047579.20	DTNBP1	304.515772060898	0.388387019423537	0.470344327659817	0.825750405784511	0.408945692374079	0.706123188445265	360.003230077429	451.499450142878	224.206918688356	358.290147920961	254.962357350774	178.132528184992
547	ENSG00000047597.7	XK	19.2918548886571	-1.03744255315734	0.722174605727872	-1.4365536324996	0.150844866656447	0.442947962071741	12.3256400979908	9.17626812456885	16.4455824859019	34.1327644229485	24.4237504501276	19.2471237504046
548	ENSG00000047617.15	ANO2	13.3368141285057	-1.32249055984345	1.26557483421393	-1.04497223245188	0.296035803275826	0.612819176959977	4.84694916207841	1.43398709048928	17.3111747531668	28.61217375453	25.6972870181705	2.11931299259936
549	ENSG00000047621.12	C12orf4	255.346042336833	0.663713949528995	0.443966511970847	1.49496399307833	0.134923839553533	0.41699425412577	382.360811816375	372.295740977975	184.965210474123	227.924712864386	189.315163215603	175.214614672536
550	ENSG00000047634.15	SCML1	415.79810544779	1.6626448972572	0.520797706053769	3.19249658347293	0.0014104861330916	0.0216290922360144	1046.55958053958	415.872070960323	433.731174508013	250.087585923151	211.467917673745	137.070303081933
551	ENSG00000047644.19	WWC3	4481.22716142055	-0.745199369150798	0.413239198264153	-1.8033123969872	0.0713391667810991	0.297493458134868	2477.45800665672	2833.15752246297	4736.03559019194	4383.17063857701	6830.83544282348	5626.70576781116
552	ENSG00000047648.23	ARHGAP6	65.9653180787997	1.07724061062082	1.02524427855962	1.05071604216534	0.293389025894877	0.610859894956052	25.5714237558928	18.2895499852887	224.759164749134	83.7985982014311	12.667210877961	30.7059609030905
553	ENSG00000047849.21	MAP4	4164.59641266662	-0.304151368504786	0.497366799244406	-0.6115232640515	0.540853221781836	0.795934248972552	4401.31164484834	1978.85879862807	4801.8141786399	2811.62871515371	4847.19390397705	6146.77123475269
554	ENSG00000047932.14	GOPC	1098.55673684969	-0.197085337892171	0.313637271838216	-0.628386214231049	0.529750965771334	0.78884588068335	1010.79962266214	920.934255332995	1139.16076267673	1036.00660011898	1266.54248588292	1217.89669442437
555	ENSG00000047936.11	ROS1	4.45276451958112	3.59000133855403	2.54613138035159	1.40998275511544	0.158544774986609	NA	0	0	24.664370844922	1.03896359369254	1.01325267887221	0
556	ENSG00000048028.11	USP28	461.230215466929	0.930137092861832	0.588895087986627	1.57946145559114	0.114230250795904	0.386193457847339	1025.86663798024	532.684727489174	256.550979578854	190.232590556931	416.52555871228	345.520798484094
557	ENSG00000048052.22	HDAC9	11.3259421591039	4.4539896583427	1.58979959578688	2.8016044727563	0.00508491738915367	0.0554367845007608	53.5141190570621	9.3412287983798	2.05818317992005	0	0.76045465909013	2.28166726017118
558	ENSG00000048140.18	TSPAN17	457.351899928325	-0.561015340775239	0.574628331631612	-0.976309920505102	0.328910905277587	0.642502765761658	202.026533441717	363.232529948236	543.271921571183	290.563738978191	447.88536105994	897.131314570682
559	ENSG00000048162.21	NOP16	169.529470221918	0.512508650272548	0.377680319629191	1.35699061782126	0.174784191646303	0.477436680207995	229.628413395502	164.733711625541	203.722532399956	124.004826328493	142.84049225523	152.246845326788
560	ENSG00000048342.17	CC2D2A	26.2483686208031	-1.25274210943367	0.870464939269163	-1.43916435104837	0.150103963088681	0.441877954216245	26.7992434807016	14.3359426019207	5.75181022323316	18.2260273426253	67.2207013133319	25.1564867630059
561	ENSG00000048392.12	RRM2B	691.453083085834	-0.152458201233075	0.502655060545605	-0.303305811877413	0.761656817444431	0.911936789382559	866.161045564632	549.882764088993	548.890772572887	461.634222556315	1195.53488381541	526.614809916764
562	ENSG00000048405.10	ZNF800	379.807342912679	0.275317028903787	0.381577486272974	0.721523252309571	0.470587639746606	0.749299026671997	374.775588848562	346.780068536056	526.427659061056	273.597731008313	373.900947342893	383.362062679193
563	ENSG00000048471.14	SNX29	267.828086979519	0.111916050446458	0.357583876072112	0.312978458860625	0.754297027921912	0.908071589205226	308.475927556787	243.998370281479	282.181634029637	236.944184101895	305.597574191681	229.770831715632
564	ENSG00000048540.15	LMO3	31.4774527617365	-0.592175723417667	1.08203997652282	-0.547277121239687	0.584188359477464	0.819576974835932	1.4328163455216	31.2253494680185	42.4753280323341	76.9821546539778	12.2639520447387	24.485116025828
565	ENSG00000048544.6	MRPS10	377.197135928346	0.00516784257025536	0.440848150213671	0.0117225002934698	0.990647012212265	0.997389190905617	375.432216072599	526.647867985548	231.50275981279	440.628609528786	325.206253645182	363.765108525169
566	ENSG00000048545.16	GUCA1A	29.2828691055374	2.52807102249455	0.938081702384068	2.69493692934169	0.00704019557801189	0.0690833907220297	92.4080957074501	48.8181985721912	8.43387948631008	7.59610396754942	5.73003846705884	12.7108984326649
567	ENSG00000048649.13	RSF1	858.744626523493	0.98940748682383	0.490650066053809	2.01652370044789	0.0437452424729359	0.224581874742946	1393.24277027962	1488.56319948387	545.147823030484	634.959368908466	657.26418312707	433.290414311443
568	ENSG00000048707.15	VPS13D	945.703713442606	-0.256859442011012	0.43599519543823	-0.589133652614764	0.555771620059443	0.804317585142725	484.802721854125	894.645837978506	1205.71521775264	986.760810447899	1049.01642015055	1053.28127247192
569	ENSG00000048740.18	CELF2	118.544234700625	2.44036876926852	0.808921034340724	3.0168195233759	0.00255441846437492	0.033759746731874	319.830375155187	33.5006848622112	247.434038912045	16.4571504946999	55.8013246752604	38.2418341043446
570	ENSG00000048828.17	FAM120A	2619.39667144256	-0.138773225675159	0.433906031434928	-0.319823223512786	0.74910234171295	0.905700679140531	2685.76341765403	1610.25738637077	3184.45460454562	1863.0197512504	3301.58712257252	3071.29774626199
571	ENSG00000048991.16	R3HDM1	245.854348261758	-0.349335800560174	0.424093921405005	-0.82372272491631	0.410097124048057	0.706947686226204	145.18531234786	202.781123172877	300.578567164079	262.131797665841	293.297241742963	271.152047476929
572	ENSG00000049089.15	COL9A2	65.2619494162712	0.233416859685666	1.07915228806642	0.21629649704389	NA	NA	8.4752396756272	10.5572181681305	192.751619281601	43.8489868807543	41.3797517115296	94.5588807799842
573	ENSG00000049130.16	KITLG	10.6928390647014	-0.0784003311799071	1.08083363546598	-0.0725369091109998	0.942174633594684	0.982452928973675	4.231348390059	5.45462588428573	21.4938530457342	7.57267258092233	19.0199843645085	6.38455012269853
574	ENSG00000049167.15	ERCC8	59.7920317074194	-0.435377445334646	0.547335772639352	-0.795448547488824	0.426352629495377	0.71919429758879	55.6149538666217	30.5648664702677	66.0383414480524	49.3673262808748	80.6255082883161	76.5411938903835
575	ENSG00000049192.15	ADAMTS6	705.915913092305	-1.2658140582988	0.9769250171112	-1.29571260447589	0.195074517211613	0.504271923787552	128.716510015844	92.0614063147431	1023.57875789763	1003.05755428829	1842.67821753615	145.403032501179
576	ENSG00000049239.13	H6PD	1618.00712288339	0.36785214448842	0.560688848266724	0.65607180457677	0.511777924888908	0.776734079639997	1611.3711368505	698.768777763607	3159.43143750366	1473.46220860904	1567.62944347512	1197.37973309843
577	ENSG00000049245.13	VAMP3	2396.68811173975	-0.086450455280359	0.283044413900242	-0.305430706400828	0.7600381380581	0.910764093486276	2262.74762127409	2400.81076608246	2311.11100796631	2425.11198879295	2433.82972624769	2546.51756007499
578	ENSG00000049246.14	PER3	546.856786940242	0.0894253254199549	0.486470065802571	0.183824929232639	0.854150798688389	0.951806360676065	623.764657797105	780.368891609741	288.039103779107	601.056706828986	599.577743429935	388.333618196577
579	ENSG00000049249.9	TNFRSF9	9.42438030569982	6.59102604848125	2.05393475309175	3.20897537692465	0.00133208899487129	0.0208630735460091	14.9668077232943	41.1187241322188	0.460749978685734	0	0	0
580	ENSG00000049283.18	EPN3	179.451617737207	-1.51907151645763	0.419549091698822	-3.62072412147685	0.000293779640088329	0.00663038049245506	98.4031454220137	107.905298563325	71.898572465307	259.012625281525	333.257627453388	206.232437237683
581	ENSG00000049323.16	LTBP1	3519.01147291812	-0.77470737910609	0.462634868309392	-1.67455466972713	0.0940216395288965	0.347582665695846	4000.09625020428	1467.01671084655	2322.34378414961	3778.27665526311	5174.07904049293	4372.25639655225
582	ENSG00000049449.10	RCN1	2430.06502638951	0.396006811874193	0.468289330378323	0.845645600240916	0.397750478941471	0.699500442685879	3452.86362994166	2182.05354821504	2649.71447842747	1200.53439394478	1921.96311004817	3173.26099775993
583	ENSG00000049540.18	ELN	463.028611885679	-1.71637395006444	1.69438703097276	-1.0129763263586	0.311071468792795	0.627446710241085	595.753920888207	13.6203617424217	39.0596781437359	30.3159701345036	952.778483782566	1146.64325662264
584	ENSG00000049541.11	RFC2	420.430611491555	1.18930634931991	0.411746100231177	2.888445934648	0.00387150577626421	0.0454986741405614	731.073353423501	642.629636446132	379.923614786498	286.281744948332	268.327997840161	214.347321504703
585	ENSG00000049618.24	ARID1B	1640.29999180421	-0.161217410621148	0.336447949547194	-0.479174894179386	0.631814213080845	0.847360765433125	1469.05762788708	1263.84405601204	1913.21523873285	1679.92685264399	1874.97211500514	1640.78406054415
586	ENSG00000049656.14	CLPTM1L	1200.21503465451	-0.38133619122412	0.317606578763634	-1.20065583247227	0.229884733621426	0.5455501281574	1072.9274271907	965.699880545432	1088.94493099486	1335.24607331319	1163.85508308015	1574.61681280272
587	ENSG00000049759.19	NEDD4L	2268.91588876883	0.640303766990616	0.653600049870428	0.979656851491293	0.327255531753297	0.641180454199781	2267.63790732326	5132.95914697255	892.891931654265	2065.61050004641	2320.78757020836	933.608276408136
588	ENSG00000049769.14	PPP1R3F	218.894960443732	-2.31950546286506	0.550230203995935	-4.21551824312829	2.49205244630957e-05	0.000891668521642963	104.816081301274	29.0053445394716	86.6732340984768	436.612200327614	323.99874595978	332.264156435775
589	ENSG00000049860.14	HEXB	939.835495362314	0.517602809610168	0.351810921434855	1.47125281813064	0.141222757917198	0.428413825671956	1076.26074339034	1373.42317665964	870.135136884671	821.221146939995	814.595981105429	683.376787193817
590	ENSG00000049883.15	PTCD2	237.370619197213	-0.358272190210037	0.457793758244295	-0.782606105386982	0.433858455110365	0.725057525442311	219.53952205631	227.637650072603	176.38042812797	343.90534070567	304.801948873071	151.958825347652
591	ENSG00000050030.16	NEXMIF	2.27870133486847	-0.582919482825381	1.97953539279011	-0.294472877296612	0.768396585884529	NA	1.02575707550873	0	4.43416161398398	3.36160404555162	3.73122078651514	1.11946448765137
592	ENSG00000050130.18	JKAMP	542.222377911763	0.148877296934446	0.336891662595942	0.441914459346551	0.658551106986362	0.861339619969922	528.952793776166	646.56081902443	534.757912299372	433.821518593529	518.881578215999	590.359645561079
593	ENSG00000050165.18	DKK3	20768.5944947094	-2.54415929511959	0.436800724849148	-5.8245308452687	5.72732598834e-09	7.3060758477346e-07	8045.58719212041	3256.1448267646	6935.82561883235	33307.6938153193	33743.1696247533	39323.1458904663
594	ENSG00000050327.15	ARHGEF5	1616.51443826545	0.437830103473036	0.343567061393543	1.27436577213529	0.202533816766287	0.512712871779367	1486.9120429909	2091.41318684684	2001.8595986912	1176.14538072275	1334.39795482356	1608.35846551746
595	ENSG00000050344.9	NFE2L3	43.6135890166826	0.897230163366818	0.587308651629728	1.52769784827294	0.126587574615904	0.405098648161856	60.9543633154605	36.4931816078733	72.877028826708	38.4945613230855	20.6343079827734	32.2280910441951
596	ENSG00000050393.11	MCUR1	484.351911973251	-0.645690348655919	0.366486937013095	-1.76183728107299	0.0780967938605899	0.313707356709064	293.264748408605	464.69259952683	374.985086482295	650.598550760069	502.841952839436	619.728533822271
597	ENSG00000050405.13	LIMA1	2507.37369981721	-0.841301738428323	0.446385257232189	-1.88469875471429	0.0594705205965339	0.269269301589862	1047.65490403135	2138.2787391249	2202.92649688187	2431.51529691095	3039.86370823081	4184.00305372341
598	ENSG00000050426.16	LETMD1	944.848143610199	-0.0180093030285805	0.40023071594868	-0.0449973035824909	0.964109458208532	0.990021597912213	841.850314382991	1144.69303588897	830.141391341535	1271.10244977391	909.639636825812	671.662033447977
599	ENSG00000050438.17	SLC4A8	140.891834083254	-0.74152778804709	0.682762565461225	-1.08606977821956	0.277448121941705	0.595997161520656	95.9099094200143	30.9470702128972	189.439706810445	175.376036622765	242.763085767862	110.915195665541
600	ENSG00000050555.19	LAMC3	460.815483327501	1.26137792138924	0.930626095455328	1.35540785665599	NA	NA	1704.02379120588	107.141940016267	140.277495049981	169.778271701126	215.586956102992	428.084445888759
601	ENSG00000050628.20	PTGER3	55.6374197224532	-4.51203152246347	1.463068908461	-3.08395011087322	0.00204271846990104	0.028722057463369	1.90349763744391	2.27337833279119	9.81757979085049	0	290.57450033984	29.2555622337933
602	ENSG00000050730.16	TNIP3	6.52062302745881	4.8508446507056	2.17270799826064	2.23262613042753	0.0255736094519485	0.162198644712909	24.3648742921166	0	13.1054044989818	0	1.65345937365449	0
603	ENSG00000050748.18	MAPK9	457.816752121096	-0.111073824107956	0.428938802604676	-0.258950282495952	0.795673601121775	0.927293764481945	325.99896567806	508.163749108716	485.91823279952	308.431505610043	517.416793172253	600.971266357985
604	ENSG00000050820.17	BCAR1	3306.58236261386	0.460344175570505	0.372776088808388	1.23490800346674	0.216864744457956	0.531369883642812	5007.23892260126	3832.34966457567	2649.56614603602	2921.60277585203	2735.83232335625	2692.90434326192
605	ENSG00000051009.11	FAM160A2	1138.97318596736	0.656415415860663	0.359628347537013	1.82526049560958	0.0679617285563256	0.2897029894558	1526.53151360636	1478.05926988341	1175.79410243446	1125.23055621404	814.699918242185	713.523755423671
606	ENSG00000051108.15	HERPUD1	1953.00758839713	0.827972798364222	0.354656383737265	2.33457745674641	0.0195655053540607	0.137376696247356	2716.77417173992	2977.13550901656	1801.83269569387	1422.74046639449	1500.91310290694	1298.64958463101
607	ENSG00000051128.19	HOMER3	401.852630662736	-0.382902127414286	0.372488662049463	-1.02795646264111	0.303970307887487	0.62156967128021	453.610192785948	303.94188266538	288.901867436853	444.376449693074	505.613431721095	414.671959674066
608	ENSG00000051180.17	RAD51	9.94817000963639	-0.981444163774491	1.10875427085478	-0.885177346841569	0.3760609881194	0.682597083260292	4.62928528462711	14.7198490060078	1.37111251453346	12.5666805434757	16.1499845715518	10.2521081376225
609	ENSG00000051341.14	POLQ	7.36812021953391	-0.407174483682164	1.08948941600897	-0.373729636744642	0.708605473571808	0.885805345825737	7.69770872984896	4.58645709522507	6.75223272881234	6.05189639444405	15.0613530001617	4.05907336871135
610	ENSG00000051382.9	PIK3CB	482.857619741377	0.105313335963289	0.337607752137112	0.31193992228152	0.755086181617342	0.908518702835875	455.710391389081	587.931787643188	457.65708513583	452.568778391657	523.80861381637	419.469062072134
611	ENSG00000051523.11	CYBA	591.738902072449	1.25809672740193	0.566860201150042	2.2194126961983	0.0264586606916528	0.165214025477249	953.116702966996	340.483812215543	1210.17505857491	252.645862250887	281.045605311466	512.966371114896
612	ENSG00000051596.10	THOC3	349.456165180661	-0.32225307997356	0.503886670946918	-0.639534837006054	0.5224750582662	0.783577014578327	256.091919766027	307.390429604989	367.807537095407	543.543948711168	440.571280264925	181.33187564145
613	ENSG00000051620.11	HEBP2	1358.1254651322	-0.523695275096407	0.463311069200775	-1.13033188695404	0.258336403130947	0.575519367339559	810.4296549993	1587.14050503647	944.975199462797	2321.42446294253	1192.15307284309	1292.629895509
614	ENSG00000051825.15	MPHOSPH9	85.0431294680219	-1.25672913536022	0.536666388804405	-2.34173252057015	0.019194465525106	0.135811644334392	42.763913059319	54.474709126481	52.1506681610971	179.783105962431	114.921000451339	66.1653800474639
615	ENSG00000052126.14	PLEKHA5	1020.71801817208	-0.464002590931183	0.405751564938158	-1.14356328114693	0.25280479689817	0.568956231730425	617.743912784178	820.419418562865	1135.89798488817	928.837646775329	1147.62955899256	1473.77958702935
616	ENSG00000052344.16	PRSS8	7055.84601638458	0.0454794789392833	0.510258704192373	0.0891302364185384	0.928978407829681	0.978388402234653	7921.28957698421	8835.41014587556	4744.50756986521	11405.2087251343	4028.08633075947	5400.57374968876
617	ENSG00000052723.12	SIKE1	529.464190028436	0.877256566957107	0.480273006701347	1.82657895554521	0.06776309990389	0.289668474755575	510.005873138882	1122.77365087558	425.871783693255	398.04499173172	384.927413955564	335.161426775612
618	ENSG00000052749.14	RRP12	696.875815905691	-0.1799930464025	0.428354646797624	-0.420196320381084	0.674342042595782	0.868804497568738	810.310271144354	459.306664330112	691.115267834579	631.597112811804	570.812409477269	1018.11316983603
619	ENSG00000052795.13	FNIP2	688.538961217027	1.85727535421764	0.562363907187576	3.30262189745784	0.000957854461413618	0.016135952094474	1758.44800956706	951.54986890052	527.488249164999	168.080054369139	387.116078514413	338.551506786031
620	ENSG00000052802.13	MSMO1	357.791609661449	-0.136381430094629	0.318701215049279	-0.427928804957777	0.668702954842818	0.866915591505485	343.177592748115	336.701163704116	342.818162401607	352.693582531502	358.992945308034	412.366211275318
621	ENSG00000052841.15	TTC17	1500.22094462087	-0.376261180019163	0.380707863919427	-0.988319957842518	0.322995974102386	0.637660774711047	1223.66222870635	1130.67018991527	1562.23402353739	2179.8812280718	1670.0981735102	1234.77982398421
622	ENSG00000053254.16	FOXN3	1116.16958187707	0.153648270460981	0.533026331932851	0.288256435481947	0.773150451875848	0.917403119527333	1042.82679232995	1150.59027920256	1333.61019844064	428.444267352696	1041.32592926233	1700.22002467426
623	ENSG00000053371.12	AKR7A2	453.039765534233	-0.53415412252056	0.435073411317749	-1.22773331724114	0.219547095056641	0.534048232883392	399.716782893104	341.749167345575	368.803273310609	805.292769452435	429.419385636613	373.257214567065
624	ENSG00000053372.5	MRTO4	291.845448998545	0.130236486418221	0.332857603482369	0.391267872674927	0.695599243676915	0.87895243424213	337.63677885196	272.035101917234	305.072958822036	266.335533475995	273.533824620564	296.458496303483
625	ENSG00000053438.11	NNAT	779.3886153307	-2.05278715882932	0.645317267760278	-3.18105102929291	0.00146741779453674	0.0222681728853717	155.993233918521	204.681919447377	547.32213424091	1089.04290229794	578.582803693029	2100.70869838643
626	ENSG00000053501.13	USE1	226.800668233804	0.28329952471898	0.456531501859427	0.620547593244095	0.534897330322398	0.792124075837339	272.503359765503	285.535163141056	188.855119740833	296.207700643199	173.728074791805	143.974591320429
627	ENSG00000053524.12	MCF2L2	1.88977319663421	3.22830051844377	2.9128298386313	1.1083038479037	0.267730614234946	NA	9.37886446624632	0	0.954752299744921	0	1.00502241381404	0
628	ENSG00000053702.15	NRIP2	18.5625385032632	0.485915170061539	0.809005233071669	0.600632913357796	0.548084511003261	0.799768822058171	11.1781919958697	23.9267515094399	29.8007532262364	22.8595656031419	8.23043812549472	15.3795305593967
629	ENSG00000053747.17	LAMA3	46944.8591077846	-0.653913344152397	0.284159147418527	-2.30122222034005	0.0213790735318257	0.145311664268054	37091.6151805248	33608.2576201456	38752.8208193869	58497.1145945714	58393.3320388618	55326.014393217
630	ENSG00000053770.12	AP5M1	306.054675448475	0.235073973636648	0.472858596595395	0.497133763305124	0.619094726657251	0.841196632299649	225.657617562183	365.644779929455	400.789068737509	172.436284601975	286.062784513363	385.737517346368
631	ENSG00000053900.11	ANAPC4	366.275273096304	0.564989671823862	0.355373476904245	1.58984760693353	0.1118691598801	0.381988604090513	391.562912723757	516.064117034244	403.512253292972	330.41195770588	311.125130667931	244.97526715304
632	ENSG00000053918.18	KCNQ1	197.778258913455	-0.60603175795286	0.558909453982794	-1.08431115923031	0.278226859122233	0.596796104299719	214.825704017788	63.2428395085679	192.679184439421	185.608687644381	304.96115560794	225.351982262632
633	ENSG00000054116.12	TRAPPC3	771.813629406835	0.250147351787666	0.41794519837321	0.598517108849027	0.549494946547735	0.800522750188574	709.446358616765	1204.03079511795	602.157985513841	840.767584659427	651.372716801897	623.106335731133
634	ENSG00000054118.15	THRAP3	2600.09805171502	0.133148633140781	0.366549988703002	0.363248226011174	0.716419465213277	0.889839010216657	2526.25086325245	3173.18982647925	2460.34140882595	1774.16554887869	2688.33575156427	2978.30491128947
635	ENSG00000054148.18	PHPT1	1156.70286619395	-0.207734564979393	0.42957691670831	-0.483579440373999	0.628684368742036	0.8463872458959	1243.19979745081	1224.58603345997	752.851373935425	1750.66000833849	988.753598497963	980.166385481051
636	ENSG00000054179.12	ENTPD2	59.2686946738839	-0.862376583467257	0.876427814522614	-0.983967611681733	0.325131437968395	0.63929563654592	98.7956691501741	16.8333745848667	10.8201791267975	95.4345055806744	40.0968454113232	93.6315941894677
637	ENSG00000054219.11	LY75	12.8051225007116	1.60013023730814	1.49524404712192	1.07014653587026	0.284553355175835	0.602967717218437	33.2985944140395	2.36087305412006	22.3310526763473	1.69686356276862	17.1433512969942	0
638	ENSG00000054267.22	ARID4B	578.17093106172	0.33532002516976	0.341867446091381	0.980848071390011	0.326667668483229	0.640755024758173	580.822514505296	757.743208801514	596.883765577409	460.358641316722	599.008535359497	474.208920809886
639	ENSG00000054277.14	OPN3	1466.47382820011	-1.1597888456519	0.773438756229548	-1.49952253660753	0.133738126654253	0.415528979019606	239.834192449165	317.193938528792	2163.41871860357	1567.11106434421	1997.39682974223	2513.88822553271
640	ENSG00000054282.16	SDCCAG8	343.579937027859	0.00697473135377085	0.514904285900291	0.0135456851783158	0.989192437437063	0.997065197173894	435.122446235282	213.098827152945	384.744002344422	316.458953796001	514.988682368775	197.066710269729
641	ENSG00000054356.14	PTPRN	122.53807939698	1.28102432461145	0.800489623410421	1.60030097473813	0.109531830735766	0.377921384042426	73.4003898883641	163.227156589163	284.226292384384	65.1785897471102	15.3910704539016	133.804977318958
642	ENSG00000054392.13	HHAT	45.3883062653521	0.232644702131946	0.552768461862483	0.420871880693192	0.673848639437371	0.868606400661955	55.1527314105049	40.7534183608491	51.3541575523826	40.2241711225633	57.1242737765893	27.7210853692233
643	ENSG00000054523.18	KIF1B	931.749566623466	-0.257478654411361	0.438618506472736	-0.587021866637462	0.557189020933875	0.805581104181993	944.297671929143	749.746186690545	852.401322429822	603.59488010757	1474.43219341898	966.025145164737
644	ENSG00000054598.9	FOXC1	326.595679669537	1.05592958327464	0.744115524933299	1.41903985052495	0.155887398297842	0.450033939768495	214.123457433925	984.679063187979	124.324606763982	204.723067188853	147.722025326663	284.001858115822
645	ENSG00000054611.14	TBC1D22A	1057.04478615522	0.237885368269414	0.416854649435479	0.570667422305517	0.568225105959735	0.812139243688428	1210.5976469901	1177.37584012778	1043.88478742741	1345.81653232806	968.042183915828	596.551726142145
646	ENSG00000054654.19	SYNE2	3248.7328647811	-0.142909468142923	0.526841075780338	-0.271257262792675	0.786193173907342	0.923230247045884	1425.6691282648	4979.04398479229	2859.14134385172	3556.33309998968	4238.8703831457	2433.33924864242
647	ENSG00000054690.14	PLEKHH1	54.557696675814	-0.16754139559344	0.754899586746052	-0.221938650563603	0.824361641944993	0.939740171759714	81.5314811828331	17.3508886721296	55.7664761271413	88.2490008357716	59.2420538561204	25.206279380888
648	ENSG00000054793.14	ATP9A	776.607300244045	-0.3823923280795	0.391025790931722	-0.977920988711127	0.328113403505571	0.641893461048259	677.289998928504	632.382640116421	713.309968818545	672.247026356342	1232.65306328555	731.761103958904
649	ENSG00000054938.16	CHRDL2	141.831145806778	2.36899890085558	1.16062147785542	2.0411468735121	0.0412362304760484	0.216918825718919	498.836500249336	34.8802601264956	179.362240223154	1.14467914604398	23.810326179562	112.952868916078
650	ENSG00000054965.11	FAM168A	823.559729073921	-0.442425242282256	0.366671315147996	-1.20659900026181	0.22758661196502	0.542730251562207	659.624274297549	682.070539438079	753.075599507	837.978134945985	1257.18419191757	751.425634337345
651	ENSG00000054967.13	RELT	519.167376282821	3.07675213953589	0.790891532434905	3.89023274792631	0.000100148119306596	0.00278357847350693	2131.8243473963	475.36000203518	177.832905902515	76.3585259583216	108.44163445015	145.186841954465
652	ENSG00000054983.17	GALC	756.781312685981	-0.142912937957302	0.337103191429227	-0.42394418561091	0.671606518828472	0.86770603783977	614.570099734485	749.345436583988	794.006457792926	942.95820160508	716.558786325703	723.248894073707
653	ENSG00000055044.11	NOP58	583.009604797706	0.516942723692743	0.34297437240692	1.50723425795622	0.131750622035014	0.412530722645701	638.755244574247	841.544719021632	578.804474246545	522.133548979238	450.06733565744	466.752306307133
654	ENSG00000055070.17	SZRD1	2577.90307599294	0.652456579512134	0.341677345867225	1.90956932733163	0.0561886875317851	0.260507151780233	3194.10678945384	3792.24047925845	2466.96154505402	1901.77662091489	1846.17212611729	2266.16089515915
655	ENSG00000055118.16	KCNH2	162.660605095837	2.76490774198882	1.11183815940912	2.48678975315815	NA	NA	788.163939329783	18.4071249359857	44.4105692105252	38.3003115718251	17.071309246561	69.6103762803413
656	ENSG00000055130.17	CUL1	1177.09415934854	0.181470263175619	0.300160076351068	0.604578281634533	0.545459240908599	0.798484722149537	1336.41852173446	1308.8228830915	1107.91523995264	1089.30344197454	1134.29042415396	1085.81444518415
657	ENSG00000055147.19	FAM114A2	222.466636778952	0.196570369573137	0.347235934961144	0.566100307547758	0.571325594248393	0.813310351754224	253.745132138079	203.76468138437	255.016687469515	199.297432988301	203.665762311404	219.310124382045
658	ENSG00000055163.20	CYFIP2	44.1004299398159	0.116884119450135	1.14288766892583	0.102270872832141	0.918541674171276	0.974038168309809	109.623888103163	9.54455634987726	17.8419702868436	22.0650045513482	100.051407900246	5.47575244741702
659	ENSG00000055208.19	TAB2	2531.77363280959	0.359979990793061	0.41379575584072	0.869946068107151	0.384329878077575	0.689537624712356	3363.42474558186	3441.60394008881	1733.14753882108	2075.00950495854	2663.6765789275	1913.77948847977
660	ENSG00000055211.14	GINM1	743.848833159716	0.0547481993083059	0.326911311559922	0.167471107215789	0.866999379556112	0.956306834442719	761.396500340052	730.227489713834	782.212849785723	593.190094124271	830.920783610367	765.145281384053
661	ENSG00000055332.18	EIF2AK2	1114.66713381153	0.849308258447572	0.415966741548146	2.04176962630862	0.0411743884942958	0.21682139846054	1547.91377285695	1490.92694957303	1262.16217269661	473.194878681163	892.074192511705	1021.73083654975
662	ENSG00000055483.19	USP36	1147.37198539835	0.528374394703866	0.420786370805885	1.25568324300031	0.209230837032487	0.521639945492125	1903.7813855925	1313.7756360344	848.3443064617	834.024067700565	1064.96133387165	919.345182729263
663	ENSG00000055609.19	KMT2C	1784.74574770759	-0.479377258277271	0.366952153164246	-1.30637537930648	0.191424934328686	0.500645452967196	1235.06225127166	1325.49002580089	1912.45432100173	1697.45347658547	2096.50139966483	2441.51301192094
664	ENSG00000055813.6	CCDC85A	2.01319025719035	-0.616448735548637	2.355460643231	-0.261710479994711	0.79354466020815	NA	1.02593153240396	0	3.73390542838757	4.22754423838046	0	3.09176034397011
665	ENSG00000055917.16	PUM2	2437.11527601897	0.0367989556175096	0.332725285657162	0.110598614544213	0.911934646180608	0.971986691386989	2386.56718837559	2668.17499890099	2349.64670951963	1946.66489036159	2941.10805162467	2330.52981733139
666	ENSG00000055950.16	MRPL43	651.983935422821	0.0328672085560297	0.415154129580333	0.0791686899254844	0.936898448221661	0.980976642032601	654.693460397993	790.353346758875	533.035700463047	899.092953544476	567.996658007082	466.731493365454
667	ENSG00000055955.17	ITIH4	38.42011017257	-0.355260362960528	0.67080534153303	-0.529602763968205	0.596387377597052	0.827839682463387	16.4876190513402	27.9169245488539	57.1588528636137	50.6789267065082	36.5366990853934	41.741638779711
668	ENSG00000055957.11	ITIH1	7.34989713362164	6.27915967243467	2.93220798738589	2.14144416066223	0.032238236945848	0.18625596429101	44.0993828017299	0	0	0	0	0
669	ENSG00000056050.7	HPF1	216.022783513308	0.432668047299623	0.551004028261218	0.7852357244374	0.432315373405669	0.724022701260304	114.969215945025	412.30435393445	217.087004497946	219.78665042808	183.197942105384	148.791534168966
670	ENSG00000056097.16	ZFR	1793.98403800128	0.129292185125663	0.358143527449441	0.36100662225123	0.718094496600494	0.890562631731682	1992.81854783964	1947.36719165421	1682.89421291408	1228.21343957304	1881.38897742708	2031.2218585996
671	ENSG00000056277.16	ZNF280C	23.2318155174242	0.399735821342676	0.752254763357579	0.531383569521732	0.595153004938155	0.826958765236266	19.1864344531104	20.3529525147571	39.6880706902324	9.71555717245307	23.2646911169925	27.1831871569998
672	ENSG00000056291.17	NPFFR2	21.9163205858179	2.14763277817409	1.66767305000882	1.28780205338375	NA	NA	104.050484090425	0	3.2707319762364	1.55174643804605	20.01049686664	2.61446414356049
673	ENSG00000056558.11	TRAF1	595.713394213791	2.46283451889157	0.908939856857498	2.70956818573937	NA	NA	2611.31613743378	214.378016946078	199.829350577217	217.00232204102	239.712281934871	92.0422563497743
674	ENSG00000056586.16	RC3H2	613.6948001236	0.350005299651116	0.313676802564764	1.11581505801294	0.264501306870092	0.583580845218256	688.312394804076	725.367452762999	649.916547800995	473.083306583749	579.535484830341	565.953613959438
675	ENSG00000056736.10	IL17RB	17.9719098425428	-0.761267988086573	0.835567207344492	-0.911079302053933	0.362253591234814	0.670075887369725	6.78726463772932	9.89090907846341	23.3521316638387	14.4472329410411	31.8022093451233	21.5517113890609
676	ENSG00000056972.20	TRAF3IP2	2112.38915668284	2.18888039675115	0.507457461029881	4.31342637530411	1.60743686221617e-05	0.000613824696799426	5516.44794029045	3222.84312822731	1655.09185407862	880.75256516095	802.404066077942	596.795386261762
677	ENSG00000056998.20	GYG2	8.1495169323739	-2.93886719777797	1.39068497878312	-2.11325155776799	0.0345792425370105	0.194549473341736	1.1214900257718	2.66335144653425	1.80778799420264	1.06259738294517	26.3944688628319	15.8474058819576
678	ENSG00000057019.16	DCBLD2	465.418965852026	-0.265337432821944	0.614706334533615	-0.431649094723024	0.665996470599018	0.865318611589424	168.137942544985	285.741829466523	813.946722396	402.592680565024	645.383341913822	476.711278225806
679	ENSG00000057252.13	SOAT1	379.898234591408	1.99670918847079	0.467973982673858	4.26670982233288	1.98376916437293e-05	0.000735205734097285	776.86286142608	492.792767386331	553.031828419563	100.56902961907	126.298481337036	229.83443936037
680	ENSG00000057294.15	PKP2	2292.13274317713	0.431573387967402	0.594136331827131	0.72638780840114	0.467601062974232	0.747719966627157	2559.16588390621	4446.62207391975	892.106302220106	1337.39031542503	2449.48577390228	2068.02610968938
681	ENSG00000057468.7	MSH4	3.38538845836864	-0.454248046219383	1.78819277284	-0.254026329330225	0.799475217256409	NA	5.7410636318485	0.922736865104257	1.96414978838146	5.62361389203461	6.06076657284304	0
682	ENSG00000057593.14	F7	5.90953228673975	-1.4834754648662	1.24834490016828	-1.1883538472951	0.234694031385684	0.549774281904669	3.9019527323147	1.40961435973572	3.97170200376732	8.54805614520614	3.20944435694367	14.4164241224709
683	ENSG00000057608.17	GDI2	3530.81554062399	0.0580413650299368	0.33691139062797	0.172274867055558	0.863221442119708	0.954891935847389	4449.08740012432	3212.19753487088	3144.40873206727	3341.42832135163	3936.36554831995	3101.40570700989
684	ENSG00000057657.17	PRDM1	225.705716422827	1.94251981057491	0.606550834192243	3.20256720636088	0.00136208513883828	0.0212008371212281	330.858083317216	593.702803181631	150.018434458433	107.55848060602	53.6695570931557	118.426939880506
685	ENSG00000057663.16	ATG5	583.599286580943	0.443497696204586	0.377682167410934	1.17426167945611	0.240290227348144	0.555455974686636	633.805589808737	891.373371153346	492.700531528555	512.847890305378	491.122533035603	479.745803654041
686	ENSG00000057704.13	TMCC3	67.5284250656201	3.20023670295895	1.05886872564557	3.02231676642243	0.00250847898064409	0.0334032260471544	262.270940089887	19.7958742391169	83.3976179399236	0.998190399099668	24.8170531433127	13.8908745823807
687	ENSG00000057757.10	PITHD1	753.502738461704	0.422253480773557	0.504091581008407	0.837652316923964	0.402226000927713	0.702389298713566	754.227944240409	1383.89129249452	450.780337653814	813.464253170341	542.110321614408	576.542281596728
688	ENSG00000057935.14	MTA3	452.246853286056	-0.603746667459306	0.495677143870038	-1.21802402012227	0.223214844952124	0.537660011310786	366.822514182638	472.981567902293	237.504790177476	746.950513056893	588.660333995728	300.561400401306
689	ENSG00000058056.9	USP13	54.4637135562404	0.16121067775962	0.643778573070121	0.250413239121677	0.80226779236424	0.930639288948608	48.2702637101537	40.3475670946209	83.8681672313298	23.2773247873332	56.6543217011097	74.3646368128951
690	ENSG00000058063.16	ATP11B	1018.66317527306	-0.00601634105871082	0.359274370288317	-0.0167458119928865	0.986639399590556	0.996506718129142	890.447195518125	955.829540108757	1203.30860395802	774.767798407456	1117.03711477753	1170.58879886847
691	ENSG00000058085.15	LAMC2	12858.1618475937	0.400853927859559	0.44644073382185	0.897888336550216	0.369245083383502	0.676656991755841	9085.7313770353	17190.0417886285	17623.4419211154	7341.13941776058	14354.4652855102	11554.1512955121
692	ENSG00000058091.17	CDK14	306.728055128234	-0.104846688773276	0.587959824526918	-0.178322879216514	0.858469411753463	0.953227926683456	113.471813315372	293.488601241569	479.704300697715	325.061142339618	414.945048331238	213.697424843893
693	ENSG00000058262.10	SEC61A1	3619.00649636717	0.200336560739564	0.37513234292427	0.534042357366149	0.593312228965427	0.826122635348207	4405.94095654582	3015.74350796821	4187.91353787796	2981.47286704447	2740.61380399285	4382.35430477372
694	ENSG00000058272.19	PPP1R12A	828.451701834651	-0.246956278512286	0.446291306470273	-0.553352205010374	0.580022259922331	0.817445509860917	769.145021969283	800.966040129803	700.961140873904	1386.3640697247	749.728576474795	563.545361835425
695	ENSG00000058335.16	RASGRF1	123.262603372599	-1.4876544218702	1.23055847634651	-1.2089262318415	0.226691187239458	0.542063523521248	189.641281317876	5.32409524386368	2.01034626315206	320.308352240665	145.42375163448	76.86779353556
696	ENSG00000058404.20	CAMK2B	1.83997793263647	-2.04229288664965	2.79143410920324	-0.731628548894026	0.464395318166532	NA	1.96595134069872	0	0	4.63780147020262	4.43611478491746	0
697	ENSG00000058453.17	CROCC	396.112150428514	-0.21183105998328	0.437023632720382	-0.484713054680077	0.62787990482002	0.846015908492279	324.238689803727	378.572630631158	397.60864525114	614.864235428814	268.805741787836	392.58295966841
698	ENSG00000058600.16	POLR3E	514.811208491284	-0.259301308813343	0.475395606296101	-0.545443216931704	0.585448724056651	0.820560456870485	337.776620602273	749.483626414806	319.9726575296	451.875588413762	575.03106466428	654.727693322985
699	ENSG00000058668.15	ATP2B4	13419.4292981613	0.142263129557295	0.357736019829704	0.397676279914495	0.690868824343972	0.876357269196539	13332.8242898785	14667.4139186344	14241.4062696352	10943.7999653528	10243.8397795582	17087.2915659086
700	ENSG00000058673.17	ZC3H11A	2979.56604977286	0.144573739473998	0.342455923327637	0.422167437108922	0.672902807662945	0.868374233759649	2470.8959741012	3772.10380677949	3142.98474003567	2462.43402017153	2864.83371307338	3164.14404447587
701	ENSG00000058729.11	RIOK2	341.16427314087	1.45067955968239	0.475914136168714	3.04819598627791	0.00230219726637332	0.0312238746167276	477.264676509661	738.325203607954	283.37581509527	208.834033485363	145.756403692881	193.429506454093
702	ENSG00000058799.15	YIPF1	517.157145735386	0.272177306215914	0.362301284987395	0.751245765593638	0.452504762043254	0.739673888824406	439.599857671217	705.043454596026	552.693827221625	454.78512468727	428.02483870201	522.795771534166
703	ENSG00000058804.12	NDC1	273.74861532035	0.290608640249586	0.448798299317112	0.647526161956884	0.517291468046958	0.780227912714635	232.688394548761	283.300731497545	387.330289452023	155.518652664377	300.293391983287	283.360231776103
704	ENSG00000058866.15	DGKG	3.21640966366834	1.78020350129541	1.71750071263603	1.03650815874373	0.299965135137463	NA	5.69733297317434	2.50700051430935	6.77494563274772	0	1.52194790808071	2.7972309536979
705	ENSG00000059122.17	FLYWCH1	622.07513922841	-0.0837962511701484	0.436483641017689	-0.191980278973966	0.847757653183623	0.948234245870442	716.615656623045	513.615144819184	581.771986618119	937.898288945938	559.540979343061	423.008779021114
706	ENSG00000059145.19	UNKL	432.212463465149	0.29560684989977	0.384585833508704	0.768636866321495	0.442108913538722	0.731474183640569	346.004945039626	539.992285527377	542.439996549986	313.505063613323	413.950242275785	437.382247784799
707	ENSG00000059377.18	TBXAS1	45.3149834815183	2.38007631833789	0.843958913012878	2.82013292547758	0.00480037599237923	0.0530815445790477	77.7218694041523	16.8920861857426	133.738254343075	12.153738463689	9.08910975771722	22.2948427347342
708	ENSG00000059378.13	PARP12	1163.47676971836	3.08762146825771	0.726951049746456	4.24735815339231	2.16306026448429e-05	0.000783508495802086	1443.96996372391	3720.32309596874	1081.46660253279	137.163387559473	90.6538088679049	507.283759657339
709	ENSG00000059573.9	ALDH18A1	1285.78333610495	-0.907286473188744	0.412135486883581	-2.20142769080458	0.0277057604722811	0.169720309852016	1208.65013087277	617.29788843526	857.218914442225	1295.72881300969	1722.74001209649	2013.06425777327
710	ENSG00000059588.10	TARBP1	144.877348557356	-0.842847040749201	0.653536954045438	-1.28967005695993	0.19716524018656	0.50640456496122	171.649577847913	38.4679761031297	101.495792320524	282.720931065208	168.25375778346	106.676056223899
711	ENSG00000059691.12	GATB	187.473924720493	-0.326490800101649	0.415277366616324	-0.786199360590954	0.431750700636622	0.723860888953056	191.94071517279	160.245424556793	146.842599030018	261.216400896731	217.998175978296	146.600232688328
712	ENSG00000059728.11	MXD1	2323.16744013369	4.04679281984694	0.473751229925542	8.5420207151398	1.31894777700841e-17	1.00951115941113e-14	4455.22617000715	5886.28046261102	2802.39586918735	200.809804471974	393.952490810268	200.339843714406
713	ENSG00000059758.8	CDK17	505.602505128013	0.784341504135207	0.506432390684807	1.54875856790006	0.121439768839011	0.397883061723795	916.603911600869	631.750917294179	370.759213245286	230.822806366774	515.098808367453	368.579373893519
714	ENSG00000059769.20	DNAJC25	324.714984172914	0.668634704947007	0.43491651824754	1.53738631873817	0.124198734669533	0.401305641667158	468.351661948661	489.248507376156	238.356580191761	249.421652292549	215.803519346017	287.107983882341
715	ENSG00000059804.16	SLC2A3	39385.7625627261	1.84663273875214	0.802080096336888	2.30230465409345	0.0213179975521865	0.14500851194308	78113.3642320127	100380.303315933	6410.04605938472	9830.51093580847	26175.2171886865	15405.1336445312
716	ENSG00000059915.17	PSD	356.334632294104	-2.83199839354823	0.596610829493095	-4.74681023801465	2.06649659708111e-06	0.000109905154365607	139.628285278377	27.4826284945927	96.7066216053901	689.548781586298	484.087874488035	700.553602311934
717	ENSG00000060069.17	CTDP1	521.917050965787	0.736699434627035	0.346823260890047	2.12413502121067	0.0336588547953789	0.190954070195891	807.510263610844	606.096678116734	543.613751685965	366.228376469433	403.967257241395	404.085978670352
718	ENSG00000060138.13	YBX3	10438.3957650703	0.621792123264496	0.35178465299489	1.76753624119449	0.0771384651621051	0.311526850358729	15709.7203421172	12486.713126119	9764.63131347855	8755.49133051176	6966.31650611296	8947.50197208248
719	ENSG00000060140.9	STYK1	580.971607568169	-0.46045336285699	0.446986233913685	-1.03012873310525	0.302949578719754	0.620563693714516	328.692847899273	730.566277148054	407.733617400463	829.749327552613	593.50065341147	595.58692199714
720	ENSG00000060237.18	WNK1	3019.51109900401	-0.397370279642262	0.45264197384618	-0.877890921749337	0.380002916261975	0.686499636492333	2620.37960390828	1907.92625470039	3290.5361869792	1961.59082608883	4495.76229148203	3840.87143086536
721	ENSG00000060339.14	CCAR1	818.833538225763	-0.121939243964585	0.35090529588535	-0.347499012965669	0.728216459901871	0.894780663091543	631.583469355175	872.76592615616	847.892156764497	827.154309876243	720.974615438182	1012.63075176432
722	ENSG00000060491.16	OGFR	1241.79188373507	1.53246838693169	0.414762611319095	3.69480841597049	0.000220052645298892	0.00534318174874717	2473.39353956193	1962.72928991597	1100.71510347609	643.968125398735	648.815436970657	621.129807087045
723	ENSG00000060558.4	GNA15	1341.66902232013	1.72596403003435	0.385808880514442	4.47362442184569	7.69047743088953e-06	0.000339466454049618	1758.34572940641	2735.11722033381	1687.86654162435	650.870954567838	726.954660269873	490.859027718481
724	ENSG00000060642.11	PIGV	336.504409926968	-0.249744898416519	0.518505349970609	-0.481663108067594	0.63004528744001	0.846828356906874	364.221191879564	290.938763726065	267.088731438609	561.802170219056	367.069475679667	167.906126618848
725	ENSG00000060656.20	PTPRU	3355.08103656181	-1.58037150557534	0.476398146327977	-3.31733344841213	0.000908810818554068	0.0156543108119626	1199.02506350784	1129.85361227092	2715.04075261258	6268.08387125595	4838.14649998139	3980.33641974217
726	ENSG00000060688.13	SNRNP40	340.97173262837	0.0294391524989244	0.386144547402187	0.0762386849613136	0.939229206084174	0.981782016739255	342.124767105417	408.64330863196	282.520459176569	431.364406492003	294.372552126306	286.804902237966
727	ENSG00000060709.15	RIMBP2	10.9786941328648	0.274135846505572	1.44168024641485	0.19015024114209	0.84919140145802	0.949136094364368	7.89666057996886	3.9083059842004	23.9410487259841	23.6249855898005	6.50116391723492	0
728	ENSG00000060718.22	COL11A1	1093.76344271975	-1.27744553607725	0.834686966075445	-1.5304486448178	0.125905715968852	0.403944637126967	789.517236993277	676.050742714506	451.42737870978	109.594845687901	2171.74968177182	2364.24077044121
729	ENSG00000060749.16	QSER1	503.181383044911	-0.120727186303737	0.380497602911287	-0.31728763960672	0.751025355379336	0.906463120716375	540.494483636393	352.509592092031	553.516813938494	430.118753710813	610.370882314359	532.077772577376
730	ENSG00000060762.19	MPC1	239.575406813595	-0.367227176290866	0.453204015370258	-0.810291091509526	0.417772894175476	0.71302624209774	257.786558125959	182.977617792544	187.141527126781	303.269410206153	161.229412430198	345.047915199934
731	ENSG00000060971.19	ACAA1	688.032033706329	-0.44600044818785	0.45369278933629	-0.983045044291551	0.325585269803667	0.639721016043601	543.033086080896	769.160032791916	435.261470295672	1165.88186293414	592.778480989767	622.077269145587
732	ENSG00000060982.15	BCAT1	3763.19572013249	0.690905008817458	0.372057495232375	1.85698451898124	0.0633133566270926	0.278502831100284	5562.96551463362	4763.6108449046	3616.11645164549	2871.39092111059	3546.71422548129	2218.37636301938
733	ENSG00000061273.18	HDAC7	3923.74375811168	-0.0483734494221469	0.409548664608228	-0.118114045051082	0.905977295011611	0.969236257082902	2381.56644453391	4070.68720314631	5121.55859351534	4602.45715075004	3817.15924384828	3549.03391287622
734	ENSG00000061455.11	PRDM6	46.2947366184284	-0.385157249689732	0.74958141398903	-0.513829775527717	0.607371008385864	0.834738014804024	37.2939508521029	28.2705847451147	54.6402626442012	15.0487764470949	54.4413979545561	88.0734470675004
735	ENSG00000061656.10	SPAG4	298.207582207648	0.221785875098531	0.656039305713494	0.338067968133893	0.735311968593979	0.898544488069443	533.71635442639	256.931879177155	172.726623036215	500.172233305382	204.331408035927	121.366995264822
736	ENSG00000061676.15	NCKAP1	4509.85291365904	-0.0786793136380205	0.359193736056913	-0.219044225274446	0.826615597396096	0.939852804789825	3692.51096456432	5523.01432011867	3945.65532815594	3694.47064224521	5318.79249848511	4884.67372838496
737	ENSG00000061794.13	MRPS35	389.502569706897	0.619430886576973	0.363673018128224	1.70326324940217	0.0885188148330751	0.336456656124623	537.409620684547	505.732133738669	372.503240284113	254.866157635443	332.738374185029	333.765891713583
738	ENSG00000061918.14	GUCY1B1	92.246900922961	-1.35328545562716	0.729154774021673	-1.85596460976739	0.0634586026109662	0.278813878209909	77.9901935872687	35.9130129103676	41.9466232067574	266.014819190667	84.1239680771706	47.4927885655346
739	ENSG00000061936.10	SFSWAP	1133.87606249897	0.425724587662644	0.349894317872064	1.21672335307345	0.223709490707787	0.538199416474289	1617.77064872309	1297.865714847	984.512042924903	926.634516758501	1007.29403256615	969.179419174192
740	ENSG00000061938.20	TNK2	1948.95004618929	-1.51513521304732	0.401505320022289	-3.7736367053946	0.000160884995070129	0.00414067171522594	1053.4267060142	912.230690835995	1064.98729379229	4018.20624609585	1912.34703418814	2732.50230620924
741	ENSG00000061987.16	MON2	822.241876104924	0.440190446174983	0.37029502360033	1.18875604077816	0.234535680954398	0.549774281904669	825.653643913299	1197.30593188711	817.415002926977	742.934531299054	799.073976221885	551.06817038122
742	ENSG00000062038.14	CDH3	951.806554250114	8.10684871411436	1.03368848897216	7.84264195703226	4.41164550677717e-15	1.80610715119315e-12	463.002104780741	603.934933580075	4623.46013067439	0	12.6914041015777	7.7507523639028
743	ENSG00000062194.16	GPBP1	1821.04249565803	0.690515524160055	0.369013873708176	1.87124542831181	0.0613110707175487	0.273551011457007	2513.59532418699	2663.98135921097	1568.58606699233	1511.92744915506	1453.98619229819	1214.17858210463
744	ENSG00000062282.15	DGAT2	51.7649586434552	1.44256658118541	0.862111254814909	1.67329514970214	0.0942692068277521	0.347940460703659	95.4236215897812	16.5615870167495	116.561042234917	19.409851275767	50.6613158532123	11.9723338903043
745	ENSG00000062370.17	ZNF112	76.6763417007192	0.65684041162513	0.553989517844689	1.18565494556753	0.23575859394845	0.551094713566394	51.8492154462764	140.593759918778	88.9635191314849	60.3562317268671	46.9030704636572	71.3922535172518
746	ENSG00000062485.19	CS	2044.97383364534	0.18290553036587	0.310382597244945	0.589290546536429	0.555666385357073	0.804304476880934	2028.69310088089	2373.51956999407	2120.92421608419	1655.62045971216	1939.07219604504	2152.0134591557
747	ENSG00000062524.16	LTK	5.79393975852444	4.05141995397027	2.25714200146536	1.79493357145454	0.0726642843513782	0.300771705083861	28.5091197834654	0	4.31286155770543	0	0	1.94165720997586
748	ENSG00000062582.14	MRPS24	728.329928195582	-0.53510942625097	0.533955684252911	-1.00216074485596	0.316265963582795	0.632000144784825	489.67633953543	863.471181280035	431.062019414036	1431.6109643121	631.310240502847	522.848824129038
749	ENSG00000062598.18	ELMO2	682.511617422314	-0.498100674208207	0.482213338558816	-1.03294669470752	0.301628845002665	0.619010746960469	378.601665710167	628.272853386336	690.371798305158	750.371830792115	472.278895884961	1175.17266045515
750	ENSG00000062650.19	WAPL	938.108246158071	0.264783651330564	0.306298836076443	0.864461826634178	0.387334241741433	0.691785236913756	974.10541531768	1135.63986631509	962.349465177527	781.115571591399	896.018193318344	879.420965228384
751	ENSG00000062716.13	VMP1	4122.75584459787	1.57862019468772	0.492414504830079	3.20587671403479	0.00134651665802426	0.0209770612812912	6494.18705959059	8833.77455212431	3204.10089147675	1476.84128030107	1939.66870679033	2787.96257730416
752	ENSG00000062725.10	APPBP2	615.398037355085	0.160925615225015	0.371522907091181	0.433151259729779	0.664904885324862	0.864921717376699	719.357528090115	535.991513912204	693.713481095798	456.980486879333	735.395442703967	550.949771449096
753	ENSG00000062822.15	POLD1	299.385160104114	-0.471600344439556	0.466841735241246	-1.01019319576441	0.312402738558178	0.629008012206273	158.131811625167	218.432134365058	375.852830054827	364.232815218993	404.715425488397	274.945943872242
754	ENSG00000063046.18	EIF4B	9701.50295257539	0.927228097433985	0.353888695280417	2.62011222680979	0.00879008343725905	0.0808045059161924	14547.4486858553	12650.7028530462	10950.0522897406	5902.55575480941	8590.42539842982	5567.83273357103
755	ENSG00000063127.16	SLC6A16	6.73455275035888	-1.10102176333809	1.13861576910682	-0.966982711122809	0.33355267654347	0.646661379937383	4.37800599863111	5.03945333265439	3.15474329366562	9.18847256625997	3.45932236756527	15.1873189433769
756	ENSG00000063169.11	BICRA	406.927615302914	-0.412488346428878	0.515055541978035	-0.800861873740345	0.423211614257188	0.717074770459313	226.098597449139	261.618360792385	559.65370154155	325.07681814032	426.328838340117	642.789375553972
757	ENSG00000063176.16	SPHK2	220.336502427452	0.282738246842106	0.370214934148435	0.763713780192195	0.445037826974537	0.734318671483715	238.696564462307	193.45446306737	293.375083618428	194.714565533397	209.079705575888	192.69863230732
758	ENSG00000063177.13	RPL18	10599.7269235074	0.239967228524806	0.397841114705738	0.603173527457807	0.546393256512243	0.799028649912072	11794.2074277993	14303.0441069042	8340.38409701756	12862.872410689	8107.82227531291	8190.03122332128
759	ENSG00000063180.9	CA11	76.9140955078195	-0.339092858420712	0.831595402995402	-0.407761824078513	0.683448543494735	0.872335915161714	15.9800873573006	139.388800525132	48.6232076341044	151.911695719664	56.367362238575	49.213419572141
760	ENSG00000063241.8	ISOC2	207.356623380497	-0.637118527093092	0.451790975415138	-1.4102064046491	0.158478745227762	0.453412585797445	123.713926508582	126.769464070587	236.375393599035	284.351780245667	272.948666524479	199.980509334631
761	ENSG00000063244.13	U2AF2	1843.18141085908	0.443291168491999	0.328817681374217	1.348136653234	0.177614434429653	0.481182595213852	2115.79686384708	2488.42892426833	1768.25612217423	1371.24954603753	1600.26539583396	1715.09161299336
762	ENSG00000063245.15	EPN1	1431.45180399241	0.070202307424771	0.313051532848246	0.22425160096182	0.822561533957399	0.93921396239273	1636.05908636229	1265.28819242744	1497.55164289298	1379.69286095313	1285.42647497824	1524.69256634038
763	ENSG00000063322.15	MED29	610.54044907259	0.0741960262522616	0.385687350263729	0.192373502012776	0.847449647066922	0.948234245870442	705.01594150069	477.556752877786	695.820893481472	724.16483052669	448.841423846386	611.842852202515
764	ENSG00000063438.19	AHRR	94.6731605187365	3.10854000321681	0.848741898852139	3.66252686172425	0.000249739555221958	0.00592508777645195	262.536953979053	167.397393767944	80.2952028468934	1.68496825547301	39.4912245546957	16.6332197083598
765	ENSG00000063587.15	ZNF275	311.061269252363	0.960915405028026	0.489306973542477	1.9638293688545	0.0495498830100659	0.242838569184076	543.96992177203	197.143233657428	491.934809964124	198.734952068808	198.652120734045	235.932577317745
766	ENSG00000063601.17	MTMR1	965.096742343141	0.214263077063867	0.32370027037154	0.661918128205263	0.508023693091886	0.773838287893878	1048.33099286699	1046.16469090327	1015.39063147056	734.668997373512	1044.52700283772	901.498138606791
767	ENSG00000063660.9	GPC1	4143.11310743803	-1.03920697259492	0.645980446636761	-1.60872821771226	0.107675782857008	0.375417016559854	1828.78472571335	904.727875904376	5403.4334310516	4970.17685683257	4156.09350141026	7595.46225371605
768	ENSG00000063761.16	ADCK1	57.4656243616034	-0.039693005975681	0.515454501005454	-0.0770058383392815	0.938618900438515	0.981493740618926	62.2521012330546	36.2238882733425	71.6541456204787	64.008590637358	57.7547517191238	52.9002686862628
769	ENSG00000063854.13	HAGH	267.464270332233	-0.535714933213514	0.544239220606493	-0.9843372416573	0.324949724138406	0.63929563654592	110.512729610909	300.205726441012	244.385813845474	236.878811552122	232.79698763899	480.005552904889
770	ENSG00000063978.16	RNF4	1105.46692958189	0.228701918077218	0.313411861131389	0.729716856444502	0.465563275350411	0.746669233708655	1125.08511354334	1305.05503384295	1148.50446389358	900.19521304874	998.124869115369	1155.83688404738
771	ENSG00000064012.22	CASP8	206.028020452569	1.19342022689329	0.474233311579905	2.51652551128772	0.0118518319652757	0.098682254333196	318.132801860784	389.023782105854	153.750979842081	117.36891051732	128.301156043789	129.590492345583
772	ENSG00000064042.18	LIMCH1	358.092650405696	-0.299518277214475	0.837427425783339	-0.357664757557113	0.720594210077076	0.891325216005961	285.719969548544	521.847853513362	156.041217133272	285.128373620985	844.967167375307	54.8513212427081
773	ENSG00000064102.15	INTS13	309.186046554828	0.632027800017169	0.519000005107497	1.21777994951322	0.2233076057015	0.537660011310786	556.773289470906	351.75075128469	219.0748644325	283.541115989652	300.087822569889	143.888435581329
774	ENSG00000064115.11	TM7SF3	376.859351362771	0.0549923702248239	0.4415003411693	0.124557933702109	0.900873532999675	0.968181965564339	267.076562172594	453.781050634988	430.846593644881	263.235318904087	505.56865020326	340.647932616815
775	ENSG00000064195.7	DLX3	61.3601797666322	-2.30421720248384	0.699357819488231	-3.29476147727926	0.000985052531107745	0.0164368386328159	28.065551228829	8.09246224163737	25.9403214500593	155.248273496793	101.281845528423	49.5326246540516
776	ENSG00000064199.7	SPA17	34.4523954563405	-0.017435082477246	0.891666398198816	-0.0195533694131182	0.9843996625305	0.996003247046697	16.659754393064	10.5743547519826	75.7389825264404	25.8502295714484	56.4503989056293	21.4406525894785
777	ENSG00000064201.16	TSPAN32	7.06012799161797	-0.588301650719786	1.45139534151499	-0.40533522045462	0.685231120701492	0.873230682556035	5.08696164842852	0	11.4704780865986	14.1598987551085	8.12894663290071	3.5144828266715
778	ENSG00000064205.10	CCN5	17.4232604308375	2.8648454067841	1.91791722239196	1.49372734825915	NA	NA	91.9346304257037	0	0	1.07952970332177	3.22184755138432	8.30355490461511
779	ENSG00000064225.12	ST3GAL6	53.8024051879818	0.461662206526729	0.592642576971757	0.778989266828747	0.435986037356036	0.726881363947558	89.638711843114	47.6156397300684	49.6217647845287	36.2787002809727	67.9552446062557	31.7043698829512
780	ENSG00000064270.13	ATP2C2	21.4063390698539	0.570161936567379	0.850012774482917	0.670768668052338	0.502367910284752	0.770691476483902	22.3439499970467	46.94627341707	7.76772118774533	18.0645218104725	17.8613345509039	15.4542334558852
781	ENSG00000064300.9	NGFR	14.7138870108778	4.74861166792946	1.54718363188383	3.0691971981035	0.00214634864024009	0.0297280263279201	74.0422414558251	7.38616761395803	3.6846378895298	0	2.1343893332094	1.0358857727446
782	ENSG00000064309.14	CDON	975.595184418957	-0.35232301336129	0.468449831034591	-0.752104046196729	0.451988490878169	0.739342630869661	865.684361253841	1043.52550558225	661.731169372344	587.666204267894	1168.47529777102	1526.48856826639
783	ENSG00000064313.12	TAF2	438.023267349395	0.21254556554596	0.373446597405095	0.569145808323972	0.569257193416717	0.812591995763685	466.819991797574	459.471099354428	484.021809902381	287.629922520002	495.84638317954	434.350397342444
784	ENSG00000064393.16	HIPK2	1653.16320902968	1.06243325119221	0.477934323802772	2.22296913671896	0.0262178811748552	0.16419792803691	3030.9915656279	1734.67722192917	1941.93472643569	571.786595904441	1200.51883350913	1439.07031077174
785	ENSG00000064419.13	TNPO3	721.21889415619	0.260356065388218	0.322644781937729	0.806943362990657	0.419699114376136	0.714543830703821	822.307187928195	867.607070092089	668.472786130936	594.435364487555	707.201125127965	667.289831170399
786	ENSG00000064489.23	BORCS8-MEF2B	75.9843846362986	-0.575023530593128	0.534675378044703	-1.07546289618942	0.282167535453484	0.600565505274227	63.5614680517315	67.196976333987	52.0236853313784	90.1297545279186	50.9577199200596	132.036703652716
787	ENSG00000064490.14	RFXANK	347.789585169587	0.0515076442594141	0.417836626347299	0.123272209786132	0.901891546343054	0.968181965564339	280.47364033651	384.183798570084	397.14751183345	461.524529387872	322.425514345489	240.982516544114
788	ENSG00000064545.15	TMEM161A	193.117948882657	-0.235653710654713	0.637212022377188	-0.369819938072702	0.71151665840425	0.887329218939389	50.3464212194948	183.25001302691	299.059388785987	199.328318955932	246.324067955377	180.39948335224
789	ENSG00000064547.14	LPAR2	264.608260738614	0.283587950034614	0.382704890127304	0.741009475839935	0.458687694855537	0.742982902119698	305.70141110996	309.281627589924	256.883347923395	280.583795956239	174.342485047507	260.856896804656
790	ENSG00000064601.20	CTSA	3510.59328314783	-0.114164360190437	0.362456132080422	-0.314974282639826	0.752781180246716	0.907233511129129	3931.03234729463	3161.82501546447	3022.2707924954	4735.25765247094	3328.70249335098	2884.47139781057
791	ENSG00000064607.17	SUGP2	1135.51868113211	-0.418195686096379	0.564165431283071	-0.74126428686934	0.458533211104896	0.742937749497523	417.254567566603	1176.7514103205	1322.2518155196	1198.57490293857	766.000621670426	1932.27876877695
792	ENSG00000064651.14	SLC12A2	166.775672985646	-0.468432708092815	0.567692813796243	-0.825151731198319	0.409285453261556	0.706309295090328	114.26247822109	97.2700975587563	208.340793216768	100.791799340843	179.996845708177	299.992023868243
793	ENSG00000064652.11	SNX24	677.437919085515	-1.16312661389891	0.365518144147501	-3.18213098999963	0.00146195681404357	0.0222055977173624	351.001385377683	375.349864640511	527.788424682311	944.425550319523	1083.23882764919	782.823461843868
794	ENSG00000064655.19	EYA2	31.8422618685478	2.73149803290227	1.22666987496023	2.2267588767441	0.0259633931483684	0.16335224195278	139.51704955963	1.23747994276687	25.3505279929696	4.76555697845654	6.85593510766008	13.3270216298041
795	ENSG00000064666.15	CNN2	261.640667893511	0.803447951454904	0.59735769911204	1.34500309052551	0.17862423653153	0.482914011449251	402.436465154343	209.415453017464	386.283713671608	66.2718623501153	249.035064028517	256.401449139019
796	ENSG00000064687.13	ABCA7	94.9782156065195	0.655057236692888	0.64102826601841	1.02188510463293	0.306835283171102	0.623468593300631	168.937337287302	62.3437721222798	117.347586782	31.2771125389384	77.7233600748737	112.240124833724
797	ENSG00000064692.20	SNCAIP	38.0195355469962	0.630128888740186	1.1084027602949	0.568501731782526	0.569694330119501	0.812605244537679	96.7262321547853	2.0734675150783	39.9656784269927	9.16735729631206	33.2118421144405	46.9726357743684
798	ENSG00000064703.12	DDX20	262.014327125383	0.79748318771408	0.414902108487841	1.92209962639284	0.0545932230867732	0.255941171563131	242.620455753259	402.994739549248	352.014813536455	153.626448550141	178.238846381127	242.590658982069
799	ENSG00000064726.10	BTBD1	1176.50591407612	0.0547017250054478	0.360785772811495	0.151618298524284	0.879488000130727	0.961295576487472	1325.58609727261	1005.53904417154	1265.34604702386	861.508552562153	1232.3863558577	1368.66938756886
800	ENSG00000064763.11	FAR2	47.4393070487817	-0.618965183352206	0.860760407359477	-0.719091140879705	0.472084765463735	0.75006237592114	15.7320358987998	20.7222767454125	75.7193200539237	18.1983288307149	54.4879035114781	99.7759772523615
801	ENSG00000064787.13	BCAS1	2.258238196424	1.09564750576296	1.8485791632439	0.592697098154186	0.553383883818571	NA	0.55767577984424	2.27089736879815	6.65776388960567	1.07510665741155	1.99029503294057	0.997690449943852
802	ENSG00000064835.11	POU1F1	1.90127004927313	-0.442692151274525	2.07669508882844	-0.213171473104542	0.831193218042508	NA	1.05182730626905	2.57505237897715	1.19570683363846	0	1.87583918889417	4.70919458785997
803	ENSG00000064886.14	CHI3L2	1599.73269224361	6.75135814128185	0.541523406822125	12.46734315863	1.12515214874381e-35	4.47189019251509e-32	2323.84793899126	4671.76427912683	2512.07367318052	42.4353998518095	14.572516289617	33.7023460215905
804	ENSG00000064932.16	SBNO2	5024.10808033285	1.68704146974705	0.422600987654199	3.99204336722352	6.55063890861116e-05	0.0019527732794775	8653.48026984023	9360.32599210455	4987.66107993945	1703.85134798126	2436.38573070127	3002.94406143035
805	ENSG00000064933.18	PMS1	120.905589444143	-0.347448819656233	0.5396051166531	-0.643894597981732	0.519643785005394	0.78146658619707	75.6363338495373	79.8522957200056	163.259794327929	115.046219210115	194.07545363613	97.5634399211398
806	ENSG00000064961.19	HMG20B	847.110074534211	-0.50411019507421	0.351221229671955	-1.43530673115932	0.151199710493651	0.44325882002746	589.432580510407	606.668481244745	905.625571278421	956.750192383247	1028.67729874573	995.506323042714
807	ENSG00000064989.13	CALCRL	3.79638816825594	0.436428957940329	1.69785459059849	0.257047311564231	0.797142250414785	NA	0.830635171886332	1.30884347226237	10.710804105829	7.08272331394501	2.12709255701033	0.718230388602556
808	ENSG00000064995.18	TAF11	410.379007216544	-0.019933433240585	0.360593793837654	-0.0552794684246823	0.95591581897476	0.987033965466108	376.06783317126	468.984249230927	377.471040717443	513.741190279845	370.022523906499	355.987205993289
809	ENSG00000064999.15	ANKS1A	728.268678154088	-0.690136123893941	0.371567735148868	-1.85736289405602	0.063259541880016	0.278502831100284	460.538280309785	482.979259508469	728.456079985281	762.15556263249	1007.39177542457	928.091111063929
810	ENSG00000065000.19	AP3D1	2767.5939685027	-0.246648679828133	0.335196634791135	-0.735832804472581	0.461832454636672	0.745025535522646	2280.44326897426	2371.68375951347	2942.7825418014	2409.69720111143	3246.70218316329	3354.25485645236
811	ENSG00000065029.15	ZNF76	486.645909307432	-0.370950690805	0.345213978317278	-1.0745529268924	0.282574936677069	0.60106925873165	364.886751315015	392.435771667388	516.004476860562	539.459861449722	606.696220272361	500.392374279542
812	ENSG00000065054.14	SLC9A3R2	127.202616057201	0.34566008000058	0.519725229759681	0.665082355460041	0.505997819520418	0.772758359923435	150.097306789476	187.44417099836	89.9197257399633	91.0257241133461	81.0414325751649	163.687336126897
813	ENSG00000065057.9	NTHL1	51.4267207923526	-0.576764013728996	0.505581521241386	-1.14079330334865	0.253955948028007	0.570089327860882	33.1613340510255	54.061536245085	36.5626890250843	67.5776081024793	62.3961312405174	54.8010260899241
814	ENSG00000065060.17	UHRF1BP1	295.435131730206	-0.36587099960364	0.485054841537294	-0.754287903701935	0.450676364141515	0.738293943267005	182.337841218115	278.292593506456	313.797296519761	193.611102116338	477.860481299445	326.71147572112
815	ENSG00000065135.12	GNAI3	1824.51517746731	1.1163873913867	0.389473185334731	2.86640373053468	0.00415164408402887	0.0476437695275386	3403.95123579502	2388.84522818859	1698.97699589239	1080.08105569179	1227.06355920081	1148.17299003527
816	ENSG00000065150.21	IPO5	2017.03785378306	0.289892627927347	0.358834117448717	0.807873649218366	0.419163322016401	0.714201554157867	2697.22827248299	1942.53731130077	2017.46682798327	1390.02123896018	2088.56571154265	1966.40776042852
817	ENSG00000065154.12	OAT	1069.38921544024	-0.843170886713538	0.479607335493367	-1.75804418388676	0.0787399917121782	0.314745416462576	855.862685573398	479.589727676061	961.155587199267	957.280181504529	1100.47974288432	2061.96736780388
818	ENSG00000065183.16	WDR3	410.15000220535	0.602460178173175	0.475413727513975	1.26723345016466	0.205071828438821	0.515579044249787	761.998471529728	368.235054181179	353.772678575986	233.240701749118	365.321571101142	378.331536094945
819	ENSG00000065243.20	PKN2	1104.89338496306	0.141238355164011	0.402564596423891	0.350846439102385	0.725703555605994	0.893649990091015	1001.53535388835	1478.12353201701	997.193811455849	748.607242835519	1363.55173780427	1040.34863177737
820	ENSG00000065268.11	WDR18	597.238774303338	-0.231997428899031	0.459079669797048	-0.505353306108271	0.613310708717273	0.837869602332523	644.240756932948	625.277492864399	378.395806678782	942.016033183154	436.806949614239	556.695606546508
821	ENSG00000065308.5	TRAM2	1554.79238604496	0.478670467062414	0.428910318142732	1.11601527595595	0.264415595815753	0.583524150525325	2726.2617965571	1412.80413346814	1292.27897449168	1394.04548893695	1099.22694455037	1404.13697826554
822	ENSG00000065320.9	NTN1	34.2330345289581	0.804217475079801	0.890397541224605	0.90321169797226	0.366413550535404	0.673946729038267	72.8973631886002	7.32467837530022	50.4538430623584	14.4605841648539	21.0701898205431	39.191548562093
823	ENSG00000065328.17	MCM10	4.15232208417118	-1.41876832757469	1.75652848501778	-0.807711539935735	0.419256658857873	NA	0.817857720031399	0	5.69128947697111	2.16319148110195	13.156020221297	3.0855736056256
824	ENSG00000065357.20	DGKA	1379.00428577947	-1.55374921233267	0.575753320625982	-2.69863699725323	0.00696240745836641	0.0685493405464666	340.244784026979	437.767952977795	1323.73891412776	2130.84748774537	1586.95753518363	2454.46904061527
825	ENSG00000065361.16	ERBB3	1122.25879054151	-1.34320276301563	0.738719921586363	-1.81828420185444	0.0690207061405479	0.292003563686632	99.2958387603843	546.584450149475	1257.73989217584	1274.25468762294	1733.1906751282	1822.4871994122
826	ENSG00000065413.20	ANKRD44	113.827521196461	1.16771119694315	0.75124688452706	1.55436411250912	0.120097588499899	0.395768990631265	28.2165237616228	211.022972410474	234.204185026409	46.3982165863622	74.4794546280806	88.6437747658175
827	ENSG00000065427.15	KARS1	1783.33661249622	0.713696207833505	0.421652740786208	1.69261607668613	0.0905285689326304	0.340949461656077	2764.44423833929	2578.68734504055	1303.93454902173	1595.07934123235	1269.10885787833	1188.76534346506
828	ENSG00000065457.10	ADAT1	179.78105951621	-0.0972457794240668	0.435428032392303	-0.223333759404016	0.823275754510756	0.939317597174322	192.720768708455	109.216707499387	219.210704607006	198.395130062417	192.401868411773	166.741177808223
829	ENSG00000065485.20	PDIA5	210.485958811116	-0.0830516446046315	0.616692722473612	-0.134672652324327	0.892870696458896	0.965247834712749	380.063604551213	107.124440938046	126.350434581028	169.718898469708	162.767273029823	316.891101296879
830	ENSG00000065491.8	TBC1D22B	300.249541664162	0.302446382827147	0.393592699817236	0.768424777612967	0.442234864603663	0.731545062627597	257.190654386467	445.49045818241	292.052801275943	242.158506310772	282.438663039931	282.166166789449
831	ENSG00000065518.8	NDUFB4	754.457602232947	-0.124764365920538	0.393176993523431	-0.317323668413226	0.750998019885249	0.906463120716375	724.860890279755	811.376387432737	629.30235582986	1084.61257513945	684.971058204884	591.622346510994
832	ENSG00000065526.12	SPEN	1873.10555648683	0.219095262232494	0.387960716535096	0.564735688162576	0.572253556141483	0.813662241156225	2568.91971782548	1292.80579909709	2183.85748961619	1678.90976139768	1801.15474368701	1712.98582729751
833	ENSG00000065534.19	MYLK	285.359532598373	-2.67706183328965	0.892205041060044	-3.00050068099703	0.00269536151016084	0.0350178184685397	22.7533952912371	86.9934906152755	122.229821988464	112.889148577596	183.660128556991	1183.63121056068
834	ENSG00000065548.18	ZC3H15	826.840796834749	0.860322266468874	0.462612242041143	1.85970492841467	0.0629272843791416	0.277625894515778	965.376431100888	1627.1418879208	606.731401043148	503.58087279608	613.762073186579	644.452114960995
835	ENSG00000065559.15	MAP2K4	821.887710197023	-0.0917988807188827	0.368787879038247	-0.248920547384265	0.803422240940502	0.930979800521103	614.749669501635	929.297460974434	842.967553905762	683.620886838918	842.549357781765	1018.14133217962
836	ENSG00000065600.13	PACC1	42.4128614216475	0.116961919481908	0.65055570867926	0.179787707526786	0.857319234340036	0.952946315054429	23.3340987236641	64.2238775804513	44.817877428003	23.7822505166281	46.504703029428	51.8143612517106
837	ENSG00000065613.15	SLK	2609.82865170984	0.259391597427037	0.37680551795709	0.688396493855421	0.491203131159051	0.763342154036364	2996.85705898125	3459.90825555068	2074.71367415468	1879.93615269652	2453.21585065089	2794.34091822503
838	ENSG00000065615.14	CYB5R4	238.374351184407	1.60553853152618	0.384823131655966	4.17214662906891	3.01743346026179e-05	0.00103545611373194	454.838791249998	329.256168449338	292.649790277326	131.86244925525	112.188951584709	109.449956289823
839	ENSG00000065618.21	COL17A1	83839.1812997693	-0.701187973593685	0.470233356113835	-1.49114894653271	0.135922394046423	0.418683783865831	50540.3056675126	54080.9509427034	86947.9934530103	158919.089348678	85826.7672455638	66719.9811411481
840	ENSG00000065621.15	GSTO2	715.049792756121	-1.13837612241517	0.605707489142368	-1.87941563018648	0.060187763767923	0.27098347656535	287.058482686012	375.003958432565	676.608904757708	1775.91837062901	726.64779334299	449.061246688444
841	ENSG00000065665.21	SEC61A2	127.075059236061	0.103252310544728	0.530718757475626	0.194551839538986	0.845743808977925	0.947517047010088	109.118957716806	203.002104605	82.6737626437038	114.835026230445	89.1167223533441	163.703781867069
842	ENSG00000065675.15	PRKCQ	3.25791547868752	2.3639194543408	2.62377238249943	0.900962091875097	0.367608475459099	NA	0	16.3491988513161	0	2.18539811285767	1.01289590795135	0
843	ENSG00000065717.15	TLE2	7.3487712449582	1.98084842328612	1.67454655374411	1.18291630582449	0.236842318649043	0.55172319405819	31.5005967528279	1.11096500818445	2.74127056425133	0	4.26801291073603	4.47178223374949
844	ENSG00000065802.12	ASB1	512.139288876616	0.947582445395906	0.520700887182539	1.81982106948805	0.0687862580388232	0.29150536507353	993.959342819525	656.386190130899	373.036271750851	518.799481771917	285.951793645392	244.702653141112
845	ENSG00000065809.13	FAM107B	1987.05881938593	0.983719576007068	0.636817113767255	1.54474425190558	0.122408136538151	0.398527911009742	1933.60608087131	3456.26944438599	2528.07018423543	325.698036899028	1794.58504283038	1884.12412709342
846	ENSG00000065833.9	ME1	20.4405835642721	0.878430446121365	1.02890662595021	0.853751374484657	0.393242762000421	0.69532235130754	7.89219512309781	11.9645413503072	59.5160915042069	4.83688961998995	16.0737212774578	22.3600625105728
847	ENSG00000065882.16	TBC1D1	1395.71674899057	-0.617816520868327	0.491837424175456	-1.25613971304455	0.209065319866829	0.521301117696268	784.542302723613	817.589116508802	1701.98937684459	1624.88133735281	2339.58936366195	1105.70899685164
848	ENSG00000065883.16	CDK13	1227.06114781542	-0.374354729687015	0.358703898141553	-1.04363161824153	0.296655858504363	0.613261303350059	913.694417591434	914.945518953014	1377.38627703802	1201.75435813864	1393.92713062185	1560.65918454958
849	ENSG00000065911.13	MTHFD2	850.397655458949	1.03117839838786	0.687791001667609	1.4992612521648	0.13380587027233	0.415528979019606	1817.81329313866	1074.51080877823	533.778366848734	153.712667802058	605.378658469437	917.192137716577
850	ENSG00000065923.10	SLC9A7	12.1099822047507	1.5173186334499	1.32962696779154	1.14116114534749	0.253802870022589	0.569922657143176	23.5241454193831	4.71365390301781	25.3926203642077	1.78103520432186	0.581471075588924	16.6669672619846
851	ENSG00000065970.9	FOXJ2	985.825865254357	-0.470062482808647	0.41172993646184	-1.1416767185988	0.253588421557707	0.569922657143176	733.192789682816	759.975598119609	986.699061759952	727.960755425998	1212.07120720588	1495.05577933189
852	ENSG00000065978.19	YBX1	7806.40520100377	-0.401697747299759	0.297950387998302	-1.34820347104918	0.177592948524871	0.481182595213852	6149.48896632953	6321.57694817555	7708.58519689386	8601.49989704567	8971.19650004014	9086.08369753788
853	ENSG00000065989.16	PDE4A	136.948057127958	3.13122843077787	0.780691916193928	4.01083752223721	6.05037382135973e-05	0.00181449370956076	399.943380489253	103.204375548019	234.08032114481	5.22783218377785	38.4997951538056	40.7326382480801
854	ENSG00000066027.12	PPP2R5A	538.77972991659	0.0431888543596368	0.321000262525637	0.134544607595726	0.892971939963324	0.965298006209048	475.700638363038	599.997351186035	564.738616804902	488.352506056876	565.561881691653	538.327385397038
855	ENSG00000066044.15	ELAVL1	892.192276106948	0.11102079120402	0.32179858439765	0.345000868825547	0.730093717561003	0.895899191687153	986.092393046831	889.845163515821	903.560568127047	705.918993362169	936.768870101662	930.967668488158
856	ENSG00000066084.13	DIP2B	962.309597573678	0.298370247430725	0.487123741124976	0.612514279722153	0.540197553180528	0.795852182290569	1180.31243551643	1223.84307432702	780.425957767887	517.525495434397	1379.21117683777	692.539445558557
857	ENSG00000066117.15	SMARCD1	724.607666065057	0.00303006019928252	0.402408107798502	0.00752981895881621	0.993992130479712	0.998465924150322	537.225648619891	652.434079795922	986.329710930664	572.825848103511	780.78909641006	818.041612530292
858	ENSG00000066135.13	KDM4A	763.782908942228	-0.692517594781995	0.533762322203496	-1.29742689952921	0.194484342037961	0.503453216619528	255.45459164916	541.634237556397	954.696493377417	758.916359338504	937.255899767531	1134.73987196436
859	ENSG00000066136.20	NFYC	895.679880535342	0.570472872438871	0.379239875334893	1.50425340145233	0.132516132458672	0.413546179011249	1004.77960157735	1369.53421308719	837.19145837703	887.112893245551	642.75519878951	632.705918135421
860	ENSG00000066185.13	ZMYND12	55.9771500206892	-1.18544455021158	0.660145493285193	-1.79573224731453	0.0725371106651752	0.300457246152881	47.4561225875269	29.4401363631697	25.9513037981262	123.659371433652	77.1925969802091	32.1633689614514
861	ENSG00000066230.12	SLC9A3	197.849147113283	0.116490927967242	0.505694086950638	0.230358493352549	0.817813211375942	0.937437640922531	241.61398274556	271.379530113855	104.577046454289	181.453221093012	148.899437540248	239.171664732733
862	ENSG00000066248.15	NGEF	1405.96528991158	-0.754968509469989	0.534674136873198	-1.41201613731512	0.157945209686219	0.452771123809836	547.644949388536	1567.44268598955	1023.76669933006	1489.73214984019	1129.97264860714	2677.232606314
863	ENSG00000066279.18	ASPM	11.6249170097776	-3.14508844961828	1.16313086753231	-2.70398502645784	0.00685133764427359	0.0678118425011095	0.819408366209499	3.54458133735126	2.81355239809339	13.6715479336787	41.6857976259922	7.21461439734033
864	ENSG00000066294.15	CD84	36.6662638290801	3.3031904096406	0.665907173571731	4.96043674063947	7.03348640088852e-07	4.42205337861577e-05	77.0161756635186	44.9308253506758	77.8548296130976	4.5247143963901	9.36757634401219	6.30346160678654
865	ENSG00000066322.15	ELOVL1	1482.04036970545	-0.817033995709472	0.396096298855883	-2.06271555192376	0.0391396614478017	0.210772285141358	734.320010235881	1220.92846804894	1264.44012611853	1766.75048537517	1547.76206556766	2358.04106288651
866	ENSG00000066336.12	SPI1	345.904104328974	2.52258790419419	0.736177656508676	3.42660210058205	0.000611183941833421	0.0117278254260766	672.408250518022	136.306519345102	959.066485156428	46.8553096375325	89.5458316138837	171.242229702874
867	ENSG00000066379.15	POLR1H	185.039304946742	0.154713533561852	0.482489520584622	0.320656774833966	0.748470507482446	0.905404957608542	202.277788823934	237.365167699901	144.97979942808	260.40982691381	117.12700432074	148.076242493989
868	ENSG00000066405.13	CLDN18	1.45180888171041	-1.40130681875908	2.61783717474922	-0.535291817335172	0.592448083717312	NA	0	1.19371193768353	1.23710316123044	0	4.71466474992959	1.56537344141887
869	ENSG00000066422.5	ZBTB11	518.337826537084	0.36143829887514	0.426655488959013	0.847143206236499	0.396915305024374	0.6987995829232	459.688039712235	825.541665133196	463.453168766133	343.303841524879	482.715185552512	535.325058533547
870	ENSG00000066427.24	ATXN3	428.791781900401	0.156754185914206	0.316714395040415	0.494938620943337	0.620643447683198	0.841988326501058	436.054349751038	503.0450645928	417.232366327722	416.102805330501	407.177497749227	393.138607651119
871	ENSG00000066455.13	GOLGA5	1032.5543573457	0.377845336737845	0.325601727330685	1.16045249463342	0.245864624529643	0.560918843183149	1102.06969587745	1364.90292347311	1034.09927956599	842.373900503285	836.465205600751	1015.41513905359
872	ENSG00000066468.23	FGFR2	224.434734042216	2.26304613196659	0.792052489523185	2.85719212034665	0.00427407052023456	0.0486365465017513	727.221042810931	308.195930624938	79.0158477118635	29.512065540697	116.15578525384	86.5077323110278
873	ENSG00000066557.6	LRRC40	204.508219020773	0.845391592959497	0.426472756974002	1.98228744775609	0.0474470780926954	0.235250053488762	288.592261214146	261.133206150459	238.455285748453	92.8065766846617	180.166896655278	165.89508767164
874	ENSG00000066583.12	ISOC1	361.743621997833	-0.273042196297618	0.423788221051892	-0.644289252825138	0.519387883402188	0.78146658619707	254.833750963236	306.182614784135	421.821452172328	527.745727273879	296.659691114827	363.218495678595
875	ENSG00000066629.18	EML1	451.290859648088	-0.588283416478141	0.412556383950856	-1.42594670537983	0.153883726303202	0.447073587373488	412.002597266955	310.919574292259	358.589101178805	434.654295837105	422.459501168131	769.120088145275
876	ENSG00000066651.20	TRMT11	134.541866242376	0.577710314386804	0.478520130976638	1.20728528851592	0.227322294282834	0.542655743898646	156.677854890106	215.41375883617	111.376253731141	139.487964068237	107.142869374068	77.152496554536
877	ENSG00000066654.14	THUMPD1	692.074607313997	0.100423004765038	0.401059682773688	0.250394165951867	0.802282540847766	0.930639288948608	479.899682842772	927.39448167971	740.981580766182	756.089553851535	691.39705915585	556.685285587935
878	ENSG00000066697.15	MSANTD3	722.44387979834	1.56421971935527	0.723079025115736	2.16327630179136	0.0305199346699668	0.180353450798958	1702.81276691327	1347.46785912197	188.948529163614	304.493290611491	545.432109149533	245.508723830162
879	ENSG00000066735.14	KIF26A	359.673775286499	-3.09554430672765	0.768860483084054	-4.02614567250328	5.66985713095992e-05	0.00171793743431013	167.952866046003	12.4927027257209	45.7352827332458	648.423205657379	564.856514869563	718.582079687082
880	ENSG00000066739.12	ATG2B	610.43229166746	0.164809715692636	0.524785101875885	0.314051818741636	0.753481682530698	0.907704888747718	508.448694982843	1059.59043854449	368.913663958875	445.85404624912	806.67623761502	473.110668654412
881	ENSG00000066777.9	ARFGEF1	923.23375919103	-0.303455779817903	0.335192671836932	-0.905317464594008	0.365297226709022	0.673089007639274	729.676202206217	887.043401053666	862.957475459077	1012.59233665256	1205.19184803626	841.941291738406
882	ENSG00000066827.16	ZFAT	247.854857215834	0.391733291403037	0.447787483933821	0.874819653201677	0.381672041943255	0.687788987527244	243.992579038947	400.907595481391	199.0007610167	268.451488720028	195.086720854674	179.689998183266
883	ENSG00000066855.16	MTFR1	221.070354570843	-0.256647785013293	0.430273199636333	-0.59647634393732	0.550857052588084	0.801187301543427	158.997991376736	266.772665312016	178.25960321852	177.403647269858	291.754697938917	253.233522309012
884	ENSG00000066923.17	STAG3	126.269047666759	-0.311041152917451	0.513068541733107	-0.606237037778182	0.544357361397751	0.798017343900588	148.296450625767	95.1642694065603	94.2190633225828	182.183273088762	76.6857732448777	161.065456312003
885	ENSG00000066926.12	FECH	272.134376692021	-0.0451068620035009	0.520024527841053	-0.0867398739647295	0.930878281002721	0.978820340972641	242.544374376186	223.796616555337	336.303018106269	242.164028590902	443.591586564076	144.406635959358
886	ENSG00000066933.16	MYO9A	845.617615590949	-0.892229058937178	0.301262335175073	-2.96163494324199	0.00306010365821919	0.0385888716327296	548.693844158984	604.968015423164	622.787739394258	1070.31799269537	1049.25299291116	1177.68510896276
887	ENSG00000067048.17	DDX3Y	2136.38969941369	2.42262532676008	3.72512018840627	0.650348231528219	0.515467308755045	0.779510910001186	3470.20199046838	7333.20411600896	0	2.09297175907137	2012.83911824572	0
888	ENSG00000067057.18	PFKP	5565.25149820385	-0.435214112261954	0.487470399480721	-0.892801106950424	0.371963693457553	0.679328650236204	6353.03930828788	5749.39743197761	2094.06574467399	7258.48651631049	6093.95434073715	5842.56564723599
889	ENSG00000067064.11	IDI1	369.242215852149	0.431683098995637	0.411224733218094	1.04974984266497	0.293833141264295	0.611278494305915	529.662801005706	369.326125038384	373.082670253205	241.746875081332	278.052216323635	423.58260741063
890	ENSG00000067066.17	SP100	2792.57572271424	1.62775027592044	0.531400421235061	3.06313320591143	0.00219032537050151	0.0301473712449636	5439.24038926131	5574.80945256172	1645.09967566795	1683.16214209588	1345.86453044181	1067.27814625674
891	ENSG00000067082.15	KLF6	14043.9938971018	1.2819749698029	0.583886657380267	2.19558873901102	0.0281213929820044	0.171237980648636	24279.5839198091	14493.4279890281	20936.5062492705	2526.88170358748	11338.946003719	10688.6175171963
892	ENSG00000067113.17	PLPP1	194.953785140331	-0.548120162633628	0.514763102641505	-1.06480079831082	0.28696608381871	0.605798169989756	248.400262935062	110.379167224645	116.401354873939	157.956300926872	236.927749680408	299.657875201063
893	ENSG00000067141.17	NEO1	493.879392496944	-0.94461868880901	0.609555510214101	-1.54968443887452	0.121217274879587	0.39732019740161	123.114491249906	273.657103221977	616.43206642802	450.507134287266	746.701252172805	752.864307621693
894	ENSG00000067167.8	TRAM1	2908.17211918016	0.443132086864924	0.482307344814525	0.918775323720882	0.35821310200918	0.666664916774458	4591.28718353236	1916.11776164251	3546.69103431629	1577.72040038402	2501.85968540635	3315.35664979944
895	ENSG00000067177.15	PHKA1	734.928567462629	-0.304451057685535	0.459771579649605	-0.662178940937496	0.507856548850003	0.773650630491126	380.614282041369	979.219901613858	613.06919153252	912.884861782035	869.702197248366	654.080970557627
896	ENSG00000067182.8	TNFRSF1A	3809.74017832259	0.428513060810917	0.337428517078472	1.26993730263546	0.204106964321448	0.514549477289815	4875.84929669011	3887.57859148059	4350.95438712786	2597.27161061588	3224.82983658391	3921.9573474372
897	ENSG00000067191.16	CACNB1	312.749659969362	1.33391009694601	0.663116997326912	2.01157578877201	0.0442646737219571	0.226161410794641	929.188946145375	174.349839057985	239.658755209465	138.317471034163	191.424671121832	203.558277247354
898	ENSG00000067208.14	EVI5	441.641255329381	-0.384063424575049	0.592919970083387	-0.64774918024946	0.517147189589132	0.780227912714635	452.95589012593	136.20296709639	560.802408202719	303.163413622478	592.762111798414	603.960741130354
899	ENSG00000067221.14	STOML1	279.612912631605	0.817470058775805	0.356717939596268	2.29164269030319	0.0219262699333244	0.147775672245882	317.378017225806	414.944609346109	338.283838712025	226.070884791793	208.749584916504	172.250540797392
900	ENSG00000067225.18	PKM	27461.1614911838	-0.120954547777764	0.382154940163998	-0.31650656596473	0.751618042225177	0.906862475355561	18847.3575797862	33340.6431317066	26743.8664663167	34939.0984756671	23727.1304862354	27168.872807391
901	ENSG00000067248.10	DHX29	541.0190018899	0.377086396438588	0.400563788693976	0.94138912972654	0.346505482118996	0.657440963188697	514.255177444858	737.036077549739	582.57565874676	334.75138755942	462.22018463062	615.275525408005
902	ENSG00000067334.14	DNTTIP2	952.937770702519	0.822728304294341	0.346477081424934	2.37455332084523	0.0175701982845753	0.128178374747908	1167.12543558882	1458.76913280729	1026.44232264858	811.11002106517	600.119730714758	654.059981390493
903	ENSG00000067365.15	METTL22	234.623852336595	1.31801321591348	0.572260808750097	2.30316875760235	0.0212693499180778	0.144814229123907	292.458915255173	575.728519240179	137.084539644742	147.107231834962	137.923643475817	117.440264568698
904	ENSG00000067369.14	TP53BP1	903.434022480788	0.172250783912257	0.340328316903077	0.506131213175872	0.612764539920998	0.837443285518923	950.374796616148	1016.96974348648	904.410132572823	759.769509014919	1064.16675354159	724.913199652765
905	ENSG00000067445.21	TRO	45.2670008660696	-0.798837198146494	0.7875253622756	-1.01436377342592	0.31040920373862	0.62683840876158	11.6463128013528	33.6790192515111	53.6301484966827	23.566781960815	94.062442587257	55.0173000987992
906	ENSG00000067533.6	RRP15	268.098263337159	0.673266394517168	0.391112116799831	1.72141533232462	0.0851754840019358	0.329038670258959	374.097704100637	341.838102207512	272.994969289439	158.218705438149	203.882022406684	257.558076580532
907	ENSG00000067560.13	RHOA	8899.88893354846	0.0796501852543539	0.28724810849971	0.277287066119825	0.781559690084187	0.921901887686938	9393.5383166101	9133.93006435045	8909.07395840563	8165.76270482239	8294.23856914238	9502.78998795981
908	ENSG00000067596.12	DHX8	718.257772573898	0.0223030869178201	0.395854765715433	0.056341590021056	0.955069687389464	0.986698779124068	476.342566846221	896.26019817257	798.944139896541	706.661709872597	622.498428771641	808.83959188382
909	ENSG00000067601.8	PMS2P4	26.4687960736259	-0.599110103840871	0.705360766618788	-0.849366922848234	0.395677152699489	0.69780611061128	19.7702083198744	31.6648176878578	11.7107080275167	44.0861366230281	28.7738990621905	22.8070067212881
910	ENSG00000067606.17	PRKCZ	1217.71410008979	-0.680458839597534	0.36925732039827	-1.84277684424404	0.0653615989938282	0.283964854068942	813.593743808502	1061.75607583117	931.712888161519	1938.27521876487	1138.1196483396	1422.8270256331
911	ENSG00000067646.12	ZFY	191.227726894864	1.70692887125318	3.72633570078914	0.458071684441018	0.646900941157299	0.855215092229881	259.005737847334	619.316638756863	0	0	269.043984764987	0
912	ENSG00000067704.10	IARS2	1195.26522820771	-0.0170433776208985	0.352502613066154	-0.0483496490214669	0.961437586595999	0.988822534606987	1016.24057928438	1214.24510817031	1334.0059190715	1004.24884873945	1511.29906506154	1091.55184891905
913	ENSG00000067715.14	SYT1	3.84724401679175	-0.728426526394293	1.76410882401606	-0.412914734328011	0.67966908543975	NA	0	2.84649555760129	5.2432264490592	1.52746916815456	1.57376451168282	11.8925084142527
914	ENSG00000067798.16	NAV3	86.3128033681161	0.9294604619511	1.14712629361557	0.810251205228313	0.417795813293625	0.71302624209774	19.4716954679388	254.516262100029	66.0665414309254	23.9698129482049	149.967894203274	3.88461405832471
915	ENSG00000067829.19	IDH3G	735.568653065073	0.246627248543683	0.405643195668618	0.607990596605892	0.543193710589122	0.797330282765855	687.605553928532	1076.33138044941	630.833647970366	855.784185712433	549.402314443332	613.45483588637
916	ENSG00000067836.13	ROGDI	126.032229993885	-0.79373530862127	0.49503486077986	-1.60339275373627	0.108847969849286	0.376751801263633	83.5520848109297	107.887235026243	85.1084759279595	244.956855956534	107.920565769881	126.768162471766
917	ENSG00000067840.12	PDZD4	3.09322125978296	1.53396806574474	1.85475575229599	0.82704585972889	0.408211068863714	NA	6.63282374280762	0	7.46489655345771	1.3733408166926	1.18324487616331	1.9050215695765
918	ENSG00000067900.8	ROCK1	1416.04661485445	0.26307578796611	0.446774171634687	0.588833922524103	0.555972687437438	0.804317585142725	1555.6952455232	1181.52554793716	1897.04221909326	737.030428456611	1680.70951542471	1444.27673269173
919	ENSG00000067955.15	CBFB	536.183673061534	0.271971749758299	0.379044257291623	0.717519773816423	0.473053439819202	0.750440006720486	599.511026328385	529.46136703323	630.728678686818	334.933320770241	567.823491002425	554.644154548104
920	ENSG00000067992.16	PDK3	235.970690721696	0.340845443509644	0.486604018616234	0.700457518782753	0.483641626125667	0.758582880056069	252.152657245898	342.683003453384	196.628597311437	262.94253730976	245.601072226208	115.816276783492
921	ENSG00000068001.14	HYAL2	637.285093568124	-0.941554695281325	0.594567538263739	-1.58359586537614	0.11328571543455	0.384328721239125	226.869658414176	249.842679917793	832.411441951565	1089.22970881753	604.430222642563	820.92684966512
922	ENSG00000068024.17	HDAC4	392.309760768102	0.871473808592361	0.48382319767869	1.80122369653534	0.0716676288481436	0.298174645366375	747.735247110327	402.48463746752	372.068369106818	171.938168308921	315.086858907474	344.545283707551
923	ENSG00000068028.17	RASSF1	453.195503958826	-0.539255788817432	0.461705657100287	-1.16796443908484	0.242821109360629	0.557389856459057	334.601698249537	495.290277950758	278.501945767331	676.814898598141	320.552017633623	613.412185553566
924	ENSG00000068078.20	FGFR3	141.801524298807	-2.98944042948162	0.982373507954654	-3.04307924152573	0.002341706608875	0.0316615999559412	18.9567759773772	2.45549931462468	74.1518986187232	425.032956392876	70.8960434423295	259.315972046911
925	ENSG00000068079.8	IFI35	518.098558957324	3.07395730346277	0.389934013275386	7.88327562820694	3.18908545185634e-15	1.33668238796379e-12	1003.12889298998	1114.88513148679	660.629111003231	94.3507422070884	109.786871941552	125.810604115304
926	ENSG00000068097.15	HEATR6	482.809133800984	1.17345065901466	0.440563427801295	2.66352262799244	0.00773272109679967	0.073901640710131	482.488573499272	1025.18536163707	499.381655758696	298.086324914443	284.315189154183	307.397697842242
927	ENSG00000068120.15	COASY	954.7470701341	-0.0933724728782651	0.35254378591044	-0.264853549005641	0.791122283257112	0.925435031624456	719.962699836198	1138.6622961118	912.822987830352	970.079794689787	884.622346200176	1102.33229613628
928	ENSG00000068137.15	PLEKHH3	285.506915867308	-0.938520296537568	0.46270806489219	-2.02832059293421	0.0425275385630255	0.221103009115033	134.478999100456	242.618601458431	210.561209904606	470.81093383818	234.00331288892	420.568438013254
929	ENSG00000068305.17	MEF2A	1768.9715922821	0.385258646623979	0.426327856876604	0.9036675422678	0.366171714884677	0.673671824097369	2899.59367542561	1449.26045691545	1662.57721308005	1338.32567743723	1943.12011104184	1320.95241979242
930	ENSG00000068308.14	OTUD5	1073.28680468426	-0.168536349846246	0.333338143029847	-0.505601754165755	0.613136249905486	0.837756173807527	838.400822295579	1018.55059410622	1174.92721177035	1029.07441814833	1086.33268246319	1292.43509932186
931	ENSG00000068323.17	TFE3	2210.29061658563	-0.0061163634695021	0.336081119638083	-0.0181990689512361	0.985480045383529	0.996267317401477	2671.7567418841	1715.42372134654	2229.74368592402	2258.81450114154	2295.69004837728	2090.3150008403
932	ENSG00000068354.16	TBC1D25	768.711304222406	0.0312895987094256	0.368858548798859	0.0848281782035857	0.932397991307699	0.978999805685045	1028.92162216189	625.310872551549	677.261450084039	724.746758016129	844.581485085632	711.445637435197
933	ENSG00000068366.20	ACSL4	813.04722287481	1.56593886973486	0.657339560109308	2.38223737739816	0.0172078011130931	0.12647587508289	1990.74081477924	662.365489471006	993.485339548521	122.518864424756	530.90196789603	578.270861129302
934	ENSG00000068383.19	INPP5A	266.397562949083	0.0226876618828068	0.564266614008119	0.0402073440454876	0.967927822664714	0.990942102148098	248.604075204874	143.707423603067	412.862555500978	408.261149147158	164.413022358517	220.537151879907
935	ENSG00000068394.11	GPKOW	264.994047125409	-0.0202917835407378	0.396161211960648	-0.0512210255019955	0.959149397906037	0.988059807984672	220.08375270731	356.93907378671	212.296439230441	269.599140437334	249.086237741153	281.959638849504
936	ENSG00000068400.13	GRIPAP1	776.630074695346	0.177903787291356	0.359786223717268	0.494470815067003	0.62097371278712	0.841988326501058	646.475035836717	1072.24994803039	754.452013011241	733.977761341019	695.296114861286	757.329575091423
937	ENSG00000068438.15	FTSJ1	852.560005206455	0.327480336901139	0.392256021908972	0.834863758897588	0.403794421993534	0.703135832381473	1298.73399719492	836.576184003253	711.776167066432	643.934424120125	769.248006956888	855.091251897113
938	ENSG00000068489.13	PRR11	42.956673743904	-1.95195979523669	0.995521527820209	-1.96074091889373	0.0499092531545843	0.243853037061699	15.2351289425583	15.4790772983336	21.3284490829218	15.1758036343447	176.110074430621	14.4115090746442
939	ENSG00000068615.19	REEP1	13.7037721515464	-2.04493300227362	1.25319763197529	-1.63177215636005	0.10272749296575	0.365705720155524	9.01094060793804	0	7.05146277226702	43.353643647023	7.49507793579355	15.3115079462571
940	ENSG00000068650.18	ATP11A	1265.7612170544	0.844617199288872	0.421567721930851	2.00351486926082	0.0451220532179587	0.228606355091596	2162.02027233922	1353.35769225257	1362.99500395572	608.128426301622	953.682317868843	1154.38358960843
941	ENSG00000068654.16	POLR1A	544.460780905146	-0.312770279861833	0.475946154467074	-0.657154757794078	0.51108141278741	0.77636885840096	433.784313859531	322.810976009273	699.412493114824	380.593511282832	752.11486041907	678.048530745345
942	ENSG00000068697.7	LAPTM4A	8454.48091130605	-0.316091161106337	0.326496404152745	-0.968130604459764	0.332979147050608	0.646221702220752	7929.44599248254	6461.18609055304	8205.43184621538	10864.8002141465	9488.22554551274	7777.79577892613
943	ENSG00000068724.17	TTC7A	2762.07418713415	-0.394151321586183	0.359750650100634	-1.09562365342752	0.273243506047825	0.591949136163662	3035.81909017038	1752.41891099442	2373.10909272349	2823.3532299675	3312.35259373303	3275.39220521608
944	ENSG00000068745.15	IP6K2	1334.96859298437	-0.330966675780755	0.432460015741143	-0.765311621268731	0.44408600554968	0.733229229196828	787.279307384769	1682.63734328588	1077.36703360134	1670.14653497952	1110.44716359484	1681.93417505989
945	ENSG00000068781.21	STON1-GTF2A1L	21.8846063218803	3.02004586722431	1.25157809019009	2.41299036064591	0.01582223801548	0.119174143776196	46.2163585319335	6.4285279170199	64.5280238133417	0	11.6078427360128	2.52688493297404
946	ENSG00000068784.13	SRBD1	139.111583285193	0.314627624682584	0.43155664783054	0.7290528978391	0.465969305450713	0.746987048671754	173.172899540079	134.998964217615	154.590378524513	147.371085548776	140.854280314018	83.6818915661587
947	ENSG00000068796.19	KIF2A	412.411693152272	0.725121656234542	0.459288231444739	1.578794331293	0.11438323927304	0.386515372985249	465.461166219196	535.309749435445	540.348921905978	162.397492129165	405.224685924727	365.72814329912
948	ENSG00000068831.19	RASGRP2	5.16626123172747	0.966536909936093	1.49009918953943	0.648639309866908	0.516571540745534	NA	4.71839409694417	5.34800211266849	10.23865859445	0	6.09961701515455	4.5928955711476
949	ENSG00000068878.15	PSME4	390.664517242278	-0.03889599310421	0.495010870761614	-0.0785760382279392	0.937369847319993	0.981273172252628	248.232569701103	398.461219649534	509.649781806377	304.219779696236	280.957466127697	602.466286472724
950	ENSG00000068885.15	IFT80	235.493144472219	-0.098186949291109	0.711959387402563	-0.137910885126922	0.890310847528613	0.964511454148359	130.704067229988	102.315270560898	449.361854925463	181.117001336068	426.095985589718	123.364687191183
951	ENSG00000068903.20	SIRT2	781.779800745703	0.0602855520046716	0.393323313897127	0.153272256880352	0.878183577944891	0.960495457340345	1028.13083228014	832.848133521524	533.362847675751	705.58403985166	870.695264553442	720.057686591697
952	ENSG00000068912.14	ERLEC1	759.589072959338	-0.0634821225259274	0.304559110718691	-0.208439413866569	0.83488588427339	0.94410863227236	785.707518791924	666.415826866866	776.595075159177	776.010529275648	809.135157790808	743.670329871606
953	ENSG00000068971.14	PPP2R5B	701.908456978488	0.681218085364749	0.524357887834975	1.29914720683889	0.193893415139834	0.503139693414156	875.346501138212	1357.91681807158	360.654044963405	522.16490112281	505.84835899127	589.520117583656
954	ENSG00000068976.14	PYGM	14.0899896254924	0.243345073137676	1.13431746987258	0.214529952681599	0.830133811774584	0.94196728731739	15.2553079766315	17.6733775818286	10.929186631246	1.4676994781573	32.5113235536639	6.70304253142717
955	ENSG00000069011.16	PITX1	34.3141276986568	1.67615728693247	0.661652248670113	2.5332903958257	0.0112997297077141	0.0951772448682292	77.1159252961156	33.0494553330724	46.5668647465845	11.1837461569032	22.5562289445409	15.4125457147244
956	ENSG00000069020.18	MAST4	2821.50169554587	0.638331818750615	0.437959994312134	1.45751170664158	0.144975182263877	0.434299069545246	4655.13009367924	2760.94552472675	2891.39428525765	1448.98432755808	3007.8945348145	2164.66140723899
957	ENSG00000069122.19	ADGRF5	40.9418476716	-1.6957539749409	0.758867716717194	-2.23458441779103	0.0254446447677997	0.161615228904696	6.03701453211599	20.7186144026109	31.2665492005641	90.5306158087931	54.8700016684363	42.2282904170795
958	ENSG00000069188.17	SDK2	2.77373947230616	-1.62069138782151	1.75569590195007	-0.923104841801699	0.355952571670676	NA	2.28168604801319	0.334350102480868	2.1209415428553	2.4979709123399	5.29759684973288	4.10989137841483
959	ENSG00000069248.12	NUP133	596.179276978805	0.0145378284405736	0.4566644218942	0.0318348173047334	0.974603780505791	0.992935062910119	404.82001768725	641.041731899256	750.840539950765	861.721878128591	471.601598477365	447.049895729602
960	ENSG00000069275.13	NUCKS1	2646.12135276999	-0.434224455226064	0.397713873786483	-1.0918011260004	0.274920524029111	0.593682642910755	2701.46252297726	1432.22224829963	2619.25961134752	3211.31148530177	3375.52382630373	2536.94842239005
961	ENSG00000069329.18	VPS35	2319.00836166015	0.278161408091064	0.350538788389602	0.793525331016734	0.427471816879925	0.720202497112959	3139.50348374074	2548.55661376514	1937.9068682183	1872.11018163687	2321.13896345721	2094.83405914265
962	ENSG00000069345.12	DNAJA2	789.638942651688	0.689498478219526	0.361247786001266	1.9086580041133	0.0563062240259473	0.260845991513888	1036.28309219632	1168.93050255181	719.205943439407	532.442900206272	652.834326156696	628.136891359621
963	ENSG00000069399.15	BCL3	981.86339615886	1.17961040730751	0.706101649981126	1.67059573836011	0.0948015548301408	0.349106739648231	2177.85144028765	1191.22251533825	717.924841524416	303.959239304296	1260.77121773892	239.451122759627
964	ENSG00000069424.15	KCNAB2	296.314788162657	0.658791373001877	0.561519086043134	1.17323059781315	0.240703344962985	0.555621388712682	541.664923869942	234.162419042052	312.358512260969	294.286478260052	291.222697548901	104.193697994029
965	ENSG00000069431.11	ABCC9	12.4808948723395	0.260405262019715	0.812838929633651	0.320365145573281	0.748691544093076	0.905404957608542	12.3094996675879	10.1010472074614	18.398791900479	10.7922307425747	11.0699568394427	12.2138428764912
966	ENSG00000069482.7	GAL	2.52913153981919	-2.85560985708556	2.10306726083228	-1.35783096920802	0.174517325618776	NA	0	0	1.80185899645374	3.32480042234381	4.08916641955251	5.95896340056508
967	ENSG00000069493.15	CLEC2D	166.693782204969	0.28558116294187	0.563347750888773	0.506935835798259	0.612199840327388	0.837115188805785	205.395695870205	107.444588341007	236.891493057436	151.871830050519	223.206965722725	75.3521201879233
968	ENSG00000069509.6	FUNDC1	120.275758067546	-0.228658139132257	0.49440834821514	-0.462488426738209	0.643731099838539	0.853130885899688	111.248786879702	124.435321585253	96.6398352718658	189.675544269482	122.901843428105	76.75321697087
969	ENSG00000069535.14	MAOB	57.3550831443777	3.75798863336893	1.28331574031675	2.92834297539387	0.00340773911951139	0.0416437225090497	292.888052415661	25.7222383171922	1.85732327853381	6.37357735238254	14.2316859293408	3.05762157315557
970	ENSG00000069667.16	RORA	870.352757461488	0.246449364591336	0.720265726199706	0.342164503497426	0.732227096841234	0.896792091032073	1441.92160845465	1235.57549947326	156.27422129204	623.072823260336	1148.2521436492	617.020248639437
971	ENSG00000069696.7	DRD4	28.3395879289276	-0.411324740736144	0.848290450654559	-0.484886680521698	0.627756731084952	0.845969647954284	40.4413184969334	20.8341770354756	11.6500342924183	47.7507361218772	40.018974722926	9.34228690393527
972	ENSG00000069702.11	TGFBR3	1408.43802388667	0.418875591069571	0.546237186675052	0.766838291657272	0.443177666588576	0.732465764268868	2437.90177834054	628.005588356841	1768.94994313145	1397.44943555708	1349.55263004451	868.768767889573
973	ENSG00000069764.10	PLA2G10	2.35128858351815	-0.0783947666768607	1.98508445129925	-0.039491905054997	0.968498207314132	NA	4.98951035060606	0.941225707512966	0.946540069208934	0	3.17009123476382	4.06036413901709
974	ENSG00000069812.11	HES2	29.3272287669856	-0.470976715945267	1.06585864783953	-0.441875399613192	0.658579373142192	0.861339619969922	49.8282616612647	21.965963577526	2.13300017744393	13.0509549565026	60.7484105912128	28.2367816379639
975	ENSG00000069849.11	ATP1B3	450.714937612719	-0.513985989563929	0.606474642106368	-0.847497906555147	0.396717653432568	0.698600717588834	286.437771665868	384.665222462664	442.749337140515	270.61643267081	283.080442287752	1036.7404194487
976	ENSG00000069869.16	NEDD4	908.679423528793	-0.408633537814419	0.418871361127325	-0.975558550278175	0.329283273548156	0.642863784800016	715.839066975566	642.454208184717	984.327061953143	677.683603567778	1350.21883556671	1081.55376492484
977	ENSG00000069943.10	PIGB	101.34773916218	-0.33783491890668	0.54843776160604	-0.615994999901843	0.537897819851499	0.79425878381696	73.8817943022013	94.8656561579525	99.5151838462781	188.783112481209	77.893640612077	73.1470475733593
978	ENSG00000069956.12	MAPK6	1163.7687725269	1.10140637274834	0.460941791099143	2.38946954695075	0.0168727226078023	0.125003902046121	2187.12551915652	1404.39649198894	1171.27026454679	463.787106531685	728.194689856378	1027.83856308112
979	ENSG00000069966.19	GNB5	591.927021217338	-0.97505610039941	0.466660724328646	-2.08943253538673	0.0366688050286088	0.20235662812653	275.370692452524	554.282784355682	367.842261657017	482.958476242707	970.756919375255	900.350993220845
980	ENSG00000069974.16	RAB27A	446.343076165139	0.776741964439553	0.37740478178544	2.05811373338969	0.0395792169961032	0.21197217401868	531.988738428448	541.349436151126	617.506399137199	238.997563596236	329.643376848596	418.572942829232
981	ENSG00000069998.12	HDHD5	674.149420612454	0.177746663667736	0.362164538248419	0.490789806554208	0.623575120366586	0.843119540624684	795.958060547671	793.823917362257	557.00382950264	720.986351836091	511.106049799372	666.01831462669
982	ENSG00000070010.19	UFD1	633.583974727485	-0.00578586585791135	0.337387404069444	-0.0171490274625678	0.986317726392806	0.996406512291727	559.529665738374	712.187239843041	624.705010660496	705.372642019488	523.107541833916	676.601748269599
983	ENSG00000070018.9	LRP6	182.895894470555	-0.280365694280071	0.526751952782368	-0.532253734986923	0.594550270638585	0.826937038231221	84.526991581588	148.399411759922	262.324916814666	168.188780526521	242.572796088969	191.362470051662
984	ENSG00000070047.13	PHRF1	1272.80703996197	0.291841124558182	0.369399899580286	0.790041158348375	0.429503731931487	0.721559741217378	1388.52640197204	1407.0190604232	1407.85977829514	803.916387758439	1154.21294959082	1475.30766173221
985	ENSG00000070061.16	ELP1	881.317093639109	-0.468127145921917	0.492329250792414	-0.950841627159989	0.341684777578817	0.652894060799011	373.321053728438	922.406108082686	923.135498171631	1397.93213200131	835.098734926612	836.009034923976
986	ENSG00000070081.17	NUCB2	637.568093327007	0.390176667095445	0.475433819925393	0.82067503560574	0.411831394303751	0.708536480288481	1160.78557217095	537.095658167791	472.103388982689	514.416782818658	664.110115082338	476.897042739612
987	ENSG00000070087.14	PFN2	693.320959160841	-1.22120415362274	0.348727379027582	-3.50188779850909	0.000461974123084661	0.00946751159811685	438.511034335707	371.191477068507	439.084624838823	1114.95644822767	747.547517760036	1048.6346527343
988	ENSG00000070159.14	PTPN3	1893.49671783903	-0.823980843813776	0.396807782442272	-2.07652389966331	0.0378455230486291	0.206200120008687	1150.76567158554	1708.5137138837	1241.96440701581	3269.55423392482	2156.16126710166	1834.02101352264
989	ENSG00000070182.21	SPTB	14.7653869135507	-0.797475703847561	1.24370582189664	-0.641209271362431	0.521386726749242	0.783014156090569	23.0964675677407	8.52159150888106	0.976300139818983	3.92703456023134	37.5276221760584	14.5433055285735
990	ENSG00000070190.13	DAPP1	1937.5345963688	-0.239295165012197	0.384796060343959	-0.6218752988227	0.534023868541612	0.791828248716917	1627.78882776217	2294.05827371035	1409.45522965772	1699.69326386873	2650.54023495133	1943.67174826248
991	ENSG00000070214.16	SLC44A1	1462.26035063522	0.42661293094302	0.374866655215859	1.13803915340874	0.255104133578419	0.571937489494969	1544.98849689287	1762.12084781654	1723.23964487272	1333.95709977959	1561.12411068136	848.13190376826
992	ENSG00000070269.14	TMEM260	290.958830057429	0.0299431959613707	0.356307248779018	0.0840375716856142	0.93302655952467	0.979252343282197	340.653800864086	271.543338865676	270.099704218758	268.692754041965	339.013016602674	255.750365751416
993	ENSG00000070366.14	SMG6	897.472633636923	0.0207697319664978	0.425304463444812	0.0488349729468402	0.961050811032087	0.988682706720947	1340.72919478351	717.931001484448	653.942668140401	986.308403971723	933.633734661875	752.290798779578
994	ENSG00000070367.16	EXOC5	1025.79077438866	0.474039032547615	0.472110411778667	1.00408510535	0.315337594077331	0.63124892041589	1324.13504666062	1452.2415101207	801.867464175683	535.479852921358	1271.45760343694	769.563169016675
995	ENSG00000070371.16	CLTCL1	111.642342929341	0.552293904130946	0.515454126908922	1.07147052530735	0.283957916763357	0.602456988904424	208.511788719157	100.685153550848	88.4591073019452	106.811119107976	79.3568189516371	86.0300699444805
996	ENSG00000070388.11	FGF22	4.00090087845826	-1.56700709564826	1.88611147752458	-0.830813615378067	0.406078929838385	NA	0	5.98308699727798	0	7.31966912829532	4.24051351656604	6.46213562861021
997	ENSG00000070404.10	FSTL3	16260.6307991939	-0.938396091983296	0.459669685983802	-2.04145742170252	0.0412053819021249	0.216854870853515	10688.4182089631	7825.17992023797	14939.8629102021	20035.927788645	13449.8568614292	30624.5391056861
998	ENSG00000070413.20	DGCR2	2721.34548685697	-0.782868932926019	0.49731331814182	-1.57419659672731	0.115442005907293	0.388351055224916	1318.44366953272	1242.29777036104	3441.07527112309	3534.52769139431	3047.16916128766	3744.559357443
999	ENSG00000070423.18	RNF126	1326.39755051119	0.577654241285665	0.469069314170293	1.23149015259598	0.218139597449221	0.532376729481726	2398.67579960763	1496.8891703536	869.945425458006	983.468788448098	922.580085679882	1286.82603351995
1000	ENSG00000070444.15	MNT	1064.48309439145	-0.019498189132936	0.324847117684782	-0.0600226631896923	0.952137584614326	0.985787597493949	986.959598596687	1068.37489150039	1116.33699934471	866.415072729427	1177.0562146632	1171.75578951431
1001	ENSG00000070476.15	ZXDC	518.142112481245	0.21662840310187	0.380552124379504	0.569247651567011	0.569188086765121	0.812585117136744	467.196755687728	529.068186111533	674.420772583524	371.949548461704	599.706075916701	466.511336126279
1002	ENSG00000070495.15	JMJD6	892.7121040775	2.2883501025528	0.703693795498038	3.25191172238946	0.00114631618690964	0.0184289955747555	3143.24688642806	939.966980911654	362.787303764853	333.625932873075	242.23950246689	334.406018020465
1003	ENSG00000070501.12	POLB	145.056717604572	-0.183704126293781	0.440888013333656	-0.416668452618505	0.676920932518205	0.869295075030135	116.578671853995	182.607495414011	108.273804530464	170.546152290728	173.45292968924	118.881251848995
1004	ENSG00000070540.13	WIPI1	833.938947372849	0.498009959254634	0.528521456354507	0.942270088124091	0.346054378286373	0.657214411431469	1590.14320442107	532.717826085778	806.559682830643	599.063048853673	498.601801106541	976.548120939395
1005	ENSG00000070610.14	GBA2	631.373377872402	-0.290300196128745	0.458992143101595	-0.632473127245859	0.527077762810905	0.786995499281016	377.169886093105	590.87949107752	735.682638061633	757.426748279341	433.917548438848	893.163955283963
1006	ENSG00000070614.15	NDST1	1428.12171100494	-1.48978000557315	0.585743875595432	-2.54339834805568	0.0109779994496314	0.0934962275332901	852.214429229153	252.237014133092	1145.58331939751	2263.55395681488	2651.51928681195	1403.62225964307
1007	ENSG00000070669.17	ASNS	305.631373439593	-0.221099889633301	0.702627807381987	-0.314675689334195	0.753007904315885	0.907320407089448	294.024078787089	486.51746600192	66.3309769835505	176.842520908846	356.571417610106	453.501780346048
1008	ENSG00000070718.12	AP3M2	301.244309139991	-0.713990887489601	0.444402653470033	-1.60663056782974	0.108135432850611	0.375743525044119	167.930392038091	326.344290210663	190.216269108365	461.342580511198	288.129767268924	373.502555702704
1009	ENSG00000070729.14	CNGB1	1.74641904989345	1.29935527443328	3.50575460508945	0.370634976146633	0.710909427411352	NA	7.4640964727545	0	0	0	3.01441782660622	0
1010	ENSG00000070731.11	ST6GALNAC2	186.831090945676	0.927584301014729	0.514999065079599	1.8011378348257	0.0716811576454497	0.298174645366375	120.880194633844	254.726661907277	359.102486104071	146.014897228181	134.664982535124	105.597323265556
1011	ENSG00000070748.19	CHAT	87.7154114302816	-4.01135790290682	1.10406384040279	-3.63326626243224	0.000279855962938151	0.00638158597352747	19.8736503545224	9.20370527141634	1.30236708169839	22.6511625249677	406.804901295779	66.4566820533053
1012	ENSG00000070756.17	PABPC1	26510.6431777106	-0.155668954168035	0.405356458878369	-0.384029786027771	0.700956370984011	0.881717467295643	23088.5583387229	27966.1018891358	24190.8077105651	23735.7296357418	40568.9487220764	19513.7127700213
1013	ENSG00000070759.17	TESK2	296.596133346866	0.655851583502998	0.541567663653153	1.2110242681015	0.225886103938412	0.541093886750823	287.563456213173	605.240752689323	195.746292162248	282.477140352311	250.510781052602	158.038377611539
1014	ENSG00000070761.8	CFAP20	513.700339242608	0.222785338317012	0.359151304424688	0.620310536457284	0.535053359379424	0.792124075837339	572.424628416071	632.474208201446	454.873506597738	576.062607728053	405.923024474428	440.444060037916
1015	ENSG00000070770.10	CSNK2A2	1060.31069320095	0.0661507930000737	0.404949020351962	0.163355853886444	0.870238259409944	0.958317330465508	1272.5041320767	1191.72242149129	789.13284834741	1225.0902244411	1165.04600820348	718.368524645723
1016	ENSG00000070778.13	PTPN21	1717.35142915629	-0.815053829852625	0.567697800546982	-1.43571778694107	0.151082661820376	0.443202662670537	640.015521684617	969.213028776314	2125.02012515221	1213.79450330497	2941.07228622407	2414.99310979554
1017	ENSG00000070785.17	EIF2B3	126.947865814305	-0.419520858108445	0.531100945991496	-0.789907947396431	0.429581529698295	0.721559741217378	99.1667933682362	73.2106704401544	153.328946912134	211.071365248537	133.575102219899	91.3343166968703
1018	ENSG00000070808.16	CAMK2A	102.863233679392	3.10348975682672	0.872833388764914	3.55564967698847	0.000377046213642979	0.00800666048850543	381.036379731641	102.800431261237	69.5471137628385	29.1031420398434	31.2642159184646	3.4281193623282
1019	ENSG00000070814.22	TCOF1	716.734524918318	0.290763636187356	0.347037891221446	0.837844061246382	0.402118288985373	0.702389298713566	613.790525493207	972.915627409637	779.394209949865	635.946017939229	636.51207089663	661.848697821339
1020	ENSG00000070831.17	CDC42	3291.13277998962	0.242532777270742	0.304584844653351	0.796273293068042	0.425873205063237	0.719143587715417	3677.6572625752	3519.98200464865	3503.62331969596	2547.10290903956	3177.21805174625	3321.21313223212
1021	ENSG00000070882.13	OSBPL3	647.424119637574	-0.502078523320826	0.595120815431034	-0.843658145207341	0.398860462440881	0.700599113113909	219.487497137113	616.344863954805	772.092287194033	550.390423340268	1232.3053956832	493.924250516024
1022	ENSG00000070915.10	SLC12A3	4.40503909558965	-0.528542769075722	1.48511628597899	-0.355893187668672	0.721920557693653	NA	4.64641949464825	1.77081628463487	4.85373933625327	5.45655352962135	8.57207410976343	1.13063181861672
1023	ENSG00000070950.10	RAD18	386.399545637454	0.385966040377112	0.477470031860777	0.808356576585426	0.418885341815959	0.714125271869857	467.567386641997	605.009264018052	240.720674976367	274.900282016575	432.757942115121	297.441724056614
1024	ENSG00000070961.16	ATP2B1	807.41553447741	0.957783485725308	0.483199278959479	1.98217076769609	0.0474601312258112	0.235250053488762	625.733834408668	870.821847554804	1701.54302465956	569.879804883595	642.265838974724	434.248856383111
1025	ENSG00000071051.14	NCK2	2287.6979719804	0.485054761952452	0.440330775405747	1.10156906817493	0.270649061979258	0.589473084885761	2521.02072004579	3935.73362676285	1549.36469285093	1884.65658949404	2103.56302721696	1731.84917551183
1026	ENSG00000071054.16	MAP4K4	2638.41981078938	0.958533520607237	0.554742613615005	1.7278887489117	0.0840081718506948	0.326812120611132	4782.87709601164	2521.75838041506	3147.42230567215	682.355282918318	2196.83563345043	2499.27016626868
1027	ENSG00000071073.13	MGAT4A	132.80906245105	-0.0678079676205929	0.653042754101738	-0.103833887130197	0.917301173767852	0.973661131324044	58.4643370497662	171.27353797383	159.093636066666	72.2176390714006	94.5170219215641	241.288202623071
1028	ENSG00000071082.11	RPL31	6160.28645853347	0.0588298311659219	0.380409558304897	0.154648667157753	0.877098300655998	0.960285993205311	5742.41720051081	8208.62955924242	4906.49845717083	7514.88338089978	5504.11795922626	5085.1721941507
1029	ENSG00000071127.17	WDR1	2899.34509888632	-0.249324967448858	0.362436916142767	-0.687912727274854	0.49150774131354	0.76346259520789	2241.72939405494	3460.72960381486	2245.97745397373	2638.70427243012	3374.68604324646	3434.24382579784
1030	ENSG00000071189.21	SNX13	896.838214982257	0.46609884048001	0.359197212331024	1.29761263305816	0.194420478864327	0.503453216619528	960.844894460894	1036.92477278156	1123.05478731436	605.951185841985	980.806102095945	673.447547398799
1031	ENSG00000071205.12	ARHGAP10	594.161214935175	0.701048901800503	0.445683123948383	1.57297609922895	0.115724352560259	0.388929267367469	988.307245027669	662.145859598477	556.993126461081	374.116996695862	643.33066307127	340.07339875669
1032	ENSG00000071242.12	RPS6KA2	1290.89618737519	0.516479675002018	0.509500438246209	1.01369819578533	0.310726785253477	0.627081775490337	1369.67459902248	843.489998528917	2345.44383189448	890.341403107709	780.442073791262	1515.98521790631
1033	ENSG00000071243.16	ING3	178.013601309624	1.20183205006525	0.455273169106539	2.63980425735127	0.00829539242223108	0.0774295271479088	266.787692307907	325.64598088726	151.885615391762	112.290053987183	120.610414142879	90.8618511407506
1034	ENSG00000071246.11	VASH1	30.4458630755095	-0.480760672233348	0.831962736114489	-0.577863227959755	0.563356463328321	0.809153915949126	20.2610774448177	8.82714219355812	47.1162440736245	16.164094281015	39.5733285805476	50.7332918794941
1035	ENSG00000071282.12	LMCD1	3184.94203791415	3.17106272331107	0.952045116973183	3.33079038669172	NA	NA	14397.8785100574	1615.6388592689	1186.43641944606	135.444362373098	593.050195123498	1181.20388121588
1036	ENSG00000071462.12	BUD23	947.1061630819	-0.451589184483743	0.387700808480982	-1.1647878327958	0.24410488515606	0.558905750589492	867.07946337464	883.802573892196	649.133145074532	1444.28032117479	807.932503949752	1030.40897102549
1037	ENSG00000071537.14	SEL1L	1889.44019853332	0.340901587904018	0.401832218932004	0.848367980074052	0.396233069228092	0.698226921991124	2386.82434218316	1477.26112884395	2470.84424553567	1195.29868450258	1908.7117678998	1897.70102223475
1038	ENSG00000071539.14	TRIP13	13.3888391416141	1.3752652459812	0.931941892118995	1.47569849323353	0.140024850645109	0.426617769255191	28.4306544107887	6.32904036350638	23.2811557007539	6.15672076786016	9.05193017999712	7.0835334267784
1039	ENSG00000071553.18	ATP6AP1	3180.44834507406	-0.732173141611212	0.323121920043902	-2.26593460917704	0.0234553872180565	0.154185450555141	2293.51754856376	2136.48147425698	2740.76831635046	4651.56540457338	3537.38293881763	3722.97438788215
1040	ENSG00000071564.17	TCF3	1251.11097427448	-0.664600444923305	0.431525648458816	-1.54011806087752	0.123531578101701	0.400488011215902	1108.2140615493	716.015489078664	1079.94154293392	1192.85839832263	1179.72343919864	2229.91291456371
1041	ENSG00000071575.11	TRIB2	153.910361945166	3.25914189988288	0.529230707583755	6.15826302816544	7.35471315646649e-10	1.156345498044e-07	272.556323946329	390.268842320648	173.112980253235	21.4294710524608	41.4479132947383	24.646640803586
1042	ENSG00000071626.17	DAZAP1	1597.32443891191	0.203006339602079	0.390898634081277	0.51933243532355	0.603528938409377	0.832773430926373	2362.95331422834	1265.20895342215	1500.68912101447	1271.54122856703	1528.2563508713	1655.29766536817
1043	ENSG00000071655.18	MBD3	1563.73624954501	-0.640696331452453	0.409181288875794	-1.5658006582186	0.117395292103274	0.391480720247403	1038.43899869579	882.314514291214	1745.58244473282	2209.29472289718	1607.10264614306	1899.68417050997
1044	ENSG00000071794.16	HLTF	405.174695770944	0.359072925577011	0.480956980811474	0.746580130661958	0.455317045798528	0.740794942166108	345.881202146684	304.043836744528	716.072409697095	403.744012413965	396.012635258053	265.294078365339
1045	ENSG00000071859.15	FAM50A	863.95343816791	0.235701438226395	0.382166809352326	0.616750153227194	0.537399535019854	0.793855954895487	936.019028656324	1134.98930097252	731.944807814274	986.53075712794	610.921093734283	783.315640702123
1046	ENSG00000071889.17	FAM3A	648.515838988543	-0.253582305955712	0.391052591025884	-0.648460876554905	0.51668690735476	0.780227912714635	674.637356863982	580.43790543758	520.007699711604	932.660393795435	683.325546698414	500.026131424247
1047	ENSG00000071894.17	CPSF1	1961.95766948262	-0.714363985181856	0.355958759773154	-2.00687289066044	0.0447631990714163	0.227748946951795	1332.90606469804	1839.11421112038	1285.38633637553	2979.23517240113	2210.08823694291	2125.01599535774
1048	ENSG00000071909.19	MYO3B	25.1479384686953	-0.672128798401478	1.24984190558165	-0.537771053602721	0.590735118300512	0.824098662537619	52.1774287494925	2.98370601984888	3.06539737417586	14.3785693868564	69.4432428671056	8.83928641469261
1049	ENSG00000071967.12	CYBRD1	2069.65255397199	0.41666423342295	0.707471039962544	0.588948818943895	0.555895607490991	0.804317585142725	2267.65487286207	496.60800230097	4335.15048863618	2636.61436711012	1094.14292079514	1587.74467212748
1050	ENSG00000071994.11	PDCD2	578.69182749295	-0.0246263366701756	0.322971787612942	-0.0762491883646767	0.93922084990394	0.981782016739255	564.144488071813	588.294240974854	568.818824473787	535.278125179996	528.265961597794	687.349324659455
1051	ENSG00000072041.17	SLC6A15	12.2657390522991	-2.16135930198995	1.27383777634627	-1.69673041742359	0.0897476392184128	0.339004561239885	0	1.8997011345978	10.9972391923231	10.0690546132084	20.5959876584901	30.0324517151752
1052	ENSG00000072042.13	RDH11	544.965529036881	-0.303551902694334	0.323855104805711	-0.937307759519315	0.348600272690795	0.659228617515174	532.319952076527	486.73839429668	444.629461050209	538.541905043087	584.884609442281	682.678852312499
1053	ENSG00000072062.15	PRKACA	809.963675320941	-0.465859807207782	0.444016876853305	-1.04919391918	0.294088876762971	0.611320156469235	499.477668127452	478.52010356207	1062.83020468911	984.582524867602	890.106196355143	944.265354324275
1054	ENSG00000072071.16	ADGRL1	465.113983202762	-2.07777579709724	0.642780169681287	-3.23248272909147	0.00122719553800517	0.0195330472432577	54.3305988452699	131.80508142489	347.639912996863	850.743625625036	615.39783520013	790.766845124384
1055	ENSG00000072110.15	ACTN1	6827.2478021909	1.64984422293524	0.577099184208678	2.85885731271222	0.00425169980459514	0.0484759866321845	15666.3042242406	7247.19001623781	8151.01467139242	1310.12594854749	5183.34098752073	3405.51096520632
1056	ENSG00000072121.17	ZFYVE26	804.90437870848	0.627971332979831	0.38213211566366	1.64333566125217	0.100313503828839	0.361236158341747	1088.47781129076	992.701608362016	851.312904052774	430.688716110977	752.761958204116	713.483274230231
1057	ENSG00000072133.11	RPS6KA6	160.499479596054	-1.35351212206633	0.629712591086289	-2.14941251171657	0.0316017145123109	0.183845532807244	117.080717652477	34.5442319286816	120.900054156505	291.848954158331	281.324868400403	117.298051279925
1058	ENSG00000072134.15	EPN2	2384.12285106409	-1.05506217255828	0.33980209077202	-3.10493137391005	0.00190323176914199	0.0271071942265174	1488.23698525963	1547.8880037848	1611.49734449503	2450.19845591881	3307.37168990529	3899.54462702098
1059	ENSG00000072135.13	PTPN18	995.906403818081	-0.587885453087576	0.45738683347243	-1.28531345912259	0.198682768791996	0.508078364586622	493.969579427881	695.105610243203	1197.95965857954	1235.4658064859	924.197050505543	1428.74071766642
1060	ENSG00000072163.20	LIMS2	611.136602778729	1.45121823787645	0.977856868253996	1.48408042627718	NA	NA	2430.3257771438	146.210641640618	108.607012251921	250.097624124636	256.376984889227	475.201576622173
1061	ENSG00000072182.13	ASIC4	4.40845329750383	0.191048469504443	1.47129963728449	0.129850143820501	0.896684989684975	NA	6.64162038140209	2.77700679088562	4.13699929709974	1.94083722000068	10.1564172816906	0.797838813944235
1062	ENSG00000072195.15	SPEG	428.638479936964	-0.749574804634949	0.501250555990863	-1.49540942284484	0.134807622848481	0.416708233999063	200.685525309881	222.90624445041	534.75802918745	557.357676358092	611.049022886813	445.07438142914
1063	ENSG00000072201.14	LNX1	55.511743040764	0.512193219386183	0.520507815734307	0.984025991355397	0.325102733535412	0.63929563654592	82.0085665408659	45.5319376530007	68.5335079531632	43.796434917246	56.2501849446752	36.949826235633
1064	ENSG00000072210.19	ALDH3A2	224.14895261256	-0.195492218671108	0.499356565285195	-0.391488231579489	0.695436385806912	0.878918955829196	249.00903136027	160.189110235659	217.635889485492	318.023741019089	278.294790903341	121.741152671509
1065	ENSG00000072274.13	TFRC	1532.75454749176	1.25726064889029	0.57128680885539	2.2007521080511	0.0277535777008411	0.169886117026149	2572.55780544916	1175.98830611682	2735.54985632142	452.022746150865	717.468181583496	1542.94038932877
1066	ENSG00000072310.17	SREBF1	1452.32711329285	2.51611455163562	0.502248267032936	5.00970280395337	5.45141534656775e-07	3.54120722365235e-05	3942.09397843525	2273.58974153761	1201.9057588069	512.630627886891	379.694820554	404.047752536442
1067	ENSG00000072364.13	AFF4	2124.17036346633	0.682897696690407	0.414165289147014	1.64885304149185	0.0991777453825321	0.359022214623503	3474.04212365525	2334.73063929617	2044.47718158755	1132.06147662959	2067.0616370392	1692.64912259022
1068	ENSG00000072401.15	UBE2D1	348.03510560622	1.48543547584117	0.454036048171676	3.27162453691235	0.00106931481553491	0.0174987688813444	471.543362087782	663.699389908753	402.874029152746	112.383541808095	239.8713832178	197.838927462145
1069	ENSG00000072415.10	MPP5	193.902719183371	1.05588343781311	0.518961249956637	2.0346094008008	0.0418901907099995	0.219018389444262	334.85494700328	164.426065316715	286.206607800857	77.2724684371304	112.515794532564	188.140432009679
1070	ENSG00000072422.17	RHOBTB1	119.617509223443	-2.2194637412976	0.777859316246283	-2.85329711291248	0.0043268146839172	0.0490465200873653	68.3230228758042	6.78436363513096	52.192659123065	144.012473691697	135.817196526464	310.575339488499
1071	ENSG00000072501.19	SMC1A	1203.67034374078	0.179031483367831	0.378301242624989	0.473251111007599	0.63603403698778	0.849055561805344	1111.64325187126	1088.80969565561	1634.25503232259	863.690155603254	1192.81813502836	1330.80579196359
1072	ENSG00000072506.13	HSD17B10	246.456060012462	-0.407399302499201	0.45833724095334	-0.888863627253617	0.374076375411625	0.681067381605777	146.364791887827	207.916745364634	281.317805770268	282.664981244548	194.640115506884	365.831920300609
1073	ENSG00000072518.21	MARK2	1863.10905140398	-0.136455830163341	0.349765987466806	-0.39013464731556	0.696436983862202	0.879359641223968	1700.67858630373	1811.83308361023	1812.5205251246	1439.75115731472	2403.89293734707	2009.97801872355
1074	ENSG00000072571.20	HMMR	7.94289018750804	-1.23993537033647	1.31300142506034	-0.944351884674837	0.344989860337883	0.656254874234525	5.11191643661263	1.13060606651349	7.90973079457566	1.22431998181138	16.0257822034437	16.2549856420914
1075	ENSG00000072609.18	CHFR	499.800701380133	0.246671687477533	0.429078659377549	0.574886870009735	0.565367810416993	0.810508528232521	370.932885250886	542.487105214205	713.903637098878	408.338931846667	365.068856752684	598.07279211748
1076	ENSG00000072682.19	P4HA2	2459.66744107675	0.0312613122277064	0.378438828024507	0.0826059852021367	0.934164842040676	0.979921217928975	3453.83313538496	2078.98183394643	1926.22710102071	2282.11659968795	2459.756791055	2557.08918536545
1077	ENSG00000072694.21	FCGR2B	201.633764089841	0.922877979876231	0.663266810190892	1.39141287592941	0.164100262347204	0.461915736866035	368.238373939707	140.1104253161	283.876038388039	78.0059440321454	69.2755953589017	270.296207504153
1078	ENSG00000072736.19	NFATC3	798.256978475385	0.182479223024873	0.380321276897763	0.479802824899346	0.631367603990687	0.847323196288929	903.133163081575	642.986784191116	999.972991828231	666.328172760706	944.645585608712	632.475173381968
1079	ENSG00000072756.17	TRNT1	139.691189041469	0.814779876119044	0.400383308282301	2.03499960978534	0.0418509122438611	0.218878033018696	162.441897223952	206.54844341435	165.088037643749	81.7786335911619	102.629758641893	119.660363733709
1080	ENSG00000072778.20	ACADVL	6013.56723943868	-0.299726736733003	0.397978648809392	-0.753122655272278	0.451376211594063	0.738684282690516	6553.50665649872	4881.11194926685	4738.70993495308	7324.3525294	4321.32569840493	8262.39666810847
1081	ENSG00000072786.13	STK10	1563.59434329376	0.925582069302252	0.643404210654269	1.43857011498423	0.150272358669748	0.442151863951571	4231.75578689142	1212.16307211064	702.117669950803	988.011975988601	1150.31133475152	1097.20622006958
1082	ENSG00000072803.17	FBXW11	930.220706470669	0.0429711604678174	0.403440847467364	0.106511675100756	0.915176392711997	0.972689605719893	895.745599435811	1006.8450060957	929.321465107819	569.094378391107	1186.83187122422	993.485918569359
1083	ENSG00000072818.12	ACAP1	239.331573569473	-0.311695379670578	0.666113604011748	-0.467931262465375	0.639833746160168	0.850816688140714	348.888378684406	211.310285820168	80.3845486419908	460.197383320579	153.943424104477	181.265420845219
1084	ENSG00000072832.15	CRMP1	229.445622641238	-0.853266501210985	0.58203763858244	-1.46599883692939	0.142648603715878	0.430439838843728	299.342781080115	73.9731077219813	117.357388297846	271.375229788252	348.258837622532	266.3663913367
1085	ENSG00000072840.13	EVC	1006.86386145339	0.455666448139924	0.697270285207021	0.653500454281708	0.513433696648117	0.777735143314646	2495.57258568445	352.822092020501	645.877423213145	611.793105461926	1145.7139215079	789.404040832398
1086	ENSG00000072849.11	DERL2	646.134870691505	1.02352176350131	0.362233000979675	2.82558949828743	0.00471937019191148	0.0523832237442685	932.472698170195	1001.02245019682	665.306708695837	381.393297767866	391.566336991311	505.047732327005
1087	ENSG00000072858.11	SIDT1	2.72239430918472	-0.933492802046346	2.63504894533004	-0.354260137634531	0.723143938629755	NA	1.92768133356839	3.39713630505986	0	0	0	11.00954821648
1088	ENSG00000072864.16	NDE1	154.511198667704	0.817061753392388	0.555621698221491	1.47053607878841	0.141416621681805	0.428854127146685	261.827438303801	102.467357000729	227.077565898399	79.8170362506762	169.590089230323	86.2877053222953
1089	ENSG00000072952.19	IRAG1	106.332164101138	-0.157585568189291	0.583757921790383	-0.26995020077154	0.787198565668973	0.923794650359082	158.563553768219	39.8066882412855	103.653389287875	114.111926065188	111.41142205288	110.446005191382
1090	ENSG00000072954.7	TMEM38A	26.9761049812256	-0.796849204495157	0.783103555898252	-1.01755278531603	0.308890534933887	0.62561692536213	7.21553171085545	21.6804397066586	30.3430994084033	20.1522816075324	37.4374302050362	45.0278472488674
1091	ENSG00000072958.9	AP1M1	761.994872330885	0.244209968716882	0.327754557226085	0.745100146840752	0.456211180365024	0.741374833065228	978.509983312658	740.896041076158	759.449815678471	723.623304488152	627.226162211504	742.263927218365
1092	ENSG00000073008.15	PVR	1164.38329398343	0.829639956216449	0.488979742461285	1.69667551469606	0.089758024309197	0.339004561239885	2079.52637872405	1624.40693334198	767.173763281702	575.813801031467	954.765211723568	984.613675797821
1093	ENSG00000073050.12	XRCC1	668.798507778811	0.00943310912790905	0.381121489018454	0.024750924310784	0.980253635778359	0.994948397384815	606.165255302474	887.209078868971	519.483925957459	702.480671521386	736.393161090192	561.058953932382
1094	ENSG00000073060.16	SCARB1	104.70367663152	2.35154420596559	0.501150290831873	4.69229340775638	2.7015929387798e-06	0.000138655516309853	229.03291740364	108.428800555074	187.791212127475	31.3096898255067	41.9862634947719	29.6731763826528
1095	ENSG00000073067.14	CYP2W1	737.351581089001	-1.92858236766359	0.892428123838503	-2.16105063942672	0.0306914279035178	0.180820581262894	606.610977749724	21.0531038800254	292.906842048076	1801.42255333738	539.100905046132	1163.01510447267
1096	ENSG00000073111.14	MCM2	471.074507699847	-0.476054731781183	0.497684104386424	-0.956539956943357	0.33879950731954	0.650761214059267	463.780020855361	430.95672282804	287.488148270754	799.64740665532	565.920464531544	278.654283058061
1097	ENSG00000073146.16	MOV10L1	2.10695302361073	3.27878227085424	2.27146768034532	1.44346419683849	0.14888975119581	NA	5.27769740757281	1.66853225037033	4.77763033796482	0.917858145756393	0	0
1098	ENSG00000073150.14	PANX2	11.2649314002469	1.68077357773288	1.18944290635081	1.41307629711246	0.15763329172325	0.452565377321602	24.0804840608997	1.82198313558642	25.6330544136898	2.21134020515841	7.70765963926157	6.13506694688534
1099	ENSG00000073169.14	SELENOO	392.381075950973	-0.5398058512372	0.405396078566936	-1.33155173366599	0.183007534392863	0.488741444812723	281.783470124135	294.976919845844	382.454403135155	637.591533434728	369.914129549162	387.565999616816
1100	ENSG00000073282.14	TP63	8.79716439490306	1.85023325986273	1.20265840507446	1.53845285748299	0.123937926736279	0.40107338185765	9.49435951598543	4.31304924003995	27.116759468642	4.69241097033856	4.97367341855076	2.19273375586168
1101	ENSG00000073331.18	ALPK1	638.398963423692	1.82376152754828	0.532896806751113	3.42235401759512	0.000620814246118644	0.0118662475447042	986.506016917484	1404.92878118262	595.327142020068	321.750093778679	383.086033646673	138.795712996633
1102	ENSG00000073350.14	LLGL2	3210.62267432693	-1.00440990835024	0.469354347692239	-2.13998211221181	0.0323562123755326	0.186826205933895	1123.11540703277	2399.05592140402	2885.95207203948	3585.8862264527	3675.33506352383	5594.3913555088
1103	ENSG00000073417.15	PDE8A	517.283323834325	0.304275876812486	0.464856707132449	0.654558430896836	0.512752095354075	0.777341361230893	900.286127529326	455.409681606855	359.727012045321	413.760185819025	452.110098351045	522.406837654379
1104	ENSG00000073464.13	CLCN4	88.3939741494775	0.692859780492387	0.71313513249347	0.971568709663497	0.331265155404555	0.64465971653126	142.860377407259	61.023015153782	123.895592536007	18.1805147121331	111.594186279049	72.8101588086342
1105	ENSG00000073536.18	NLE1	254.810900369614	0.649945385631158	0.415958682125898	1.56252390816653	0.118164618130964	0.392344729525645	406.551075674766	239.438930276845	287.555935760097	188.003593238471	247.335836736574	159.98003053093
1106	ENSG00000073578.17	SDHA	1568.89337478951	0.164720016051258	0.465264991015099	0.354034838709608	0.72331277440519	0.892468012967033	2661.79642384759	1343.07732620617	970.455611556659	1430.33408337561	1526.70455676853	1480.99224698248
1107	ENSG00000073584.20	SMARCE1	1809.64804784325	0.376008111589457	0.335595485671329	1.12042064820177	0.26253455000291	0.581048305035357	1927.04580543691	2546.13342088686	1659.29147290461	1587.68022925332	1627.296864334	1510.4404942438
1108	ENSG00000073605.18	GSDMB	376.965527706258	-0.949313269085836	0.498195296750751	-1.9055042776945	0.0567145519242292	0.261828848374434	147.901507713529	303.768233475269	319.758022738463	626.265885581106	568.547008304105	295.552508425076
1109	ENSG00000073614.13	KDM5A	682.739035329194	0.171813901796818	0.332886438724845	0.516133677463606	0.605761047997953	0.833942256497346	705.187307879134	798.476257290908	665.590370751434	728.435529546726	527.056580868165	671.688165638796
1110	ENSG00000073670.14	ADAM11	28.2046222438697	-0.4275749623223	0.659883210720103	-0.647955509969264	0.517013726121914	0.780227912714635	16.9776644859752	33.0214317916946	22.7721890742949	40.3935342973475	36.0041495834678	20.0587642304382
1111	ENSG00000073711.11	PPP2R3A	773.509194819458	-0.646234314195133	0.428337735424641	-1.5087027379329	0.131374765549993	0.412103993250256	436.962845642062	737.37675388839	634.835434994186	850.593310337355	1305.1889997024	676.097824352354
1112	ENSG00000073712.15	FERMT2	3626.63390981117	0.909251929042526	0.490528521450116	1.85361684241024	0.0637939962834956	0.279847872059471	7658.87226199845	3258.24416320345	3282.36224941839	1743.82863001821	3121.65877568559	2694.83737854296
1113	ENSG00000073737.17	DHRS9	2.31078146093775	2.48260512464598	2.26133850070705	1.09784763487189	0.272271027064234	NA	5.30905278040675	5.500649376464	0.936090323823254	2.1188962849325	0	0
1114	ENSG00000073756.12	PTGS2	4585.43606349038	2.3888730136646	0.82777748150444	2.88588789504512	0.00390311157835879	0.0456850905754176	14034.6942553392	2886.72264010244	6180.25155248622	190.88407245943	1767.58682654989	2452.47703400503
1115	ENSG00000073792.16	IGF2BP2	3753.64385802624	0.159984985407335	0.383402276888172	0.417277087412807	0.676475745750859	0.869067506121916	4898.75714396868	2846.66730578772	4139.35826163113	2911.88149160099	3339.30768093518	4385.89126423377
1116	ENSG00000073803.14	MAP3K13	447.199002289804	0.157785156597871	0.409228515807363	0.385567355409185	0.699817113820311	0.881102880252665	350.512782565919	564.474734420205	499.856526800173	553.458518802272	323.026422880973	391.86502826928
1117	ENSG00000073849.16	ST6GAL1	41.6482309950677	1.17977949541732	0.70708186591561	1.66851895415195	0.0952127524907334	0.349996177556766	69.922692040992	30.6247160764327	72.9566778796944	10.2246590551594	29.2519426290882	36.9086982890394
1118	ENSG00000073910.22	FRY	33.8159293012752	4.1263218913791	1.50822492222418	2.73587966262619	0.0062213772471009	0.0636011179198398	163.557989991188	2.86374479672817	24.7720516976393	0	0.525223232987804	11.176566089108
1119	ENSG00000073921.18	PICALM	3652.70676265106	0.664857540115673	0.367757197193967	1.80787091371323	0.0706265936396351	0.295604031010969	4855.00535834683	5081.28077936083	3502.95388802522	2107.21393878129	3288.63196835364	3081.15464303857
1120	ENSG00000073969.18	NSF	331.174566142705	-0.204707001280274	0.451582862495896	-0.453309942164012	0.650325574682233	0.856817905530292	301.330591834264	208.054326919384	413.645430516761	264.874674782699	473.412636489363	325.729736313762
1121	ENSG00000074047.22	GLI2	75.0199693087089	2.56910833118418	1.15196437754081	2.23019772249266	0.0257343194012529	0.162499520929844	346.710463604119	4.05837702078106	34.3339642722711	10.3931392694065	25.6525572973251	28.9713143883513
1122	ENSG00000074054.20	CLASP1	1575.36318003387	-0.705229314362199	0.414036566541626	-1.70330200603501	0.0885115653896011	0.336456656124623	1093.98005564747	772.634092073271	1726.7825371467	1910.21254275602	2082.67229976008	1865.89755281967
1123	ENSG00000074071.15	MRPS34	410.960700283222	-0.713357963382578	0.442772394755846	-1.6111166184512	0.107154306882369	0.374423266843435	211.724139387005	434.574144164093	287.758227913385	651.997765401774	393.816050390075	485.893874443002
1124	ENSG00000074181.9	NOTCH3	182.867769207565	2.41326795362828	0.803974034389703	3.00167399741982	0.00268499545993229	0.0349089069990016	421.315810706995	71.3830461739296	431.179350170314	15.7959032038318	57.3529226411635	100.179582349159
1125	ENSG00000074201.9	CLNS1A	838.575516458963	0.0443073170810169	0.402092455906577	0.110191863662598	0.91225721483638	0.97199951640114	779.781871293356	1026.82038416003	747.798519494843	1070.14527438218	851.566302756554	555.340746666806
1126	ENSG00000074211.14	PPP2R2C	13.0807439724173	-1.29665757836281	0.906931334678476	-1.42971968084276	0.152797489349194	0.445754475184805	3.08576383144454	10.1913774730895	9.37046314710895	13.9641049650875	14.2838242994893	27.588930118284
1127	ENSG00000074219.14	TEAD2	57.2691304863312	-0.938852844854215	0.668961145081043	-1.40344899215406	0.1604829923169	0.456492420237162	34.9429012187342	25.9728578963888	56.8114539361725	33.7308684682707	66.8368425513524	125.319858847068
1128	ENSG00000074266.22	EED	179.214476967723	0.330907217448769	0.456620189899717	0.72468809914306	0.468643397715897	0.748706631580965	136.735820319217	270.701913875315	191.46729703529	205.553070159069	136.553926510571	134.274833906878
1129	ENSG00000074319.13	TSG101	1101.89312820153	0.327949484863102	0.378071006679554	0.867428284817051	0.385707389762741	0.690741901259745	999.811133129722	1688.8623715265	991.065943018915	1045.85166470779	936.999975522486	948.767681303797
1130	ENSG00000074356.17	NCBP3	832.396970460527	-0.0131601351093141	0.299275709860868	-0.043973281745559	0.964925701338207	0.990245643637869	888.689414859199	827.514942301902	769.739869892019	866.40809144081	840.652804699742	801.376699569494
1131	ENSG00000074370.18	ATP2A3	133.101021579822	4.1523204710492	1.15701073026969	3.58883488494644	NA	NA	703.377594658099	23.4286047498147	29.9170945885583	3.7317495996426	14.9540631890047	23.1970226938153
1132	ENSG00000074410.14	CA12	2382.51982746466	4.01790652873022	0.637058238812265	6.30696894560414	2.84552895527961e-10	4.91273810872784e-08	6018.12337688181	1797.29003621631	5648.07784043045	172.766313568951	153.594996561187	505.266401129275
1133	ENSG00000074416.14	MGLL	1703.239407901	-1.32279070528149	0.432274990063749	-3.06006763214873	0.00221287014686727	0.0303799227662026	1235.31528947635	703.079030092189	980.282804703004	2968.13759783064	2801.30918488036	1531.31254042349
1134	ENSG00000074527.13	NTN4	14.9088029396332	-3.11326659292642	1.43695530978632	-2.16657161967646	0.0302675333513586	0.179283195530726	3.1326302185066	4.460946515836	1.51382265847098	1.94966940113374	75.1433965351611	3.25235230869076
1135	ENSG00000074582.15	BCS1L	255.358831139964	-0.573103530157563	0.396046930406377	-1.44705964409195	0.147880219437483	0.438343809317551	159.218591770055	239.392186021148	217.192384446554	354.606287481242	327.657304483716	234.086232637069
1136	ENSG00000074590.13	NUAK1	329.58267722288	-1.34323363058702	0.680376561513174	-1.97425029986283	0.048353289101203	0.238367768506743	307.223002260058	68.0260596414103	183.962358346439	275.181032629413	858.894944922641	284.20866553732
1137	ENSG00000074603.19	DPP8	594.459586514137	-0.044107619070562	0.464550521022809	-0.0949468724595324	0.924357025820096	0.976814436787432	336.593630492659	677.32470185396	741.839182245941	413.878992645895	713.427656043186	683.693355803182
1138	ENSG00000074621.14	SLC24A1	297.22059998522	-0.524923118130337	0.443284217720521	-1.18416829913238	0.236346448205951	0.551345653438421	305.910595761383	167.485464740691	257.463769894304	477.306742679574	298.652685943882	276.504340891486
1139	ENSG00000074657.14	ZNF532	1439.00582233151	0.329546756060694	0.42502021858913	0.775367245244558	0.438122684251013	0.7286611740234	1626.07642024356	1253.64413493893	1928.2148628994	1126.34352034838	1820.52919674961	879.226798809195
1140	ENSG00000074660.16	SCARF1	83.8403016485838	2.71086907985368	0.772133540698312	3.51088113255901	0.000446624059430389	0.00919575431837727	299.186027843928	38.1477255497456	99.1051269500368	18.1940521112938	20.5218780647128	27.8869993717863
1141	ENSG00000074695.6	LMAN1	3394.75734091928	0.772643900982763	0.440939537693695	1.75226722698542	0.0797278686179559	0.317468762531214	6553.29525612741	3020.65781278307	3274.23061659581	2004.28834629237	2818.76387050056	2697.30814321648
1142	ENSG00000074696.13	HACD3	767.106757062933	-0.48243578226555	0.475248320272687	-1.01512359262783	0.3100469167117	0.626754096347157	446.497037562574	429.541022694101	1043.96696461815	763.929467585755	926.059462139712	992.646587777307
1143	ENSG00000074706.13	IPCEF1	32.1761266885553	1.40184199551905	0.922124699089351	1.52023039498177	0.128453080772974	0.408395888374108	53.1803937648145	5.90314262750989	81.0432448558754	14.6869567784354	24.2368389247998	14.0061831798969
1144	ENSG00000074755.15	ZZEF1	1203.86272000002	0.568211134755034	0.449836851640378	1.26314936778299	0.206535505033817	0.517853728901199	1434.72233870366	1779.89163148692	1099.06790473106	555.196735613035	1283.92554543309	1070.37216403234
1145	ENSG00000074800.16	ENO1	39277.8028182253	0.530690043209192	0.50640247705387	1.04796099398372	0.294656578486236	0.611474054894695	62067.5109704187	56171.6956970559	21025.28204076	43228.5837865295	27500.4567511244	25673.2876634634
1146	ENSG00000074842.8	MYDGF	703.779286039618	0.728704775683677	0.514035095580564	1.41761677743163	0.156302679170141	0.450630914528524	1518.68080681908	485.832708040824	629.076205280611	553.371312865743	472.037450993819	563.677232237629
1147	ENSG00000074855.11	ANO8	457.499253861185	-0.925345864775694	0.405515316274586	-2.28190114562557	0.0224951771989664	0.150457864517707	232.238659814768	317.8839189152	396.675513344661	561.8925838682	475.495428151581	760.809419072697
1148	ENSG00000074935.14	TUBE1	411.431566937005	0.664466129836056	0.517864526931504	1.28308871390209	0.199460997341399	0.509442297330162	656.502490400281	649.556197652043	207.668092599273	318.732590374126	343.795149784045	292.334880812262
1149	ENSG00000074964.17	ARHGEF10L	1888.23201172591	0.141054862082159	0.387175448698554	0.364317682219518	0.715620797349923	0.889611504593463	1598.24207251847	2776.8693490421	1566.98336335888	1662.10280968302	1720.85711751831	2004.33735823472
1150	ENSG00000074966.11	TXK	5.0919326870589	-0.98611612405342	1.34575813825943	-0.73275880414057	0.463705551344914	NA	0.871403804168912	3.53617631856519	6.03016543416752	9.96545472229643	3.51918684404516	6.6292089991102
1151	ENSG00000075073.15	TACR2	17.4538806686012	0.0777179255624428	0.772065378065999	0.10066236327955	0.919818489316966	0.974746248852388	17.4080365825115	9.21702910489367	27.1595267011986	15.1141270054441	17.4813086612288	18.3432559563304
1152	ENSG00000075089.9	ACTR6	209.243628225317	0.48893510588554	0.445945664956135	1.09640062525024	0.272903490470189	0.591597550331187	266.951014894118	321.908727106564	144.31050580769	168.44224996206	173.129719410467	180.719552171004
1153	ENSG00000075131.10	TIPIN	49.7444287095965	0.670952764029029	0.540613345748502	1.24109545076078	0.214570489924824	0.528697788222554	86.5815342624831	43.4064483986746	53.8493789934508	35.199027919241	43.4435336258332	35.9866490578964
1154	ENSG00000075142.14	SRI	556.66713655534	0.155669701779558	0.334128221552182	0.465898094618885	0.64128844507289	0.8518338273552	579.655559532087	669.190306919826	511.381568697983	579.567927838686	546.399495551272	453.807960792185
1155	ENSG00000075151.21	EIF4G3	789.807154420778	-0.620519207716486	0.447552151223101	-1.38647352274073	0.165602359713339	0.464484228304999	484.777455089776	462.463569075858	919.988649956259	686.741981855509	1084.63305291094	1100.23821763633
1156	ENSG00000075188.9	NUP37	177.217897408742	0.197431637454158	0.417477740597311	0.472915363515382	0.636273563506292	0.849055561805344	144.421922718109	241.799162087346	181.472829607455	135.180803228933	163.198398836516	197.234267974091
1157	ENSG00000075213.11	SEMA3A	5.16971559551285	-2.07653290170853	2.14166192186878	-0.969589495197535	0.332251151161666	NA	4.64447382205817	0	1.43736533404236	0.699918590877938	24.2365358260986	0
1158	ENSG00000075218.19	GTSE1	15.0712715584852	0.85280678553468	0.824103128799145	1.03483017565697	0.300748227893619	0.617851768448975	21.5347597677156	17.6767455461417	18.7943881609886	4.74272312861253	14.5187481658209	13.1602645816316
1159	ENSG00000075223.14	SEMA3C	1811.33836995634	-0.757000332909715	0.568285453957186	-1.33207761634305	0.182834684830855	0.48870661885247	1152.02942029646	808.753625968565	2079.49318728017	1628.36082087444	3883.30717840499	1316.08598691342
1160	ENSG00000075234.17	TTC38	239.012917062567	0.202138139332447	0.547801794132214	0.36899868072294	0.712128708125689	0.887903801816321	149.824598210834	244.684740328202	371.590880100193	271.42144776938	281.92311729008	114.632718676712
1161	ENSG00000075239.14	ACAT1	180.659200804978	-0.00904145756568387	0.496588157098908	-0.0182071550366898	0.985473594689606	0.996267317401477	203.788633114883	240.938298735966	95.8381428209543	195.716006060939	210.312971196533	137.361152900593
1162	ENSG00000075240.17	GRAMD4	876.342540243974	-0.779973476984296	0.620084260905813	-1.2578507892539	0.208445723650969	0.520345791144592	670.574810533466	364.760695273419	899.420049018708	1127.90282498579	1818.16014247304	377.236719179411
1163	ENSG00000075275.18	CELSR1	4954.5471846434	-0.124043041240032	0.4609531441327	-0.269101193513764	0.787851812010316	0.924061552769531	3917.79474173632	7544.11984180479	2764.05365658207	5612.47932690312	5059.09476774355	4829.74077309056
1164	ENSG00000075290.8	WNT8B	2.08310719419309	-2.46552277785536	2.08175226945815	-1.18434974902038	0.236274643253721	NA	1.0009928899766	0	0.919195898428978	4.38339248228381	5.17512781790111	1.01993407656806
1165	ENSG00000075292.19	ZNF638	1275.89832901501	-0.0445494941087255	0.419622693312077	-0.106165597854341	0.915450965583394	0.972811710619949	1131.18714952409	1512.36849505637	1124.70483676786	1860.16843884754	1139.45523908361	887.505814810599
1166	ENSG00000075303.13	SLC25A40	200.309244429729	0.527131539523515	0.502216285170037	1.04961060620534	0.293897178709711	0.611320156469235	185.426515258955	333.909582772132	190.032219081761	95.2133357375602	217.703642128992	179.570171598973
1167	ENSG00000075336.12	TIMM21	294.711116110544	0.219750461582644	0.413466820510052	0.531482698688035	0.595084327428935	0.826958765236266	362.52703646737	381.712017401906	207.313385659182	315.44563700463	241.945652251278	259.322967878895
1168	ENSG00000075391.17	RASAL2	1259.16983728221	-0.450756533830752	0.45426171548847	-0.992283783690753	0.321059111557037	0.635868462564907	642.369998823688	1198.09671275109	1351.69830280972	968.329675854452	1781.7188272434	1612.80550621089
1169	ENSG00000075399.14	VPS9D1	318.213335818873	-0.282278984024668	0.424966281406721	-0.664238544032881	0.506537647707123	0.773032693348225	225.260758734547	227.08893512047	409.156282192309	331.333523591143	302.488611665967	413.951903608799
1170	ENSG00000075407.18	ZNF37A	313.250214879628	0.289700293322266	0.436490479892484	0.663703578125289	0.506880048813825	0.773032693348225	234.884271151323	497.939135341194	302.478008812742	236.647042007615	319.602235213672	287.950596751226
1171	ENSG00000075413.19	MARK3	1538.56088328688	0.189630280338636	0.331730718049865	0.571639194143399	0.567566436643462	0.811847908208174	1718.77031249809	1541.09492561223	1658.77008425828	1465.33556898732	1139.17300345784	1708.22140490755
1172	ENSG00000075415.13	SLC25A3	3892.62963982956	0.185882070429841	0.32638240387525	0.569522340122504	0.569001714343454	0.81251564621947	3264.207173638	4879.61719793925	4285.2412058338	3633.92425802279	3503.06222576434	3789.72577777921
1173	ENSG00000075420.13	FNDC3B	6310.73118005678	1.02476459785112	0.430248623098768	2.38179634479823	0.0172284224294916	0.12647587508289	11787.785890869	7643.00258132669	5956.36448616328	2908.54655320864	5159.28130493537	4409.4062638377
1174	ENSG00000075426.12	FOSL2	15404.2817688238	0.143700712472721	0.451500575264486	0.318273597743573	0.75027740978066	0.906296828101823	19076.4255046197	10501.9825112057	18934.210879411	10563.2441055392	21259.1370681747	12090.6905439923
1175	ENSG00000075461.6	CACNG4	164.345625956836	-5.28868686838702	0.787148748298579	-6.71878965674342	1.83240194113303e-11	4.08324098376023e-09	7.0655134693187	2.77386950227269	14.7318484998297	87.1697420660449	441.294143671404	433.038638532147
1176	ENSG00000075539.15	FRYL	877.021946666115	-0.353884380381049	0.384861147738655	-0.919511835529211	0.35782791788959	0.666511762409093	556.230071707417	736.742737672402	1016.78275859443	1131.32006749125	954.799439066903	866.256605464287
1177	ENSG00000075568.17	TMEM131	1369.28431838586	0.235047660230729	0.333836087763035	0.704081041105333	0.481382306156606	0.756900153410226	1726.10237168412	1182.74820295833	1533.03459135788	1125.42978739625	1295.3296844283	1353.0612724903
1178	ENSG00000075618.18	FSCN1	3396.92472241901	-1.02189716714187	0.33937075444302	-3.01115271060709	0.00260257926495363	0.0342294229791225	2718.16329697862	1926.18055890584	2081.04982849619	4706.97221843608	3806.20142405408	5142.98100764322
1179	ENSG00000075624.17	ACTB	65181.1154362973	-0.197865236825335	0.3875058590593	-0.510612245465574	0.609622599551816	0.835614439189455	48934.6533059848	73690.309502032	59529.558477774	94158.2011195335	55496.1163928259	59277.853819634
1180	ENSG00000075643.6	MOCOS	65.3419263121069	1.68034645168855	0.838409821083882	2.00420654604955	0.0450479396500798	0.228606355091596	211.805656249773	20.324796677569	67.4888583752974	17.5089575129385	34.5144411232818	40.408847933782
1181	ENSG00000075651.16	PLD1	1069.20880246108	1.19594432687695	0.358799848923598	3.33317957202265	0.000858595073637023	0.015042091585072	1707.35429564863	1524.16309866764	1234.37673226448	604.948369934799	533.629410261539	810.780907989414
1182	ENSG00000075673.12	ATP12A	61.8457018902726	-5.50600507726265	0.711373561725041	-7.7399630426395	9.9445716627657e-15	3.64717165731932e-12	2.30138059272911	2.06702294094925	3.49871351257057	111.057399916577	125.994546903709	126.1551474751
1183	ENSG00000075702.18	WDR62	1727.54804724269	-1.35882659354266	0.573014938110326	-2.37136329817817	0.0177226012868447	0.128706667273628	484.773009479735	927.599425231778	1495.1559099625	3653.36332460292	1207.14624416354	2597.25037001566
1184	ENSG00000075711.21	DLG1	1405.41641698739	0.274739537139212	0.337391282826574	0.814305381091998	0.415470027799368	0.711390961810484	1299.84878885724	1402.65476142776	1913.88414415355	1332.85903931191	1327.70564157082	1155.54612660308
1185	ENSG00000075785.14	RAB7A	6558.96281970701	0.554468282266448	0.398233521224311	1.39231946261534	0.163825680436645	0.461511806434102	10569.348534148	7943.13590790323	4899.89061246231	5383.34646868668	5213.74059033127	5344.31480471055
1186	ENSG00000075790.12	BCAP29	274.214398149784	0.522874737493555	0.385727226008848	1.35555569386114	0.175240576951413	0.477995726771679	325.298639576987	301.041338937783	343.158940698109	160.837810680795	241.050815503529	273.898843501499
1187	ENSG00000075826.17	SEC31B	104.367729954325	-0.584312941011867	0.536879786364238	-1.08834967501542	0.276440768669282	0.595026713118663	41.8150425211935	86.4961277150067	122.585217926689	132.782471719507	101.292499253792	141.235020589765
1188	ENSG00000075856.12	SART3	898.648382250639	0.556594720725054	0.401033789777803	1.38789981022158	0.16516755565805	0.463659647552911	985.337982245561	1490.81350734827	733.663619835101	798.848661119061	674.025171744271	709.201351211571
1189	ENSG00000075884.14	ARHGAP15	16.2826565742638	3.04358375514657	1.27774814779076	2.38199034794842	0.0172193487750799	0.12647587508289	71.0984558749683	4.59097105711916	11.0261789321399	0.852652726308646	4.91670054234683	5.21098031269996
1190	ENSG00000075886.11	TUBA3D	10.7496294351622	-1.164185720153	0.909917099656981	-1.27944152340018	0.200741619468366	0.510789021550752	6.93732383464897	3.69443099696306	9.26296964928262	18.7759599066083	11.394019218448	14.4330730050225
1191	ENSG00000075914.13	EXOSC7	856.835090924958	-0.677156649081854	0.473892990955892	-1.42892311556657	0.15302633274878	0.4459650814867	569.827824455839	875.947127400493	532.103829216418	1630.74099566125	830.805166689131	701.585602126615
1192	ENSG00000075945.13	KIFAP3	837.875689819472	-0.172607790324308	0.393785756772933	-0.438329186253017	0.661147671561148	0.86309555878105	530.034315157254	1060.72232952129	772.424589126783	955.096071087632	832.896908021869	876.079926002001
1193	ENSG00000075975.17	MKRN2	654.685115772758	0.0855592020914514	0.32001937461936	0.267356319264163	0.789194827816173	0.924505958964742	635.963841043499	758.76138631037	627.430682352701	614.614825797746	581.325607421695	710.014351710539
1194	ENSG00000076003.5	MCM6	120.514259735555	0.644166929313264	0.406527492816659	1.58455932426636	0.113066492843232	0.384082899345547	175.048077839812	125.262328188461	140.733848835648	97.8572589389714	104.721935697581	79.462108912855
1195	ENSG00000076043.11	REXO2	794.586393962275	-0.521237514712181	0.293320484186534	-1.7770239134772	0.0755643054046504	0.30792454452395	647.856530639692	668.889899832152	641.009865809542	951.431782292703	909.473964374058	948.856320825504
1196	ENSG00000076053.12	RBM7	985.722241300557	1.86431921842361	0.49321589209297	3.77992527879088	0.000156875430333322	0.00405526442817591	2043.65873083912	1894.08165478439	702.241589908056	359.856786683626	500.14585825584	414.348827332304
1197	ENSG00000076067.13	RBMS2	1391.73086668667	0.101348868201095	0.427034965702784	0.237331545051122	0.812399591659317	0.934938599147264	1577.24081120602	1646.52464227354	1098.52986484073	1445.08493600555	1755.86187026268	827.143075531492
1198	ENSG00000076108.12	BAZ2A	2253.19926096026	0.437031446817628	0.413937034285289	1.05579209063092	0.291063212562261	0.609404946948864	2650.31971456133	2790.18601261844	2334.6499699787	1139.83118437411	2539.24497370367	2064.96371052534
1199	ENSG00000076201.15	PTPN23	1679.98609802869	0.0501875878890551	0.344614716305189	0.145633907997734	0.884210398639469	0.962968564329503	1985.08843569312	1557.38354000637	1585.20301847089	1335.24627893859	1614.75166301907	2002.2436520441
1200	ENSG00000076242.16	MLH1	399.045274239429	0.25499545103151	0.374531175865451	0.68083905282992	0.495973336151771	0.766694293081821	501.144989869445	413.918502110417	387.350642680549	444.761410293259	372.922550955808	274.173549527096
1201	ENSG00000076248.11	UNG	465.871496818286	-0.21036772101451	0.324884206811584	-0.647515996788704	0.517298044751991	0.780227912714635	394.736691108238	502.434428658489	398.641593854105	481.508637706011	518.927564029191	498.980065553682
1202	ENSG00000076258.10	FMO4	41.451065178193	0.438651470997722	0.793708341431584	0.552660779911348	0.580495714212432	0.817599882813802	81.2838143408614	35.1398827094872	27.0849736704136	55.7725729503871	39.0080276500883	10.4171197479206
1203	ENSG00000076321.11	KLHL20	301.561788175036	0.458104326083212	0.409785585109851	1.11791225150199	0.263604471979076	0.582459788895285	261.456109993337	456.658770574774	328.930858908077	198.018035581256	271.01543268821	293.291521304564
1204	ENSG00000076344.16	RGS11	55.6291052444978	0.940824955303031	1.16296205841295	0.808990240478644	NA	NA	203.655033049467	2.970255289089	12.8085808842423	39.3275016837353	48.1165156819604	26.8967448784922
1205	ENSG00000076351.13	SLC46A1	394.606860611597	-1.70673443915053	0.535272374614629	-3.18853451082601	0.00142995939783712	0.0218515670481984	170.747260005418	82.5388867380545	302.69151976047	615.303524445353	489.99670317886	706.363269541428
1206	ENSG00000076356.7	PLXNA2	1154.00632594711	-1.66306150158546	0.442862812970608	-3.75525208456786	0.000173167097236654	0.00440525083779487	414.997300151635	650.37292161487	596.208774274523	2606.76740761837	1407.12558557552	1248.56596644774
1207	ENSG00000076382.17	SPAG5	92.0926764169414	0.97555522841956	0.59738689284748	1.63303755087347	0.102461099295989	0.365290310335576	187.146514869912	101.977364201491	77.2042086854081	57.4021052941392	94.0704798013542	34.7553856493439
1208	ENSG00000076513.17	ANKRD13A	1220.98804648332	-0.0859278701111335	0.37739901821757	-0.227684402882035	0.819891598693085	0.938358894071949	1585.98964493592	1128.95940260036	839.080000433382	1254.32138081369	1288.15287052847	1229.42497958809
1209	ENSG00000076554.15	TPD52	1518.47371727343	0.68786635982751	0.564842757250732	1.2178015049278	0.223299412304702	0.537660011310786	1429.37657092917	3241.57240807179	950.092801131898	922.77906400912	1730.20179996853	836.819659530077
1210	ENSG00000076555.15	ACACB	167.596393756798	-1.11845994029315	0.662907520952173	-1.68720357658131	0.0915642139255768	0.342784845551128	87.7614310736731	30.5178670118114	198.88021564535	196.146816744066	259.661767565498	232.61026450039
1211	ENSG00000076604.15	TRAF4	996.394940343537	0.480330614678446	0.412703517672231	1.16386363117923	0.244479280273136	0.559042751850858	920.487080565993	1675.32284305106	886.07283837195	699.686663330087	946.881547949091	849.918668793043
1212	ENSG00000076641.4	PAG1	924.087815209507	1.17740614415034	0.530528500089635	2.2193079993844	0.0264657777690207	0.165214025477249	1663.24362335951	1673.40706829416	508.171166025839	549.151896913805	456.279270224286	694.273866439442
1213	ENSG00000076650.7	GPATCH1	257.173513314135	-0.253465176953882	0.350712142649301	-0.722715715056771	0.469854558653418	0.749299026671997	232.137288665592	274.161966611044	197.631159904405	293.748541595978	279.199000774364	266.163122333424
1214	ENSG00000076662.10	ICAM3	90.9749829808356	-0.269557446755461	0.569917028529745	-0.472976649690319	0.636229838333576	0.849055561805344	66.0618253134672	77.4941191948376	103.781950271024	137.883082737536	44.7699672469469	115.858953121203
1215	ENSG00000076685.19	NT5C2	1242.42214382292	1.50716878259613	0.511026530525817	2.94929654835208	0.00318498200496977	0.0396243273607688	1636.97693539098	2991.415351144	886.039163457405	529.147619117664	657.740907565614	753.212886261874
1216	ENSG00000076706.17	MCAM	15.783809835742	1.36134799700185	1.12814753413315	1.20671096271808	0.227543475697	0.542730251562207	42.5842784179123	18.2055629309287	6.05693835419231	13.0858968703439	12.9236662885661	1.84651615250846
1217	ENSG00000076716.9	GPC4	67.6606439993919	1.32222885550305	0.967844577049616	1.36615825191039	0.171889297881831	0.473691170931707	61.5405513989715	59.1043431966901	169.332234831921	3.03018202842741	26.7620748464515	86.1944776938896
1218	ENSG00000076770.14	MBNL3	56.0249559691163	0.115685894626263	0.602878190451187	0.191889334294353	0.847828892194029	0.948234245870442	85.305713052476	29.6162031438717	61.1505571497662	64.1812174609685	36.9424530069175	58.9535920006977
1219	ENSG00000076826.10	CAMSAP3	782.176090598247	-1.70798825962767	0.580981765137938	-2.93983109645817	0.00328391205507717	0.040494390458314	126.427007780709	437.447920752095	536.159637901293	1007.15364967946	927.774406368446	1658.09392110748
1220	ENSG00000076864.19	RAP1GAP	90.2649277610107	-0.6254422946585	0.8181519016646	-0.764457423353762	0.44459469992052	0.733746000330582	90.8419909773121	102.704542764359	19.3850684465219	200.16159570271	97.8856338767606	30.6107347984005
1221	ENSG00000076924.12	XAB2	1404.70466396018	0.585691696459743	0.437715402224475	1.33806508403234	0.180875221495232	0.486126320488866	1928.09583488299	2144.02180883993	985.720339536022	1422.23256129346	980.916825909462	967.240613299189
1222	ENSG00000076928.18	ARHGEF1	1860.866466592	-0.0794210860116936	0.38419251462615	-0.206722106725522	0.836226891632476	0.944618724351778	1288.17020099646	2004.26600214322	2136.52261915812	1576.09663850114	1789.95555877668	2370.18777997638
1223	ENSG00000076944.16	STXBP2	1660.02916849625	0.128926876867896	0.323783654952628	0.398188342418828	0.690491358429287	0.87631820876571	1981.52423959387	1674.39030605088	1546.71590420423	1759.70433937006	1341.32973926826	1656.51048249019
1224	ENSG00000076984.18	MAP2K7	1045.24210604329	0.0822954721309177	0.327779262899759	0.251069794357568	0.801760148674394	0.930462499654824	949.794808852725	1079.20536022118	1196.2217009279	988.265555496329	1182.79899386512	875.166216896481
1225	ENSG00000077044.11	DGKD	912.499700570463	-0.830480825586405	0.819746606694903	-1.01309455727396	0.31101499775698	0.627446710241085	361.395076007399	363.75790012436	1245.33354902434	193.947087201339	953.880419325588	2356.68417173975
1226	ENSG00000077063.11	CTTNBP2	6.8200657514458	-0.99606271374752	1.60893703087803	-0.619081228557433	0.535862848814713	0.792583564991952	0	4.95187303974917	6.38499348871627	25.1173895247364	2.22374588631976	2.24239256915324
1227	ENSG00000077092.19	RARB	5.10126158940122	1.71961096065677	1.72218325261805	0.998506377322289	0.318033873600276	NA	17.7858616773514	0.767260079010749	4.77972170312847	0	3.36876300611315	3.90596307080356
1228	ENSG00000077097.15	TOP2B	1297.97138574508	-0.209530668999496	0.316119028282574	-0.662822070970685	0.507444516399257	0.773491494215302	1064.15521914375	1274.09520120651	1273.41785380069	1264.37917363533	1315.60772798189	1596.17313870232
1229	ENSG00000077147.16	TM9SF3	3344.9090577376	0.12954380482495	0.330897820768807	0.391491864539842	0.695433700958527	0.878918955829196	3396.34182523867	3364.24429112998	3724.15663273427	2461.91064218026	3639.44713695904	3483.35381818334
1230	ENSG00000077150.20	NFKB2	2614.13080240666	1.50352483222967	0.466861565204642	3.22049392001379	0.00127969907112993	0.0202406311304324	5884.25964611723	3309.56732840157	2401.08860968194	1489.51810029057	1626.87850613317	973.472623815465
1231	ENSG00000077152.11	UBE2T	21.5476487115421	0.364513040958602	0.990478664989951	0.368017054625099	0.712860517504417	0.887952782484128	5.40293800103981	40.06208194469	27.2974430872353	7.3946366943074	37.3131638697246	11.8156286722551
1232	ENSG00000077157.22	PPP1R12B	519.503308511966	-0.568112932163666	0.627130863627969	-0.905892159217164	0.364992934815509	0.672901588552139	191.534738863453	370.312116355421	694.053823604313	356.59066814802	1075.06508361975	429.463420480843
1233	ENSG00000077232.18	DNAJC10	765.750224061552	-0.00752093550998471	0.451975011118633	-0.0166401578073321	0.986723687689456	0.996516768864963	978.054744025711	503.114101080178	810.404694087687	497.878492130432	801.257392899385	1003.79192014592
1234	ENSG00000077235.18	GTF3C1	1267.5013841184	-0.520960236920794	0.310851786178861	-1.67591199434524	0.0937554319765955	0.347321842976854	1003.58495190745	954.076450911152	1165.01886170561	1670.37690967984	1418.25094721245	1393.70018329388
1235	ENSG00000077238.14	IL4R	543.124324285611	3.5159564309341	0.907962016255979	3.87236070230371	0.00010778627946759	0.00295096370722778	1822.23690065271	290.295739748856	883.074738490743	7.12523584755514	121.791654440221	134.221676533579
1236	ENSG00000077254.14	USP33	626.43056421386	-0.0996662016467082	0.418135307923825	-0.238358731630636	0.811602872440839	0.934813140176091	357.25660745109	724.466051492864	732.754337590689	609.82823650505	705.712097756517	628.566054486952
1237	ENSG00000077274.9	CAPN6	521.577234043945	-3.68506407315565	0.987949680054616	-3.73001191007211	0.000191470719529652	0.00478106460510638	126.670778976072	7.29492473796966	91.9191600679814	194.220172538471	2284.12161553735	425.236752405827
1238	ENSG00000077312.9	SNRPA	669.323754043592	-0.242566103411341	0.359671306021317	-0.674410494666941	0.50005037244715	0.769281373464967	711.805744154999	552.813413471499	575.003973863039	917.76318047667	620.574252386805	637.98195990854
1239	ENSG00000077348.9	EXOSC5	195.132002971452	0.12611252718429	0.393096733965559	0.320818048809685	0.748348280841503	0.905362046315293	223.787492905033	208.587532063955	178.593612618741	220.625004315433	200.833047563214	138.365328362334
1240	ENSG00000077380.16	DYNC1I2	2028.14288091047	0.0608790715138265	0.333916211876529	0.182318406080677	0.855332854795408	0.952315348097575	2046.37999118611	2434.95283145986	1731.36207500645	2289.37583327794	1923.99255536253	1742.79399916995
1241	ENSG00000077420.16	APBB1IP	306.118099462911	0.249010206526004	0.651849706317335	0.382005551452654	0.702457246891329	0.882617475317799	448.77122155053	216.638224943973	331.911247034989	444.045809113158	319.915100397034	75.426993737781
1242	ENSG00000077454.16	LRCH4	1416.82776498199	-0.522230836217454	0.463568798972723	-1.12654440371036	0.25993515658367	0.577315647421574	626.755504945669	1140.61957211784	1722.02302286684	1595.59234431604	1449.06600709779	1966.91013854776
1243	ENSG00000077458.13	FAM76B	333.142949629483	1.38511861725657	0.501962607967885	2.75940597022556	0.00579065488694858	0.0604977380592539	291.411853020274	729.408624970801	423.997182251209	129.702060623514	175.026263143578	249.311713767524
1244	ENSG00000077463.15	SIRT6	411.166301363209	0.174445654462217	0.371521560491647	0.469543824674314	0.638680967252913	0.849900956045074	455.595996981718	484.999066693049	367.253174250065	324.072270287463	343.79906340465	491.278236562309
1245	ENSG00000077514.9	POLD3	284.100716934562	0.567538895638257	0.372961732996846	1.52170811487262	0.128082233396373	0.407981224727668	379.723994240091	372.51105748936	265.940983001316	218.661421185594	267.518548155858	200.248297535152
1246	ENSG00000077522.14	ACTN2	9.08167651189763	3.4939442214688	1.46957975453631	2.37751249000516	0.0174298526810548	0.127559370960742	35.4687924378353	8.77934716931924	5.14513400193078	4.45890167626431	0	0.637883786036115
1247	ENSG00000077549.19	CAPZB	2536.25484784482	0.226077804729995	0.331894087771595	0.681174546518522	0.495761051799859	0.766500751439023	3328.08023336006	2445.22930929785	2430.61334503903	2480.45636257746	2029.07819722938	2504.07163956513
1248	ENSG00000077585.14	GPR137B	237.99488895238	0.386894772891222	0.536080853194304	0.721709739465347	0.470472952843929	0.749299026671997	312.575766864489	125.490633261156	371.13964477714	176.743172841933	282.911481299928	159.108634669635
1249	ENSG00000077616.11	NAALAD2	15.7418531296508	0.451257768032759	0.943329765039134	0.478366934614895	0.632389063487999	0.847440978027369	23.8502903734504	8.03126775766509	22.7454347254887	5.6116452559608	8.77839156167921	25.4340891036607
1250	ENSG00000077684.16	JADE1	711.141191664699	-0.279881279966026	0.545064518081527	-0.513482845941117	0.607613607193068	0.834745586157856	538.733842257027	1025.81113566338	362.679454702355	880.082179188947	1034.03835231886	425.502185857627
1251	ENSG00000077713.19	SLC25A43	120.458773791633	0.294951719890634	0.649811376391742	0.453903595114686	0.649898215867495	0.856698962482929	191.927018430696	74.7487551983969	131.798290392127	50.9970052177292	195.415033005204	77.8665405056445
1252	ENSG00000077721.16	UBE2A	715.948060004193	-0.125260883616518	0.385462155335396	-0.324962857916691	0.745209182464937	0.904167982817209	571.057876282916	651.817935029179	831.535035152643	540.533483504707	789.847735468826	910.896294586887
1253	ENSG00000077782.21	FGFR1	2073.07612746344	2.7624157664419	1.03156382663309	2.67789127063336	NA	NA	10061.5272874744	339.614590763111	439.796266334541	315.047012717841	486.541198723754	795.930408766994
1254	ENSG00000077942.19	FBLN1	782.996091812501	0.854764975712596	0.783884034731663	1.09042273836486	0.275526970068052	0.59412122483456	1319.86039273289	207.980810988354	1497.40430256698	151.797675729753	841.946759803199	678.986609053836
1255	ENSG00000077984.6	CST7	18.3230217200896	2.24614238906425	1.37460330986162	1.63402952179008	0.10225265192386	0.365034821133771	72.2138746565767	17.6357546675243	0.930460345725619	13.9720179259291	4.169987265944	1.01603545883767
1256	ENSG00000078018.20	MAP2	671.33731752318	-1.41975189190035	0.534155645238033	-2.6579366979594	0.00786206588332094	0.0744715379458803	526.467368137424	295.342829798228	274.245258418087	1482.27494196348	976.809845677963	472.883661143893
1257	ENSG00000078043.16	PIAS2	284.5940287798	0.0973055907520659	0.440537794374306	0.22087909821737	0.825186572693059	0.939740171759714	334.003278392765	294.982395224945	253.020921946966	182.911649718774	395.948612287361	246.697315107987
1258	ENSG00000078053.17	AMPH	2.86007247488266	3.90482444416838	2.0840860534891	1.87363877687827	0.0609802295943319	NA	8.86127769703098	3.78346268637591	3.78543572152818	0.730258744360913	0	0
1259	ENSG00000078061.13	ARAF	1529.61432375087	0.285472054326041	0.319884417071871	0.892422509790159	0.37216651032966	0.679375599343877	1743.65542066244	1832.61084649874	1465.14532089092	1593.37036831962	1300.5959003968	1242.30808573668
1260	ENSG00000078070.13	MCCC1	217.177684408919	-0.908060389673275	0.520736197296832	-1.74380116916601	0.0811937665522447	0.321054597121679	84.8631275617407	180.885176587994	186.860211294829	423.706155007673	210.996346049443	215.755089951837
1261	ENSG00000078081.8	LAMP3	59.2932425620071	5.84102221354707	1.09969367061121	5.31149934717788	1.08726960387854e-07	8.66076656410759e-06	206.261220369214	119.827206719048	23.5965637773747	1.0348861360287	0	5.03957837037766
1262	ENSG00000078098.14	FAP	429.136894855037	1.94979698025214	0.675441956110125	2.88669805393943	0.00389307641084785	0.0456850905754176	413.652527584096	302.114731716224	1330.45690756335	89.8864185186753	156.841836261623	281.868947486251
1263	ENSG00000078114.19	NEBL	1605.91332195741	-0.996253196855484	0.475930081520481	-2.09327637722057	0.0363244901386722	0.201151640302096	725.907724830374	1138.76382040209	1352.32246308162	1258.64338566826	2029.47539666778	3130.36714109435
1264	ENSG00000078124.12	ACER3	137.87336713244	0.538940888266806	0.484233991794504	1.11297615904568	0.265718668881431	0.584860145910067	188.120547784159	115.521199119008	186.301510041164	70.5752590173947	118.023007429841	148.698679403073
1265	ENSG00000078140.14	UBE2K	945.050035153369	0.313788099685623	0.333710891288684	0.940299246673893	0.347064085902544	0.657993378555993	1029.76080475031	1111.40405690542	1001.08723299136	696.798478052012	805.138070919666	1026.11156730145
1266	ENSG00000078142.13	PIK3C3	743.573060761558	0.468999922685633	0.394046073559083	1.19021595228587	0.233961524850166	0.549232166489877	984.603793289584	1052.33314335453	554.254295708697	632.900571829075	662.2273420685	575.11921831896
1267	ENSG00000078177.14	N4BP2	194.769043370613	0.502163838329943	0.504870223517956	0.994639443837361	0.319911656311423	0.634989829485432	179.245410530213	218.836303709299	286.692775480626	81.8930582230496	188.818608823524	213.128103456967
1268	ENSG00000078237.7	TIGAR	81.4319241679329	-0.0820802868976542	0.64161932032273	-0.127926769499971	0.89820692609917	0.966891015464318	50.5060984505525	99.9831840330207	87.31535581136	60.7807621145676	41.23146831965	148.774676278446
1269	ENSG00000078246.17	TULP3	590.695191362582	0.673962799023541	0.488578346200285	1.37943649010442	0.167760215065992	0.468027072269686	1137.73646075886	458.759562320405	582.243769246404	319.325091179579	486.236072360391	559.87019230985
1270	ENSG00000078269.15	SYNJ2	104.56061177708	2.04804940101471	0.886819562248582	2.30943191625336	0.0209196256640839	0.143183938643287	260.389770698995	218.740897983208	25.999552621034	10.0712624638172	48.6218108515612	63.5403760438637
1271	ENSG00000078295.17	ADCY2	2.09983772795516	0.606931742989789	2.30758353387885	0.263016152645875	0.792538129298337	NA	0	5.08166899445451	2.63232390914864	3.0381744173276	1.84685904680024	0
1272	ENSG00000078304.19	PPP2R5C	1988.38613799894	-0.138222076469956	0.299039689852741	-0.462219836229841	0.643923679697526	0.853167694958129	1743.09620917826	2057.70099612429	1878.73572200062	1983.6124362645	1985.42126112257	2281.75020330341
1273	ENSG00000078319.10	PMS2P1	200.876473439888	-0.403385274148865	0.405716375237577	-0.994254357893869	0.320099050220533	0.635017590246235	174.018159041892	177.621494110962	167.070411885157	308.89970529632	203.187675773165	174.461394531833
1274	ENSG00000078369.18	GNB1	8595.60263787733	-0.0377013075200886	0.354240120442158	-0.106428677454802	0.915242240967986	0.972689605719893	11024.3194124804	7706.04967838712	6719.8520746403	7754.63294748361	8845.39739348807	9523.3643207845
1275	ENSG00000078399.19	HOXA9	4.51868053024836	5.581311673139	2.73999443944857	2.0369791970316	0.0416521267394757	NA	26.0199185760226	0	1.09216460546757	0	0	0
1276	ENSG00000078401.7	EDN1	2082.70556038673	-1.05159452149905	0.508480478954016	-2.06811188437806	0.0386295034266192	0.209495994206545	757.09637114977	1950.79561253135	1358.52536179607	3117.4755311308	3696.98143227732	1615.3590534351
1277	ENSG00000078403.17	MLLT10	1341.0615575293	0.0638247233136694	0.305396120219987	0.208989961194315	0.834456075391296	0.94410863227236	1343.29550086143	1510.57004890443	1258.36239949523	1274.18438562889	1443.84003494712	1216.11697533871
1278	ENSG00000078487.17	ZCWPW1	116.72138286467	-0.451630625877184	0.60047566068812	-0.752121452116201	0.451978024351783	0.739342630869661	129.338799415917	87.4075581120177	78.9497887980292	175.163928101741	179.508062717767	49.9601600425458
1279	ENSG00000078596.11	ITM2A	65.6433998333043	-1.31116276658745	0.779414454207718	-1.68224076357457	0.0925221625380364	0.34470557368428	52.7972222127407	9.67231520561609	51.369426914418	164.041245321165	53.6764077612331	62.3037815846532
1280	ENSG00000078618.22	NRDC	2600.96143439723	0.345791053978556	0.365156231568529	0.946967418557285	0.343655381586643	0.654872195004467	2690.24693892575	3411.73733877508	2630.76112976037	3009.81568743943	1916.87479368051	1946.33271780223
1281	ENSG00000078668.14	VDAC3	551.279974249593	0.00207243989623146	0.349124431980592	0.00593610674702557	0.995263699891075	0.998545832799043	452.248755016375	668.157896310778	534.646873121104	613.082230741204	489.465862776479	550.078227531616
1282	ENSG00000078674.18	PCM1	1697.16001807399	0.541366961241001	0.358034459414	1.51205267260326	0.130520463377296	0.411678590889038	1817.90998909131	2518.14436213907	1698.94766027153	1674.026287875	1230.60149915421	1243.33030991282
1283	ENSG00000078687.17	TNRC6C	139.816744161101	0.315240148027245	0.435410524146849	0.724006725939692	0.469061605846932	0.749048974977497	208.082991944685	141.494252898918	115.687773554206	122.713666471863	143.756471456956	107.165308639979
1284	ENSG00000078699.22	CBFA2T2	971.602699327905	0.440913538046866	0.392674184646134	1.12284829328468	0.261501930837602	0.579345581483155	1564.38337427203	914.487739194242	878.588922768937	770.219529723908	938.938463949339	762.99816605898
1285	ENSG00000078747.16	ITCH	973.612671194222	0.164497023432483	0.395699661131421	0.415711812747419	0.677620896243667	0.869593964626207	1190.28040075229	971.374753998987	925.544921283647	596.617545257275	1031.6616780433	1126.19672782984
1286	ENSG00000078795.17	PKD2L2	1.84908768767044	0.701661288145297	2.0442765319351	0.343232080975418	0.731423871846755	NA	2.32513339600355	2.56646204247674	1.94331694429805	0.907593375130035	0	3.35202036811425
1287	ENSG00000078804.13	TP53INP2	172.529713556139	0.582173570396758	0.697720914592453	0.834393176728567	0.404059460968524	0.703338048278492	219.52739988673	100.562136243041	300.642330232509	66.7834487000189	72.0399043944881	275.623061880048
1288	ENSG00000078808.19	SDF4	3130.37809339295	-0.115030215769379	0.341863235467187	-0.336480217336561	0.736508767087315	0.899237588021667	3330.83864813486	2636.99767873249	3049.15992876968	3911.72363745019	2546.19010914805	3307.3585581224
1289	ENSG00000078814.17	MYH7B	58.7716376028098	-1.50960299869853	0.674616529630012	-2.23772014528975	0.0252393106990693	0.161275072793617	44.4911782980825	12.8480573431948	35.2061676816632	111.34884784452	103.428108559766	45.3074658896329
1290	ENSG00000078900.15	TP73	89.0446246506124	0.121759055386939	2.27982988752335	0.0534070792094096	0.957407564871216	0.987601073122491	119.737286862014	158.673633056932	0	199.450121633149	55.4173255190628	0.989380832515886
1291	ENSG00000078902.16	TOLLIP	2002.06217169675	0.412519376657946	0.464590456646653	0.887920470074766	0.374583532792734	0.681601097717317	3441.87396139552	2221.43245107102	1196.34167756503	1769.77322297804	1835.43608256946	1547.51563460144
1292	ENSG00000078967.13	UBE2D4	175.214324523267	-1.01601492761396	0.375217361195728	-2.70780361648555	0.00677300871674361	0.0673032315337005	126.646875002001	121.867980611433	99.8432260779284	213.970453061904	216.32631910796	272.631093278372
1293	ENSG00000079101.16	CLUL1	2.20193177586948	-3.44291730234369	2.01485280592404	-1.70876864663308	0.0874938126130964	NA	0.668050777511236	0.368902401282179	0	4.30665946536986	3.3568461193635	4.51113189169014
1294	ENSG00000079102.16	RUNX1T1	15.9397920172213	2.02972835767061	1.64606976958995	1.2330755325008	0.217547585070412	0.531682311200823	48.2527715555329	0	28.6783174729413	0	14.0335464183761	4.67411665647741
1295	ENSG00000079134.12	THOC1	487.089541375193	0.370546891690544	0.50889053134004	0.728146563691798	0.466523872601805	0.747373168116625	427.342660273703	902.164804175951	318.653435242661	514.108828426407	444.21948859186	316.048031540579
1296	ENSG00000079150.18	FKBP7	246.121996446448	-0.970842650286685	0.512221221642501	-1.89535811728682	0.0580449734521122	0.264881167182871	138.375019077313	103.264136575304	256.731911884012	278.379121661554	246.387555286946	453.59423419356
1297	ENSG00000079156.17	OSBPL6	47.0561612266018	-0.358411847306	0.857630159897927	-0.417909565294039	0.676013238705478	0.869032938087574	17.7874850254643	52.8651894244725	53.1865464722886	38.3730755753138	12.2507186062407	107.873952255831
1298	ENSG00000079215.14	SLC1A3	447.911826736005	-0.689770848677314	0.780194124508872	-0.884101567813678	0.376641386950678	0.683080711117433	203.852930016173	224.26457864542	600.146475502396	250.026861258547	1236.32824433865	172.851870654841
1299	ENSG00000079246.16	XRCC5	3482.04432202544	0.0697460426218429	0.293741427830733	0.23744026553188	0.812315255323273	0.934938599147264	3871.01235254368	3506.42856803649	3321.23255193842	3394.99851572256	3642.79094864644	3155.80299526507
1300	ENSG00000079257.8	LXN	85.7697890975179	0.0545876670518507	0.546239800336363	0.0999335219041834	0.920397102920302	0.975012403278096	63.0258625582151	76.4008724574822	122.680573410371	98.9717817497304	105.51333774915	48.0263066601583
1301	ENSG00000079263.19	SP140	14.7239377224689	5.48542486192075	1.3281592691361	4.13009568158851	3.62612287581129e-05	0.00120934109565072	35.4079687507443	33.0488070294309	16.3835788922648	3.10195090128716	0	0.401320761086524
1302	ENSG00000079277.22	MKNK1	569.984807326982	0.102855283652241	0.43926824598927	0.234151420211588	0.814867427724819	0.935986310692138	450.356619621021	436.502621766525	883.880770734397	662.376876634987	491.107005136201	495.684950068759
1303	ENSG00000079308.19	TNS1	7828.15044700592	4.02907237899159	1.54430582493858	2.60898606605453	NA	NA	41246.9198469326	1692.19044489856	1318.86669680905	164.65394890789	860.179433753499	1686.0923107339
1304	ENSG00000079313.15	REXO1	925.12865445249	0.16189621067669	0.326771206227129	0.495442094014125	0.620288087412819	0.841988326501058	991.858551166553	863.015251959539	1076.04180747688	764.183254231839	837.649359175713	1018.02370270441
1305	ENSG00000079332.15	SAR1A	2054.08683573454	0.00227724238039708	0.316610430689959	0.00719256903644802	0.994261209694206	0.998490421619794	2231.11549527682	2061.93951977052	1874.07856652897	1758.44958289055	2029.51598174433	2369.42186819607
1306	ENSG00000079335.20	CDC14A	143.63427483262	0.64580534913528	0.773582273205757	0.834824389730436	0.403816591312035	0.703135832381473	121.075788419594	76.7531281726174	327.937548105423	27.2388696519534	156.709746713929	152.090567932204
1307	ENSG00000079337.16	RAPGEF3	380.777043330739	1.4295690454061	0.547174512163035	2.6126382235073	0.0089846352749355	0.0819050531358934	485.136834749223	926.017041588844	254.831556681824	238.304426442708	154.257619803952	226.114780717884
1308	ENSG00000079385.23	CEACAM1	163.29056836997	7.23840606290159	0.941164882860279	7.69090113190737	1.4610230473951e-14	5.14396994526868e-12	455.033136823493	442.484412766726	75.9553536960103	0	2.7429689597988	3.52753797379106
1309	ENSG00000079387.14	SENP1	346.090211265141	0.569218924679032	0.394095646371824	1.44436745221484	0.148635641117498	0.439466211997385	453.291785996073	441.986655820248	345.373957385485	198.504604550153	348.513807171895	288.870456666993
1310	ENSG00000079432.7	CIC	2016.58244610454	0.328560202748703	0.337217870944344	0.974326188077175	0.329894605697748	0.643373395179041	2336.71328094803	1943.37418786865	2455.7549924326	1408.25873906253	2017.2649701585	1938.1285061569
1311	ENSG00000079435.10	LIPE	50.2261519606565	-0.725226257224398	0.581156878167193	-1.24790101342612	0.212067309487342	0.525807452988051	36.5348970467331	49.4017019699875	27.8152993532172	75.8501312369797	75.3508384573302	36.4040436996914
1312	ENSG00000079459.13	FDFT1	973.744941149595	-0.223943414451862	0.365670365982346	-0.61241882111572	0.540260692501102	0.795878596718779	665.830225353382	1019.18598946973	1009.86430347385	907.904256635484	997.691024589452	1241.99384737567
1313	ENSG00000079462.8	PAFAH1B3	97.3504451232991	-0.517789588672598	0.554489319000281	-0.93381345849213	0.350400125917397	0.660449667890307	51.214413834013	76.7896326432007	112.086263579917	67.0096810472962	115.123122372323	161.879557263045
1314	ENSG00000079482.13	OPHN1	280.623271772541	-0.846118748058975	0.437765607678709	-1.93281229319406	0.0532593254025739	0.253102110292745	142.550148928585	200.570046761643	259.129889857565	250.316474339241	415.756746092841	415.41632465537
1315	ENSG00000079616.13	KIF22	506.421953781475	-0.471496356079852	0.475538764413112	-0.991499308498542	0.32144182984447	0.636257012513359	244.552908324985	598.848027468587	429.513503224132	703.787201463636	654.082898266916	407.747183940591
1316	ENSG00000079691.18	CARMIL1	605.16997715503	-1.66851621982097	0.573316858594594	-2.91028633609538	0.00361097769356756	0.0434205268562592	297.350130023499	131.397169208156	440.415848665628	1415.38304981436	559.07404967473	787.399615543808
1317	ENSG00000079739.17	PGM1	2347.53032116112	-0.191618850804846	0.390118305350625	-0.491181388252534	0.623298161392283	0.842939297315031	2961.04606574698	2002.15840031305	1612.53059041928	2655.19225268494	2829.0478427904	2025.20677501207
1318	ENSG00000079785.16	DDX1	1409.01515418805	0.0503342951365081	0.339678133816555	0.148182323574856	0.882198881548291	0.962518073181042	1617.0732652287	1494.40531246349	1189.37460454382	1305.80931742689	1648.61414783266	1198.81427763273
1319	ENSG00000079805.18	DNM2	3346.82009850505	-0.0704707556517147	0.383844900607683	-0.183591746406293	0.854333738477377	0.951818943874169	2592.56047670711	2846.78446799567	4355.9646619373	2810.4080627683	3310.97219599953	4164.23072562237
1320	ENSG00000079819.19	EPB41L2	743.67002041852	-1.30245596513539	0.415129149323869	-3.1374717175528	0.00170411714029962	0.0246404382771582	407.616808897952	553.946773652003	325.965528583461	839.777360688572	907.377478129299	1427.33617255983
1321	ENSG00000079931.15	MOXD1	1409.17753944456	-0.412689454519571	0.685561631724905	-0.601972799267113	0.547192243674043	0.799333852596287	1192.76817989517	276.185799277496	2158.04942158774	2152.95177835191	1720.8279227106	954.282134844457
1322	ENSG00000079950.14	STX7	1887.37541833468	-0.260375414460397	0.310937660397569	-0.837387835643573	0.402374601083794	0.702512606139463	1830.81822967072	1572.41350008536	1749.58214217305	1916.3315699739	2380.52850161	1874.57856649509
1323	ENSG00000079974.18	RABL2B	635.918891556348	0.233798861083715	0.314409170453415	0.743613364541972	0.457110415587414	0.741861506038613	658.905074390688	750.571382953715	652.570456018709	602.558895341062	631.342988979954	519.564551653958
1324	ENSG00000079999.14	KEAP1	1086.51181466688	-0.00608111967426013	0.412363894685662	-0.0147469740989222	0.988234043512912	0.996708355303748	1159.93604729104	1224.68170323135	867.479640583432	1530.91578000415	966.838657203032	769.219059688291
1325	ENSG00000080007.8	DDX43	16.7916698698352	-1.40276562311187	1.25406564970523	-1.11857431342737	0.2633217868311	0.581985779708059	19.3847439303374	2.69368989181183	5.65811495415997	0.973991687156011	35.4252325240065	36.6142462315396
1326	ENSG00000080031.10	PTPRH	92.3742605673277	3.01369271651914	0.770778324393593	3.90993444047632	9.23211742879112e-05	0.00260035512346302	362.702742472855	68.1254095487942	62.4922708425168	19.9400804445468	16.887237994019	24.0978221012352
1327	ENSG00000080166.16	DCT	28.6430794716986	-1.00927294125739	0.976692205229688	-1.03335824311205	0.301436280095203	0.618744431380597	32.8811003449373	7.71153818614988	16.9683160615644	60.580886306531	48.4603640443271	5.25627188668182
1328	ENSG00000080189.15	SLC35C2	935.27637584457	-0.233745532009679	0.344946244558362	-0.677628864488569	0.498007039904738	0.767546483145072	820.29910901176	726.033256814	1032.66309861959	1147.74534794846	1031.96288192563	852.954560747984
1329	ENSG00000080200.10	CRYBG3	257.650409389786	-0.0333522818230955	0.452021537562739	-0.0737847183187953	0.941181686892208	0.982149994924172	313.154618136585	279.137892788381	172.557426519238	197.840815246101	355.613089676369	227.598613972041
1330	ENSG00000080224.17	EPHA6	2.1948582834148	1.09783478595231	1.95061593276243	0.562814425696591	0.573561256168194	NA	2.62645176622691	4.80944224469096	1.51270224880982	0	2.62126340061634	1.5992900401448
1331	ENSG00000080298.15	RFX3	291.844170450706	0.863324562393408	0.72220138636433	1.19540695807788	0.231928068438764	0.547641811834241	201.056844121929	672.784479841723	256.764719854962	73.4451939528914	142.68255059664	404.331234336087
1332	ENSG00000080345.18	RIF1	871.010060561879	0.591361816179688	0.390971957379365	1.51254279243839	0.130395834995082	0.411451564662739	921.530824727598	1175.09907982525	1044.26375437402	456.914760945156	841.252211033306	786.999732465944
1333	ENSG00000080371.6	RAB21	1790.44333317857	1.13960796586675	0.469427604656641	2.42765434874736	0.0151968189060679	0.116012618132313	3011.02678906323	2964.9361836583	1412.68617068936	737.842208443134	1468.43810251242	1147.73054470497
1334	ENSG00000080503.24	SMARCA2	4119.27913011285	-0.487376588215431	0.586191378192993	-0.83142913107632	0.405731248027792	0.704558076929697	1965.09716703342	1688.46555040731	6636.29704134911	3648.34948609559	5371.55252871567	5405.91300707596
1335	ENSG00000080546.13	SESN1	324.217875065207	-0.124946449832782	0.55098437502119	-0.226769497461659	0.820602983330956	0.938532674022748	347.754559031065	178.917174176508	403.941643127131	247.779229198797	558.023143657975	208.891501199767
1336	ENSG00000080561.14	MID2	367.849736772766	0.537801762729558	0.523820435905541	1.02669106790354	0.304565956543378	0.622497568113965	592.476286390016	476.97731606935	237.154519961231	177.749241278042	421.813329195343	300.927727742612
1337	ENSG00000080573.7	COL5A3	53.1355000582754	-0.684909860572639	1.1247592049681	-0.608939102296177	0.542564804668445	0.797108914165685	90.484192569233	5.17903096358641	26.9668009269203	5.16111137019815	62.6870013652922	128.334863154422
1338	ENSG00000080603.17	SRCAP	1102.61169472189	0.680438546038803	0.649704190168813	1.04730515261415	0.294958860398416	0.611678703015005	1232.75838899753	1135.96566778528	1704.43717828345	190.709442069095	1318.45396934651	1033.34552184947
1339	ENSG00000080608.10	PUM3	395.649375857365	0.784648332380637	0.406941918169823	1.92815804257647	0.0538354712345295	0.254353095977632	694.236416443678	428.865344189507	378.759734421524	328.929640464637	251.397992974862	291.707126649981
1340	ENSG00000080618.17	CPB2	3.24967088084971	-2.99219143056228	2.00819630205467	-1.48998951322679	0.13622699331421	NA	0	2.23485826905276	0	9.42078446782811	5.43414369719435	2.40823885102307
1341	ENSG00000080644.16	CHRNA3	10.4082507073574	2.40826879868653	1.04890523886131	2.2959831922481	0.0216768424153631	0.146778568941416	22.1820004318944	20.7552359396872	9.91255341580245	1.33434948198138	2.47946705500188	5.78589791977729
1342	ENSG00000080802.19	CNOT4	545.079298889438	0.222654379979576	0.40566907467678	0.548857169250521	0.583103473371618	0.819164755026253	797.493440322377	512.767691862562	451.146180067226	478.443104711739	616.641135037185	413.984241335539
1343	ENSG00000080815.19	PSEN1	1533.56214671087	0.564903764338958	0.314988079509477	1.79341315143947	0.0729068862292289	0.301421518360579	1794.35463820077	1766.47491624586	1929.33357876957	1045.58572181079	1236.2828155567	1429.34120968151
1344	ENSG00000080819.9	CPOX	369.78777125074	-0.0524268485223911	0.381587578572532	-0.13739139182285	0.890721434855663	0.964622389118882	290.880651480031	469.688919564336	328.720445124037	325.586040050352	371.082316777445	432.768254508237
1345	ENSG00000080822.17	CLDND1	2547.45772553526	1.04716736849716	0.482163255076838	2.17181080779431	0.0298699361442668	0.178219650941504	3110.67638622544	5415.92067153563	1773.56701894427	1693.2127144613	1431.01013471563	1860.35942732926
1346	ENSG00000080823.23	MOK	300.649361148925	0.19898302127059	0.454852369492544	0.43746726326299	0.661772512501975	0.863456919284113	247.920861877265	465.56017065265	250.796419116979	232.785525732284	239.067040631566	367.766148882807
1347	ENSG00000080824.19	HSP90AA1	15321.1138140455	1.03039595971297	0.515000266487232	2.00076781851241	0.0454174170049763	0.229683484330825	17482.664564344	34782.8259162763	9447.73674536077	9604.57277141308	9896.78549645102	10712.0973904275
1348	ENSG00000080839.12	RBL1	95.4645342846993	0.606766407178463	0.552956299374887	1.09731349089324	0.272504375444077	0.591351320491936	119.148824576947	103.971515749903	122.410265941731	53.4593159342511	128.054488490549	45.7427950148148
1349	ENSG00000080845.18	DLGAP4	2548.34750118639	0.012109166448529	0.345646511003176	0.0350333825542874	0.972053121774575	0.99171682706477	2708.04392496241	2838.14141594277	2131.01698114125	1987.24912079421	2687.72064984574	2937.91291443196
1350	ENSG00000080854.16	IGSF9B	121.637567091001	0.761497605695445	0.986971994973168	0.771549354565169	0.440381380180614	0.730277879349806	343.271066603242	42.6644037043351	72.5636692895223	28.0042438560197	25.2756807131024	218.046338379786
1351	ENSG00000080947.15	CROCCP3	53.5464736711188	-0.44853603808129	0.64349231219226	-0.697034027575574	0.48578149899599	0.760041192942408	75.3947851334096	22.2253645376855	40.482874839925	55.6518174604109	43.6165948441028	83.9074052111793
1352	ENSG00000080986.13	NDC80	4.66092932181123	-2.23481419848872	1.47326714402137	-1.51691036317328	0.129289316791309	NA	1.09514608301575	1.8371792201998	1.94817553683933	2.01992217980475	16.0190362381544	5.04611667285332
1353	ENSG00000081014.11	AP4E1	169.633388497267	-0.274119872745705	0.487361539101198	-0.562456925204321	0.573804743747249	0.814303636884097	136.450927800205	145.276908993254	178.624807591637	100.926821106614	196.756574360427	259.764291131464
1354	ENSG00000081019.13	RSBN1	618.251912200306	1.29671420020352	0.447384097351401	2.89843605948516	0.00375028769242957	0.044517912702313	1161.67320664586	991.251222840408	483.750139463693	310.57473979389	406.220428336844	356.041736121137
1355	ENSG00000081026.19	MAGI3	76.6851159016878	0.0090598687265817	0.554932076825423	0.0163260858489387	0.986974246815079	0.996598293044203	41.5468751799668	76.2064170081972	112.637645487232	68.4735583882386	63.5740125037966	97.6721868426961
1356	ENSG00000081041.9	CXCL2	753.264387579865	1.42838560288196	1.94833876583093	0.733130001790416	0.463479143144759	0.745531144554522	2443.74170357404	80.8858375499153	770.546944789554	2.63939733882378	1167.48546292074	54.2869793061086
1357	ENSG00000081052.13	COL4A4	342.064603962207	-2.61692893023405	0.904514716133178	-2.89318557626291	0.00381355902712391	0.0450260852538493	91.6519368145363	7.84471321599692	188.574493098862	831.926612283579	746.640698940336	185.749169419932
1358	ENSG00000081059.20	TCF7	7.80977306054164	-0.666540369253026	1.51157138650879	-0.440958578074507	0.659242984702758	0.861808144341503	12.17528489847	2.3630312375554	3.46029548442327	0	7.8953093421453	20.9647174006558
1359	ENSG00000081087.15	OSTM1	338.869721779489	0.733765208978839	0.378486609713457	1.93868208319009	0.0525400616383281	0.251472334171052	392.406161594705	449.931063586201	427.231435029132	180.926192919248	281.263736129071	301.459741418576
1360	ENSG00000081148.12	IMPG2	3.16966243914856	-1.51567829906985	1.56211596833012	-0.970272585261445	0.33191063852028	NA	1.11610235785468	0.914592409817452	2.88664360108893	2.96886585017561	8.07349253928345	3.05827787667123
1361	ENSG00000081154.12	PCNP	1883.15121072819	0.366279581826797	0.320973228870186	1.14115305851547	0.253806234679312	0.569922657143176	2454.07787244977	2104.04917150588	1804.75247766655	1457.57295604094	1716.66404036644	1761.79074633952
1362	ENSG00000081177.18	EXD2	468.505730542131	-0.305387593512383	0.401111800946877	-0.761352801865904	0.446446370371123	0.735470887517617	335.874759024702	514.186310412678	407.238915011695	486.326896419148	675.800394405807	391.607107978757
1363	ENSG00000081181.8	ARG2	99.3849265368306	3.0097662003021	0.773599583694602	3.89059956047013	9.99968372502944e-05	0.00278357847350693	345.347815992836	136.861495110642	49.1451256963967	10.6995738454875	24.3489775713375	29.9065710042841
1364	ENSG00000081189.16	MEF2C	34.6407920571735	-0.781953798281896	0.734886244275769	-1.0640474010403	0.28730722690286	0.60615489242545	26.8986549262427	20.5344512805435	29.0587554694211	19.0753090915996	31.5704488406444	80.7071327345897
1365	ENSG00000081237.20	PTPRC	188.625994706316	3.71713787157995	1.05323682703478	3.52925170879656	0.000416736552753079	0.00867166699133004	557.545858975194	47.718352514233	446.367342027063	0.872736456695156	32.2916612078037	46.9600170569097
1366	ENSG00000081277.13	PKP1	10984.9108150606	-0.848656799044434	0.34499394109688	-2.45991798101207	0.0138968770620432	0.108825900266996	10114.5565161617	6131.0635497804	7286.69860908061	14179.8319321673	14344.7085468313	13852.6057363421
1367	ENSG00000081307.14	UBA5	530.642182044514	0.216050884746788	0.40730452096875	0.530440674296774	0.595806431368224	0.827566389285641	753.670740350768	592.539498562678	364.847694006485	457.597890524902	480.853680122351	534.343588699903
1368	ENSG00000081320.11	STK17B	655.163414127744	2.11665249222912	0.44090083505695	4.80074502910779	1.58076427987178e-06	8.75087244744112e-05	853.780129461366	902.482773055712	1437.84750543426	157.763781311005	309.465602056876	269.640693447239
1369	ENSG00000081377.17	CDC14B	696.302212016457	-0.426314042738831	0.36273032536545	-1.17529198119655	0.239877921528848	0.554975808988544	474.963881256971	666.435639041081	640.645901785119	623.24458784235	865.64985367231	906.873408500908
1370	ENSG00000081386.12	ZNF510	169.881685679369	0.381673243805165	0.432979316812731	0.881504563808631	0.378044784943634	0.684796848749607	139.139566385173	270.249768816378	167.559064876193	140.517486502755	141.825253369888	159.998974125828
1371	ENSG00000081665.14	ZNF506	403.633726306402	-0.0283147015001094	0.401536774490286	-0.0705158364039068	0.943783096298677	0.982865453575599	369.803091738394	545.7312054045	283.523204979722	437.794119818095	417.968346057576	366.982389840126
1372	ENSG00000081692.12	JMJD4	296.432038058298	-0.463008938495957	0.491280070207743	-0.94245414494459	0.3459601773629	0.657214411431469	376.375355624564	128.145770875912	243.583184917918	376.263106718638	297.56845316749	356.656357045264
1373	ENSG00000081721.12	DUSP12	221.010792921284	0.488557466431648	0.464130356063812	1.05262984859469	0.292510671541011	0.610148003698664	204.549736261805	361.55803794148	208.120317001854	168.63503373235	134.88755988368	248.314072706536
1374	ENSG00000081760.17	AACS	676.535260358784	0.233455664074753	0.337029162553031	0.69268683548421	0.48850610238148	0.761301471877087	767.263402618919	575.593425570238	850.619327271205	630.78715440148	600.298867638113	634.649384652749
1375	ENSG00000081791.9	DELE1	653.090286946346	0.276978480732644	0.338413470218673	0.818461749036374	0.413093575019539	0.709403891780701	625.985486283519	735.931916303568	784.561281918417	690.158773248954	589.945047413184	491.959216510431
1376	ENSG00000081803.16	CADPS2	768.671531556438	0.894245186873226	0.680063722103807	1.3149432293004	0.188528982727058	0.496612930110299	462.34845425368	480.805029539978	2055.73685295306	330.763343275844	846.715438314239	435.660071001826
1377	ENSG00000081818.4	PCDHB4	5.34923493069589	-0.637596370847736	1.27601488837007	-0.499677845971042	0.617301934245214	NA	3.18348754837897	2.75857300546716	6.6053821829172	6.13472603351295	11.3552871116252	2.05795370227387
1378	ENSG00000081842.18	PCDHA6	3.75410115206897	2.12148615771881	1.62703229121033	1.30389923370277	0.192267941589248	NA	3.16925831550645	6.50143548189167	8.53742707910306	2.77430838668134	0	1.54217764923131
1379	ENSG00000081853.15	PCDHGA2	22.9512976070766	0.382082785153534	0.758253737022816	0.503898321231798	0.614332830332606	0.838740122938979	36.8642751941777	10.3097473123384	30.7910278192324	16.0732215142377	18.7556860639921	24.9138277384809
1380	ENSG00000081870.12	HSPB11	204.177593455872	-0.213233098877215	0.37400839233535	-0.570129182251134	0.56859008363424	0.812266813509963	162.688704415037	198.602578151193	205.987575286829	263.835823015746	204.224500782207	189.726379084221
1381	ENSG00000081913.14	PHLPP1	198.318799840873	-0.520961497943733	0.454957355271267	-1.14507764718544	0.252176994045378	0.568124366927929	114.288577278956	134.735143065298	239.505290499798	232.203650451414	198.741978263585	270.438159486186
1382	ENSG00000081923.15	ATP8B1	513.150943574272	-0.906154334628058	0.450214434617972	-2.01271719641102	0.0441443892412437	0.226010547604923	223.523213322034	383.864538074803	464.027841239909	480.671992957337	863.289347990717	663.52872786083
1383	ENSG00000081985.13	IL12RB2	17.6157042841084	1.48139180734894	1.07730591221393	1.37508927645686	0.169103768509781	0.469555127816057	5.15155095130896	16.1107588330618	55.4139630448103	17.3304702819547	6.81931453011966	4.86816806339486
1384	ENSG00000082014.17	SMARCD3	334.932337812297	-1.77980603497556	0.411863889308311	-4.32134518509158	1.55080843374196e-05	0.000601331093999857	214.203127603836	118.093206711155	121.102401351161	537.636204489767	462.761545619101	555.797541098765
1385	ENSG00000082068.9	WDR70	312.63893907276	-0.398342614933388	0.386061716713991	-1.03181071234912	0.302160799964059	0.619411214083043	266.335106430788	244.015071842809	298.771655792932	420.668803010363	394.255971555259	251.787025804408
1386	ENSG00000082074.19	FYB1	133.046705413311	3.08906444344163	0.754024751260434	4.0967679618977	4.18958468848192e-05	0.00133809219708226	159.960111351646	87.4230912017061	465.766979383414	46.0914274027478	11.815696976129	27.2229261642251
1387	ENSG00000082146.13	STRADB	122.189392901002	-0.311236298195505	0.453125665015341	-0.686865305201743	0.492167612107571	0.764166400030136	82.254717203793	135.83466967782	109.107396957447	177.166278330274	107.716048027344	121.057247209334
1388	ENSG00000082153.18	BZW1	7537.46162424073	1.21951616422784	0.446563232321232	2.73089246037746	0.00631630784092107	0.0642528761733846	12257.7441365674	13801.505782908	5578.83209186894	3764.05589016396	4831.21953821411	4991.41230572201
1389	ENSG00000082175.15	PGR	9.68468901203703	4.72466425731344	1.74524900236914	2.7071576897622	0.0067862014884272	0.0673797467581909	4.05688063501487	48.4444670196775	4.00119687500825	0	1.60558954252155	0
1390	ENSG00000082196.21	C1QTNF3	58.3000842966445	-1.54617217692173	0.715220039488014	-2.16181327641288	0.0306325717242619	0.180556938101064	19.2939158250932	19.8189033327802	49.9550571329523	84.2910437077011	140.438394694066	36.0031910872744
1391	ENSG00000082212.13	ME2	414.468334956385	1.26198099821264	0.417015065156698	3.02622399921796	0.00247628779000547	0.0331250533854532	699.193257753328	575.895664682837	480.002920333274	159.644769597465	308.250946218159	263.822451153248
1392	ENSG00000082213.18	C5orf22	306.528716806477	0.38356282870777	0.371884988177106	1.03140175296644	0.302352459161298	0.61962895123114	383.836327549035	392.663431347411	264.969966798752	232.269168478044	265.807345049598	299.626061616023
1393	ENSG00000082258.13	CCNT2	823.489795707925	0.713874152722838	0.458010388567754	1.55864183551643	0.119081175422842	0.394264625191596	1040.15827635899	1375.27971658576	653.788015779308	412.166326632447	652.793043303774	806.753395587265
1394	ENSG00000082269.17	FAM135A	742.900315696749	-0.00151869053922412	0.395181143360561	-0.00384302379994503	0.996933718190795	0.999261013211339	684.581091614332	641.364893872824	901.178508510253	840.622107431677	505.456573342894	884.198719408513
1395	ENSG00000082397.17	EPB41L3	470.753061810511	0.626750121442216	0.692884950525266	0.904551500169091	0.365703039180596	0.673417649382144	271.520404634016	467.311354104504	974.954981599532	398.950815143427	109.847891304874	601.932924076714
1396	ENSG00000082438.17	COBLL1	2255.23733989889	0.35743448913239	0.568654188359454	0.628562132222352	0.529635758060389	0.788772411405858	3569.66001186621	2979.3814180463	1050.96288116254	1567.96802337925	3055.03861572963	1308.41308920941
1397	ENSG00000082458.12	DLG3	284.171862152132	-0.84452315309531	0.396121572986685	-2.13197970190757	0.0330085152584765	0.188397964476289	173.215315171762	187.716524201429	248.029355390043	270.848235026109	421.375325164756	403.846417958692
1398	ENSG00000082482.14	KCNK2	2.27699389639816	-0.929167572327923	2.27077650014791	-0.409184951609021	0.682403936995518	NA	2.86291931066564	1.8353826732949	0	0	6.4189071168952	2.54475427753322
1399	ENSG00000082497.12	SERTAD4	50.815481230602	0.147265494207262	1.00660237458368	0.146299569647022	0.883684905575029	0.962968564329503	9.50942386064925	66.7855348036769	83.9688838355502	5.47391965190563	57.3108695621263	81.8442556697038
1400	ENSG00000082512.15	TRAF5	49.241362221805	1.04339473171449	0.60674052997471	1.71967205117809	0.0854920709530273	0.329899696856005	86.4985333370111	44.5458189758551	67.6072068116708	22.0520703116546	24.5973956349353	50.1471482597029
1401	ENSG00000082515.18	MRPL22	228.411520508668	0.817935087230638	0.524548858164369	1.55931153885828	0.118922661986839	0.393813871635874	282.335128287091	441.634097966564	150.254032842551	218.566901102596	127.175683240996	150.503279612213
1402	ENSG00000082516.9	GEMIN5	366.90121983772	-0.0617326383537829	0.348371649931432	-0.177203392887835	0.859348630701661	0.953446054800169	369.955077477842	346.912979614165	360.422911372585	319.881914281833	461.168591073226	343.065845206669
1403	ENSG00000082641.16	NFE2L1	5510.20331751759	0.471214282393647	0.35385285375318	1.33166732271807	0.182969531665626	0.488741444812723	7665.40012035898	4907.81825492785	6633.4511835633	4107.20505768043	4246.59761881934	5500.74766975567
1404	ENSG00000082701.17	GSK3B	1229.0657437288	0.590103058718772	0.477693266573757	1.2353179330981	0.216712202126176	0.531270381077246	1390.99995918288	2187.51932907594	853.526588299443	1056.22535043072	1206.52088829794	679.602347085887
1405	ENSG00000082781.12	ITGB5	3484.08286621709	-1.90354248726064	0.440712632179341	-4.31923740839366	1.56569281807843e-05	0.000605768271856103	1897.42508580438	778.890023237612	1733.67187156716	5317.30310380598	5036.37039310233	6140.83671978507
1406	ENSG00000082805.20	ERC1	1070.88028103315	-0.040013330780006	0.554602631468038	-0.0721477477921271	0.942484327960358	0.982500983562157	972.212801262439	625.657036877238	1570.18591556044	493.99040764147	1246.17929916642	1517.05622569089
1407	ENSG00000082898.18	XPO1	3194.5727424814	0.427744527817963	0.439966094728779	0.972221571031854	0.330940331445352	0.644241246794644	4969.36165667998	3937.22748980282	2087.75157403391	3123.61927729725	2891.03768110179	2158.43877597261
1408	ENSG00000082996.20	RNF13	1275.06862757452	0.694683630678625	0.357784812950062	1.94162414259765	0.0521826180025968	0.250579052732601	1401.12600999649	1381.98287435802	1945.47237613906	830.019652780144	1186.47943022498	905.331421948426
1409	ENSG00000083093.10	PALB2	341.969464811329	0.396841805808891	0.454489339937643	0.873159766218805	0.382576001309313	0.688427619796583	272.190973624467	544.142110382765	349.345080362224	362.621014605606	204.202501440046	319.315108452867
1410	ENSG00000083097.14	DOP1A	379.329016835822	0.0619252274705643	0.345636916989383	0.179162654296174	0.857809986765942	0.953218470333774	357.725024502248	468.563222553624	336.163049083723	339.276480234933	388.463102193131	385.783222447276
1411	ENSG00000083099.11	LYRM2	388.097996550312	0.544466964380942	0.34488122795658	1.57870861109753	0.114402908768757	0.386515372985249	420.447928189239	428.771336560426	532.012707140249	269.174852206661	356.071716033975	322.109439171323
1412	ENSG00000083123.15	BCKDHB	199.987119127385	-1.07790348597547	0.491009441823869	-2.19528056725663	0.0281434779959403	0.171313204232549	75.1268054058663	186.753353932257	123.7035415621	262.467827393636	343.940562673197	207.930623797251
1413	ENSG00000083168.11	KAT6A	953.078378897771	0.712810459966427	0.408026257911347	1.74697202972977	0.0806421900117309	0.319807414500228	1135.69744897699	1324.88741776303	1090.99714554487	442.268410599794	910.592742974817	814.027107527125
1414	ENSG00000083223.18	TUT7	1156.54256588406	0.646837730175862	0.31885695552872	2.02861414487037	0.0424976067078623	0.221012664249692	1219.44861017248	1403.74019487173	1611.41021733393	938.301753145278	957.993204628075	808.361415152887
1415	ENSG00000083290.20	ULK2	436.064923909242	-0.441123672833476	0.38320726392699	-1.1511359892111	0.249676294101025	0.565278781458239	411.360040928915	347.174366525105	351.634454642361	486.463513163175	652.150485507957	367.606682687942
1416	ENSG00000083307.12	GRHL2	2467.46644673191	-1.46097073535416	0.525762709530644	-2.77876446706992	0.00545660745312622	0.058252345424399	812.925423643371	800.952713264035	2330.78464715657	2818.32095685769	4034.84747281113	4006.96746665867
1417	ENSG00000083312.17	TNPO1	1169.62865850988	0.0831956927878562	0.458348146180235	0.181512008898017	0.855965707976213	0.952371402048619	802.645145631008	1611.94270218154	1195.07441662768	696.123558146693	1340.5264195575	1371.45970891485
1418	ENSG00000083444.17	PLOD1	4504.66547478288	-0.255564077797755	0.46364859301254	-0.551202099282209	0.581495141153876	0.817949697552764	6597.72761512395	2935.99716063986	2786.49690232724	5588.92709316624	4004.16285599104	5114.68122144892
1419	ENSG00000083457.12	ITGAE	65.1945794249446	-0.673991884740555	0.606498676866813	-1.11128335550939	0.266446401506739	0.585378290862046	26.7827164486068	75.4612680279235	48.5144146815402	117.200414346865	62.2423622782861	60.9663007664462
1420	ENSG00000083520.15	DIS3	781.637603738621	0.888484502053581	0.372076789651078	2.38790627839692	0.0169446623093465	0.125386227529943	1013.09157903018	1258.72890331224	772.770599480514	446.067742764072	585.383373365254	613.783424479466
1421	ENSG00000083535.16	PIBF1	233.561209444294	0.0040799415844754	0.377123091194427	0.0108185939279225	0.991368179316533	0.997697162828069	274.530449508355	235.60009583974	191.406076017432	277.233423013597	206.926148477359	215.67106380928
1422	ENSG00000083544.16	TDRD3	371.090789298948	0.210582580528953	0.409026911480549	0.514837959602	0.60666625706947	0.834327271932267	420.033022736219	428.555810505069	345.870275667608	423.953400008521	386.869811933799	221.262414942475
1423	ENSG00000083635.8	NUFIP1	138.469586748855	0.650158324986178	0.376167902863452	1.72837267623597	0.0839214309496832	0.326706739440409	185.954273119918	161.577901394081	159.971484344059	101.168050522909	122.616312183494	99.5294989286695
1424	ENSG00000083642.19	PDS5B	443.201749779045	0.375146438964349	0.384219125343869	0.976386687228543	0.328872876168319	0.642502765761658	420.04124603508	462.69923465857	618.619646186108	321.91160746563	489.847980744929	346.090783583953
1425	ENSG00000083720.13	OXCT1	138.46979302156	-1.03037873734999	0.47952844934812	-2.14873327901756	0.0316555490561206	0.18400156179756	104.750475750432	62.799560869179	105.568797617639	119.44377919275	211.474852359748	226.781292339614
1426	ENSG00000083750.13	RRAGB	315.699035138288	-0.0677524404430024	0.390595442174569	-0.173459372863654	0.862290359517924	0.954521756206598	245.32324636338	326.106291903785	353.340965894848	413.559138498729	289.043235550351	266.821332618636
1427	ENSG00000083799.18	CYLD	2435.84147200284	1.68803326417849	0.63834067484628	2.64440812045227	0.00818339202622043	0.0766278900157365	6384.30572837638	3849.83485694218	919.614395559787	918.459234843602	1366.89934173197	1175.93527456309
1428	ENSG00000083807.10	SLC27A5	71.2827773101929	-0.314748255892795	0.6138002260481	-0.512786151805897	0.608100917747953	0.834780967556765	35.6161456508541	92.6694124735199	62.3055014118342	111.650533274645	41.667320866628	83.7877501836758
1429	ENSG00000083812.12	ZNF324	217.316285972984	0.00178619909487796	0.347185091120818	0.00514480356605054	0.995895058775244	0.998615543978784	226.24684788653	213.194093572631	212.918155188045	198.301964330393	203.905287877156	249.331366983146
1430	ENSG00000083814.13	ZNF671	117.314219660563	-0.463234421048795	0.578184434861657	-0.801187982792435	0.42302282713947	0.717074770459313	50.7217123593875	153.772655165774	91.3053062614635	198.252126433873	110.615880151299	99.2176375915812
1431	ENSG00000083817.9	ZNF416	64.9925088778881	-0.659646446154782	0.585361131542065	-1.12690510286705	0.259782605645067	0.577061575996941	35.7552075536468	35.7165202253608	79.6243774193809	91.7639175967458	51.461556988516	95.6334734836783
1432	ENSG00000083828.16	ZNF586	200.441570764062	0.522303311748804	0.439989374245568	1.18708164860658	0.235195416192642	0.550436068420004	303.089237795171	256.863525341831	149.0380117758	155.616367385674	145.343281788467	192.69900049743
1433	ENSG00000083838.16	ZNF446	227.792212911902	-0.46167770326103	0.390286478350055	-1.18292005711493	0.236840831797491	0.55172319405819	173.632450239708	152.957391944479	248.481390295849	295.228615818516	254.137129012035	242.316300160825
1434	ENSG00000083844.10	ZNF264	602.966491170796	0.438023056848829	0.478909161554886	0.914626597300182	0.360387690849893	0.668564814868128	478.256044299849	1139.82971516084	465.309850877373	578.326205396933	490.672012519023	465.405118770758
1435	ENSG00000083845.9	RPS5	6366.38705676737	0.202042659408645	0.349445399889502	0.578180910301102	0.563141985612228	0.809071371477814	6447.67348709173	8526.27045948279	5460.32375782044	6829.78702296516	5753.23877367715	5181.02883956694
1436	ENSG00000083857.14	FAT1	2168.59370142785	-1.96508532540119	0.438672883142702	-4.47961431151863	7.47780349285926e-06	0.000331585019365981	945.418323550488	796.121395440449	911.468374537304	1903.78468345186	3659.99754585249	4794.77188573449
1437	ENSG00000083896.13	YTHDC1	2078.42607019873	0.668737159998624	0.454918496611533	1.47001532138113	0.141557604446633	0.428965924427521	3243.43115519013	3014.21696895669	1397.48665654184	1436.72866530748	2059.22408079502	1319.46889440122
1438	ENSG00000083937.10	CHMP2B	1403.19897119398	0.708319231506757	0.46925539475159	1.50945357140054	0.131182911655032	0.411988448289629	1361.53662703679	2789.82205051076	1071.03553214856	890.952470268737	1114.2127394324	1191.63440776662
1439	ENSG00000084070.12	SMAP2	594.426043468734	1.08154170828283	0.38605111978206	2.80155050163668	0.00508576803408148	0.0554367845007608	692.330274539141	639.234189423752	1090.30130948056	421.049754358495	329.418406772041	394.222326238417
1440	ENSG00000084072.17	PPIE	751.552857749262	0.129113760244845	0.468709755257762	0.275466338808844	0.782957983524163	0.922689178316482	835.046796597073	1044.62944850179	475.474242963495	982.825315742987	674.698313240032	496.643029450193
1441	ENSG00000084073.10	ZMPSTE24	527.562035608129	0.178790091069769	0.399984245070966	0.446992833525349	0.654880234274463	0.859301215725737	474.56647446643	560.100319686736	645.76310254454	358.979002828527	456.925295040204	669.038019082338
1442	ENSG00000084090.13	STARD7	629.907938006388	-0.0491680754368908	0.411701130682106	-0.119426622305917	0.904937370677256	0.969072261780251	527.862494299102	438.225208699349	891.476884869664	670.91732513117	578.792516285295	672.173198753747
1443	ENSG00000084092.7	NOA1	579.530277647776	-0.118188303280722	0.349468908347998	-0.33819404375462	0.735216964094862	0.898544488069443	545.668006062744	541.559989035221	580.166654408381	573.945733723679	753.568762240492	482.272520416138
1444	ENSG00000084093.19	REST	347.454735209609	0.551425105675903	0.386521818170552	1.42663383993653	0.153685464810205	0.447031960573963	446.134725894042	399.695895788708	393.362294912889	193.271615154629	324.300480166346	327.963399341039
1445	ENSG00000084110.11	HAL	9.72704512875747	3.83603383448693	1.37261526333029	2.79468976993583	0.00519495408008682	0.0562435249851466	15.1481917056012	2.60311754064227	36.776668178162	1.77749570966853	0.858730232223904	1.19806740624686
1446	ENSG00000084112.15	SSH1	1267.05605649063	-0.0240967732604189	0.482254262254087	-0.0499669472028905	0.960148727716719	0.988342435789024	1707.62398768874	720.384063838494	1341.48409961188	793.074582039108	1563.61040046815	1476.15920529743
1447	ENSG00000084207.18	GSTP1	6194.90898778307	-1.5547937936003	0.455821907958447	-3.41096767499389	0.000647327653255237	0.0121877604362622	2362.27170151616	2676.87682546739	4399.61029264201	13151.987796599	6127.97983473809	8450.72747573577
1448	ENSG00000084234.18	APLP2	4245.15407532972	-0.10896567327305	0.360147529569388	-0.302558435992427	0.762226393852993	0.912122455128006	4141.08162300671	3084.8322139683	5028.8878772086	3853.8266153884	4152.04551309578	5210.25060931056
1449	ENSG00000084444.14	FAM234B	145.650809847562	0.136820211321496	0.57028788520257	0.239914286927026	0.810396704910219	0.934402247792432	211.726846313768	171.128262650351	75.0500526774476	164.456461694487	173.833199847368	77.7100359019522
1450	ENSG00000084463.8	WBP11	1941.31917115469	0.944128644708965	0.451038918714403	2.09323099523211	0.0363285391326375	0.201151640302096	3764.27279108795	2187.15537653774	1712.96921949488	944.596751174327	1408.69561589254	1630.22527274071
1451	ENSG00000084623.12	EIF3I	1741.32506226433	0.438426373487596	0.334548078059038	1.31050333940411	0.190025615263637	0.498936490470425	2369.02856796648	2028.93013132156	1613.80759230921	1592.05769116565	1303.43699528685	1540.68939553625
1452	ENSG00000084628.10	NKAIN1	12.3602193804417	-0.186287706714677	1.31375544888558	-0.14179785657422	0.887239677168406	0.963479568001519	22.806873799848	9.11624015556364	2.75956044220233	32.2407080950232	1.04865401811733	6.18927977189547
1453	ENSG00000084636.18	COL16A1	2064.41418504556	1.32019767138801	0.647332922695437	2.03944156878477	0.0414059772693612	0.2172884463175	4688.9357029877	1875.84358782868	2280.42276997422	331.800967627911	1519.22231347929	1690.25976837559
1454	ENSG00000084652.16	TXLNA	884.005621840664	-0.0636495629921184	0.481775848364715	-0.132114474414115	0.894893747340455	0.965655849465574	442.328306069175	928.708891516257	1222.31854460803	917.284062533372	689.366537689373	1104.02738862778
1455	ENSG00000084674.15	APOB	8.91443520046968	-2.19344758950908	1.11562062643298	-1.96612319415631	0.0492843817672873	0.242144085021302	1.07526385958453	1.83691783422207	6.62672862573849	14.6896271644252	18.1174536367084	11.1406200821395
1456	ENSG00000084676.15	NCOA1	1284.05448126996	0.275076244248008	0.374739691640309	0.734046193622953	0.462920585040391	0.745531144554522	1047.01301663291	1511.44163529649	1659.76958574405	917.7614483621	1380.07214568449	1188.26905589974
1457	ENSG00000084693.16	AGBL5	453.731033549037	-0.564256544699904	0.373460713853394	-1.51088594802346	0.130817511626132	0.411822509775829	339.582699883449	340.533220816561	418.238773574572	619.245485353565	611.86046182488	392.925559841192
1458	ENSG00000084710.14	EFR3B	57.7979803679581	0.589410076665818	0.771900902539223	0.763582572227746	0.445116038182206	0.734378888112423	37.0336422736527	33.4975424075171	137.746118302086	61.4090642094229	19.6764512203598	57.4250637947105
1459	ENSG00000084731.15	KIF3C	406.862634059058	-1.20917481189299	0.751591566078248	-1.60881902680519	0.10765591919988	0.375417016559854	120.503536252493	155.818627188831	461.254726011926	130.199819135434	752.991334968829	820.407760796837
1460	ENSG00000084733.11	RAB10	2331.55566349018	0.278493939303843	0.366845341651645	0.759158990679783	0.44775745446528	0.736872228513302	2992.39757722019	2352.15538574117	2323.27733763304	1546.5115426866	2138.21058657007	2636.78155108998
1461	ENSG00000084734.9	GCKR	16.8372370396833	1.85223085746842	0.814902213925032	2.27294861373247	0.0230292767526183	0.152273452009001	32.4052049930701	26.7531114754987	19.9964576374247	6.64800604974049	11.1202119624677	4.10043011989811
1462	ENSG00000084754.12	HADHA	2224.04903213337	-0.0710289532186063	0.303932900979662	-0.233699454681147	0.815218311134103	0.93620608971262	2235.09553407378	2218.26705443792	2054.56223717189	2437.96413772019	2445.43916295952	1952.96606643691
1463	ENSG00000084764.12	MAPRE3	58.8355486136444	-0.755784928276131	0.577001147523107	-1.309849957007	0.190246599151598	0.498974042611041	62.0302987990543	39.557263576417	29.7537378118315	107.122412679316	51.6881481086726	62.8614307065752
1464	ENSG00000084774.14	CAD	734.047146938836	-0.926184538308376	0.513852108900199	-1.80243405109438	0.0714771418846934	0.297699847972573	418.837906177283	249.134780691086	850.407591484432	1040.4673188133	850.865942882925	994.569341583988
1465	ENSG00000085063.17	CD59	34947.2596573231	-0.510432259233144	0.307620687944218	-1.65929106603423	0.0970571546592695	0.35440658589956	26986.0619457209	27167.1389885097	32332.9162744321	40983.0092774727	36041.5885685118	46172.8428892916
1466	ENSG00000085117.12	CD82	3130.90860247992	1.09504426234861	0.454000308017656	2.41199013086577	0.0158657109821074	0.119307977842383	6013.32648858322	3397.70207615059	3384.93558010322	2715.28926952289	1997.33614161693	1276.86205890269
1467	ENSG00000085185.15	BCORL1	173.179216103706	-1.48414092388947	0.682694983566653	-2.17394438162672	0.029709312415605	0.177575075269025	46.0072871264216	63.6143002652966	164.000903007296	95.8686710373632	302.201067714145	367.383067471711
1468	ENSG00000085224.23	ATRX	836.898970050166	0.284071165385481	0.386500501784839	0.734982656099167	0.462350056974504	0.745348938001756	759.276577172545	1095.02453086638	902.629323378652	612.348017966583	1006.12347843768	645.991892479153
1469	ENSG00000085231.14	AK6	242.167477902088	0.572712618935289	0.431781702231483	1.3263939068642	0.184709255996193	0.491620003839903	337.082845230014	357.03371182367	174.81106742193	207.675771555017	192.035044600117	184.366426781778
1470	ENSG00000085265.11	FCN1	38.6804716140305	7.51228934661583	1.66060791748906	4.52381881809578	6.07337203451722e-06	0.000285870698651447	196.811699888435	26.3542134028309	7.39705267204366	0	1.51986372087399	0
1471	ENSG00000085274.16	MYNN	327.303249309263	0.806268406503124	0.435477777144262	1.85145706352779	0.0641038262541233	0.280926999596113	401.368492376016	571.266513924007	276.471086460306	186.47034797891	272.766841621854	255.476213494482
1472	ENSG00000085365.18	SCAMP1	852.392339968803	0.449034366832774	0.47899532445396	0.93745041738071	0.348526917148938	0.659228617515174	1310.303345277	749.399173054452	892.101497808503	397.99745595129	1022.02955687886	742.523010842706
1473	ENSG00000085377.15	PREP	571.569627311981	0.065144367362111	0.356963228117877	0.182496017042402	0.855193479815125	0.952315348097575	736.034270741938	564.127375627006	453.441206391093	564.216853983697	526.967966786886	584.630090341269
1474	ENSG00000085382.12	HACE1	339.579248443291	-0.546487908575618	0.418247066854743	-1.30661504140425	0.191343485595061	0.500533563335969	189.036560120013	312.767653581982	326.196517987291	399.45910426583	498.56352085609	311.452133848539
1475	ENSG00000085415.16	SEH1L	467.142350012444	1.06829454457316	0.34612644309056	3.08642857515991	0.00202576608383783	0.0285592677674875	738.804933257449	595.338497959741	563.583868139338	266.359840295196	285.682183858533	353.084776564407
1476	ENSG00000085433.16	WDR47	402.962901527256	0.648140163225157	0.445944804965186	1.4534089331431	0.146110247661588	0.436027258829395	457.56398449089	681.825245539247	336.50002723785	221.205436679629	362.644845608802	358.037869607119
1477	ENSG00000085449.15	WDFY1	2107.89723096031	1.33614276319398	0.443969911482792	3.00953449464957	0.00261648365727648	0.0343223385265985	3745.78475128658	3415.95337037375	1897.25959657124	790.880902974956	1466.03307946255	1331.47168509279
1478	ENSG00000085465.13	OVGP1	70.268714062091	-0.98542130556246	0.65748653022913	-1.49877033255578	0.133933223541559	0.415610870302417	25.3674163788452	49.4812665390631	66.74616749034	63.7874787651728	55.415782831382	160.814172367743
1479	ENSG00000085491.17	SLC25A24	660.090297064924	-0.0121628639389092	0.477583449401497	-0.0254675155811023	0.979682058889871	0.994712363865342	582.685760522763	559.192099055062	829.898665724389	338.001542498229	886.882098594025	763.881615995077
1480	ENSG00000085511.20	MAP3K4	336.424673607134	-0.53635277580485	0.490593929833356	-1.09327234437458	0.274274241623653	0.593014461992482	143.979099033466	264.129788648501	416.112424617561	373.272181061762	348.289016491323	472.76553179019
1481	ENSG00000085514.16	PILRA	251.044597333466	3.26146951854336	0.507741877396165	6.42347945627223	1.33194127539298e-10	2.49441427787426e-08	405.215167038279	315.28235613004	643.703244360966	26.9005628406049	57.3239448418455	57.842308789062
1482	ENSG00000085552.17	IGSF9	2169.89390248866	-1.88891860938689	0.628929709867138	-3.0033858788225	0.00266993662448919	0.0347679543391596	428.722837603675	484.915075930466	1854.18862064253	4769.2649822366	2635.55430891566	2846.71758960305
1483	ENSG00000085644.14	ZNF213	552.310080737641	-0.120838539500635	0.335173053063126	-0.360525819114331	0.718453952110216	0.890562631731682	606.41769592758	488.474130330558	492.747945919206	658.986374906697	497.1905582698	570.043779072006
1484	ENSG00000085662.14	AKR1B1	382.677946486382	-0.335859034690298	0.644291545759557	-0.521284249189322	0.602168771698343	0.831579995591428	483.346420327328	109.144315525224	422.439481480326	699.163749800033	297.729759239849	284.243952545534
1485	ENSG00000085719.13	CPNE3	2238.72731008101	-0.191383949210443	0.321808568595524	-0.594713652422944	0.552034894379291	0.80187977890786	1934.0777086715	2060.09480872244	2277.1448598355	2042.67209480082	2842.19147523716	2276.18291321866
1486	ENSG00000085721.13	RRN3	646.096207217208	0.450435824639475	0.415222333526978	1.08480635136696	0.278007431893754	0.596521650843989	1081.5027024039	642.961559775154	514.169378085641	585.24271385673	537.867153398377	514.833735783449
1487	ENSG00000085733.16	CTTN	3076.41948096875	-0.405667696351794	0.357997690850732	-1.13315729883	0.257148202628537	0.574107413959767	2138.0494235911	3060.17422074173	2741.89682892998	3097.33076523611	3005.33627261451	4415.72937469907
1488	ENSG00000085741.13	WNT11	1759.00291618958	-1.9515943734363	0.800465437182863	-2.43807450363465	0.014765730398866	0.113857169488233	361.970106733952	139.060557444433	1666.95770272976	1459.66638682784	3947.79837503388	2978.56436836759
1489	ENSG00000085760.15	MTIF2	332.59568009356	0.287346842978346	0.35978884489525	0.798654119090337	0.424490997539762	0.71807575419028	307.965550399095	350.415094218842	438.471007981627	346.728345473724	280.709201318872	271.284881169199
1490	ENSG00000085788.14	DDHD2	608.754699854383	0.302358817991622	0.381099122926008	0.793386286670428	0.42755279795669	0.720252579447805	859.016599025814	558.235430707676	599.838792792064	435.55417781684	543.056388507678	656.826810276222
1491	ENSG00000085831.15	TTC39A	16.3806840387091	0.272450303061785	0.84763135147988	0.321425467080841	0.747887986261909	0.905059018771017	7.57736353927727	17.0000640860201	29.3234023277297	11.7655578934109	19.9101924793737	12.7075239064426
1492	ENSG00000085832.17	EPS15	1046.9915345091	-0.180400898607321	0.3690013626499	-0.488889518758989	0.624919916504592	0.844095005765889	885.113441199965	918.12081230904	1141.45343518859	805.279034347035	1185.35432921237	1346.62815479761
1493	ENSG00000085840.13	ORC1	13.9690420929076	0.48116062493188	1.13582233682149	0.423623140110424	0.671840676618982	0.86770603783977	3.103511101251	5.52292492997559	40.1901689054048	8.80610148689829	17.011089290359	9.18045684355709
1494	ENSG00000085871.9	MGST2	352.669150701998	-0.393639259847276	0.461977225299403	-0.85207503376852	0.394172447819562	0.695919343236944	242.051869737991	371.019136521078	301.310277508257	592.535518747157	355.027229705716	254.070871991787
1495	ENSG00000085872.15	CHERP	1053.07293394388	0.37430525802681	0.312449395975776	1.1979708165473	0.230928378433121	0.546920916714202	1326.56171026911	1133.3032127846	1107.04247633796	823.944145498868	910.235046283689	1017.35101248906
1496	ENSG00000085978.22	ATG16L1	757.039064692915	7.99165108066214e-05	0.397625253212243	0.000200984495227631	0.999839637575377	0.999839637575377	530.663294878286	1013.35753138489	727.106652277433	640.49990110305	760.191855508642	870.415153005184
1497	ENSG00000085982.14	USP40	714.654816709223	-0.488362754338712	0.405219087598873	-1.20518200964448	0.228133045864887	0.543131086376369	538.241649400411	560.796335758305	685.234645663212	995.598414520417	981.451255056949	526.606599856044
1498	ENSG00000085998.14	POMGNT1	1156.64759912702	-0.436263755591068	0.366320607124422	-1.19093424477452	0.23367939964126	0.549151268359997	791.798082843547	846.627382777175	1310.28467329841	1438.15929224735	1339.54279840198	1213.47336519368
1499	ENSG00000085999.13	RAD54L	23.3304719986439	1.76913302057824	1.04467615299952	1.69347506928212	0.0903650763944522	0.340493751037658	83.8822047597453	11.1784280093111	11.6272167561513	8.02904047753659	5.91745049917659	19.3484914899427
1500	ENSG00000086015.22	MAST2	1369.93556899821	-0.74630542515925	0.412487330020312	-1.80928084535954	0.0704073832430024	0.295177798192382	1187.71099813283	949.565116321424	932.593692035176	1210.2157419051	1462.51127175197	2477.01659384277
1501	ENSG00000086061.16	DNAJA1	1749.18538253976	0.49776120210627	0.412230653060742	1.20748226365623	0.227246471532331	0.542655743898646	2159.00003832777	1582.41073976518	2402.60273529472	1080.89828833767	1227.41870709792	2042.78178641529
1502	ENSG00000086062.13	B4GALT1	7775.34915391342	1.16786727738243	0.402440572420791	2.90196207195856	0.00370833435124138	0.0442586562164428	14859.8238860449	7036.81684789751	10386.9150782879	4252.37751606305	5418.19221388433	4697.9693813028
1503	ENSG00000086065.14	CHMP5	976.825825830981	0.576632792955774	0.367907328649674	1.56733162960407	0.117037195871852	0.390953092244419	1400.50891695698	1288.12496064334	819.904193923313	860.023640406382	746.885262517352	745.507980538513
1504	ENSG00000086102.19	NFX1	1185.40014144432	0.186370815416059	0.353700728452246	0.526916685276835	0.598251446455532	0.829199401130759	1576.50638596406	1239.56956341722	969.638875271624	985.953185604447	1172.85102641942	1167.88181198912
1505	ENSG00000086189.10	DIMT1	295.402772775717	0.721281532385789	0.451087274173299	1.5989844397798	0.109824060073461	0.378049032759719	512.958018945945	262.234235524769	327.99784300427	181.483642187188	297.400846926166	190.342050065963
1506	ENSG00000086200.17	IPO11	269.730556380332	-0.0442174281653309	0.353851335653247	-0.124960467038229	0.900554847689387	0.968181965564339	291.071100454958	246.484845841449	259.239068989166	287.676722859263	309.653693708154	224.257906429002
1507	ENSG00000086232.13	EIF2AK1	2272.63165580627	-0.329811561018529	0.296516029340442	-1.11228914589254	0.266013849188541	0.585144046122089	1821.89562496951	2105.31320355015	2114.5363630929	2568.35107772594	2686.18660015436	2339.50706534475
1508	ENSG00000086289.12	EPDR1	1.68139196981866	1.89599258861081	2.87569933764484	0.659315305946971	0.509693315678921	NA	5.15818957435914	2.936626536549	0	0	1.99353570800383	0
1509	ENSG00000086300.16	SNX10	81.6737448288385	3.72561441697073	0.636779969082651	5.85070918976593	4.89481403606107e-09	6.33590487432494e-07	147.712800782613	106.663312890366	201.053370670777	4.55460587203147	19.1687541955817	10.8896245616616
1510	ENSG00000086475.15	SEPHS1	348.274400360752	-0.197598620187681	0.39367564340735	-0.501932551573223	0.61571496672342	0.839585303965847	302.829541718136	241.09446032433	429.343418770205	380.6788006517	411.511391536762	324.188789163379
1511	ENSG00000086504.17	MRPL28	407.011387942598	-0.476109520377991	0.458347050180239	-1.03875332063502	0.298919475918556	0.615739748087626	252.385440909373	301.65447947838	467.234977784507	675.692648322352	370.974069233881	374.126711927096
1512	ENSG00000086544.3	ITPKC	2302.76250007258	0.867591116431431	0.435216985665569	1.99346795967681	0.0462102286256176	0.232225196895624	1981.73832489766	2619.70267279457	4323.69542283013	1441.61780209327	2069.35918261165	1380.46159520818
1513	ENSG00000086570.12	FAT2	4.45605651051678	0.942151825926792	1.9665221539815	0.479095454896999	0.63187072301089	NA	9.1182022772337	6.89511243260391	1.64617449512043	0	9.07684985814261	0
1514	ENSG00000086589.12	RBM22	1050.74242217651	0.778078209170661	0.385565825910585	2.01801652761389	0.0435895400556763	0.224364576223347	1577.1869391454	1544.08347906056	861.110901138888	765.194656009324	819.230557358387	737.648000346486
1515	ENSG00000086598.11	TMED2	4296.11000205823	-0.11358647240436	0.32877092875589	-0.345488187882625	0.729727388939677	0.895733892575024	4587.82117877222	3603.0013881735	4190.4957525651	3621.1307621257	4679.14229508784	5095.06863562501
1516	ENSG00000086619.14	ERO1B	139.3012167258	0.556268934383542	0.491333260517767	1.13216217806494	0.257566257928024	0.574530715226171	159.363899867137	185.862109357624	152.050014208124	59.2068319437441	144.814827024834	134.509617953335
1517	ENSG00000086666.19	ZFAND6	613.899191848514	0.0675058336628895	0.360026708396865	0.187502293825591	0.851266825371084	0.950070804748515	498.527039191897	813.63888952938	572.241411717793	575.940783177937	598.810238527047	624.236788947028
1518	ENSG00000086696.11	HSD17B2	42.7453416809857	1.03701581161527	0.82624596178301	1.2550933494155	0.209444874466387	0.521832571063982	118.239795172192	36.2972819223156	18.0076693364105	43.3061148946053	23.0185449693707	17.6026437910196
1519	ENSG00000086712.13	TXLNG	269.816948237982	0.344088626847557	0.473378993164783	0.726877685355548	0.467300888071363	0.747719966627157	388.030756073599	212.331927688923	305.024427854565	279.601453312461	292.905024369464	141.008100128883
1520	ENSG00000086717.18	PPEF1	10.5414389688182	0.630245709136547	1.44942023706311	0.434826072536136	0.663688678478541	0.864203605836974	10.2582829762567	0	28.0246072356508	14.181439072476	8.15722688336868	2.6270776451569
1521	ENSG00000086730.17	LAT2	50.817969200955	1.32308677083203	0.673131203412725	1.96557040310132	0.0493482557394518	0.242255073630036	76.7150682474751	27.5705254765286	113.508440040262	28.6900331399224	23.7741054695803	34.6496428319618
1522	ENSG00000086758.16	HUWE1	11947.1539585938	-0.609114733647687	0.315707603721522	-1.92936352012913	0.0536857491489373	0.254288030478664	8318.00921571187	10170.5420897948	9897.52889802574	12247.6677994429	16441.5738484784	14607.601900109
1523	ENSG00000086827.9	ZW10	308.331387564523	0.520559136006725	0.355965988654885	1.4623844766007	0.143635880900858	0.431888508062213	355.228644885561	440.572569680213	294.28965555631	248.883110272067	264.353053850165	246.661291142819
1524	ENSG00000086848.15	ALG9	518.104861733926	0.550845174713947	0.429382008340148	1.28287903082697	0.199534460355116	0.509442297330162	682.328419733836	806.705494321136	358.54975530604	449.607526592688	382.748582770593	428.689391679261
1525	ENSG00000086991.13	NOX4	12.815807262629	-2.72023714919158	0.994088061902893	-2.73641466328896	0.0062112702692488	0.0635716289650324	6.80885936964755	1.8529425858659	1.73571127459531	26.3155544994297	21.5266759894854	18.6550998567501
1526	ENSG00000087008.16	ACOX3	277.459131234448	0.0968125872625717	0.484479682305821	0.199827961415852	0.841615132298743	0.946690535042838	399.221524059084	266.185304714146	194.927233643234	379.865349773503	242.897849251539	181.657525965183
1527	ENSG00000087053.20	MTMR2	671.666893570973	0.505344914264129	0.442626966740832	1.14169481806566	0.25358089552579	0.569922657143176	1064.00069102422	803.09228243869	497.318646726192	438.288714505377	722.612372956661	504.688653774701
1528	ENSG00000087074.8	PPP1R15A	13543.1066551323	2.22536083856754	0.725049902475709	3.06925196592533	0.00214595517332395	0.0297280263279201	35661.4261033142	25591.5607844071	5690.31014645916	2047.52002303247	8747.328881026	3520.49399255459
1529	ENSG00000087076.9	HSD17B14	257.168152971733	0.552355980941927	0.554168824654663	0.996728715813514	0.318896207269086	0.634384460069883	407.897208103925	326.413344937434	183.197153330466	224.237189171076	302.383027075581	98.8809952119186
1530	ENSG00000087077.14	TRIP6	664.557674816518	-0.18289241153238	0.41124380256311	-0.444729891107144	0.656514965202228	0.860134782978901	772.107466807434	539.859379815078	555.55742383922	976.654615879038	619.840860721633	523.326301836705
1531	ENSG00000087085.16	ACHE	1181.10192405346	-0.596934709251751	0.778487210578156	-0.766788074538088	0.443207527890933	0.732465764268868	641.797472438746	1205.13623737464	973.667056625215	494.208943986876	387.818479817746	3383.98335407757
1532	ENSG00000087086.15	FTL	54010.4508864201	1.17568428459985	0.406351812553939	2.89326698756582	0.00381257061584148	0.0450260852538493	64643.04206006	51941.8994671319	108041.409835916	37212.6013812412	33155.9590365836	29067.7935375876
1533	ENSG00000087087.20	SRRT	1583.91424872091	0.326307858610519	0.321023262075423	1.01646172461438	0.30940956530167	0.625970026237112	1489.28510955357	2033.48966423847	1764.00630262182	1271.11115315463	1414.42170705084	1531.17155570615
1534	ENSG00000087088.20	BAX	274.213709196852	0.442981710295391	0.382090905936968	1.15936208743075	0.2463086236976	0.56109357266235	362.772284190831	328.299288862799	257.058488988148	184.076032916183	278.079022250902	234.997137972251
1535	ENSG00000087095.13	NLK	149.284753979251	-0.386121384702426	0.508778951873081	-0.758917764347191	0.447901751605778	0.736888439962313	69.5819602769314	125.7699369703	192.801918284847	136.820713692603	175.978400996485	194.755593654342
1536	ENSG00000087111.21	PIGS	981.41087086321	-0.140208041075082	0.464261578394775	-0.302002249593567	0.7626503480488	0.912362666937364	519.343573160659	848.502450605628	1433.15372948482	1143.01246169631	913.300024583048	1031.15298564879
1537	ENSG00000087116.16	ADAMTS2	1696.24589646359	0.606797707695051	0.681172692872446	0.890813319506744	0.373029328327657	0.680052942223558	3357.57378271012	436.540345279784	2349.30195494638	815.428999126155	1522.63984843607	1695.99044828302
1538	ENSG00000087128.10	TMPRSS11E	67.1195536066216	-0.470663981649531	1.0983032786054	-0.428537354679636	0.668259943457285	0.866868468591199	11.244406831226	140.944310436136	16.4734039218413	21.5159918516033	187.2412393125	25.2979692864228
1539	ENSG00000087152.15	ATXN7L3	1310.1918138986	-0.428937548280498	0.471071442361371	-0.910557316169145	0.36252866909793	0.670187383688638	640.113994103026	985.340626706029	1725.12685063625	1368.7810526073	1285.83484421367	1855.95351512533
1540	ENSG00000087157.19	PGS1	368.236650566305	0.32706292372669	0.424036617105462	0.77130820908645	0.440524267716881	0.730362517318514	286.590864138137	426.533031436912	516.556676127774	270.744862191611	280.978484039986	428.015985463411
1541	ENSG00000087191.13	PSMC5	1153.52260818784	-0.591361342502665	0.427202085008525	-1.38426604938237	0.166277005623466	0.465364134657472	712.892495563187	877.849986682527	1170.17863785984	1946.07415899862	977.215403570426	1236.92496645241
1542	ENSG00000087206.17	UIMC1	346.342718831821	0.717991707786061	0.432438297651211	1.66033330462596	0.0968474192768557	0.354081405804728	474.059003760398	543.369915540801	274.804455322398	263.74127575909	206.040185151902	316.04147745634
1543	ENSG00000087237.12	CETP	4.68000441416575	5.62978113011046	1.97245588060151	2.85419876078224	0.00431455281570821	NA	12.50167838544	11.625804501317	3.95254359823741	0	0	0
1544	ENSG00000087245.13	MMP2	1175.1413500228	2.86135060180875	0.854328939733281	3.3492375930775	0.000810342739351373	0.0144093672561026	4257.57771353791	999.842849968665	942.991367423463	35.0185196414802	398.323291439886	417.094358125419
1545	ENSG00000087250.9	MT3	10.7496294941651	5.84726318941145	1.69015907690331	3.45959340118727	0.000540991616458062	0.0106894883479987	33.68940850879	25.9024167458351	3.89679231395014	0	0	1.00915939641523
1546	ENSG00000087253.13	LPCAT2	614.754977719643	-0.057049968678877	0.615813979017584	-0.0926415616123062	0.926188324315286	0.977377967944269	963.382406659129	296.063804874571	549.153024133601	266.492453768064	980.398629182994	633.039547699497
1547	ENSG00000087258.16	GNAO1	233.413796259945	-1.65307301421319	0.948028295292952	-1.74369586057805	0.0812121375677729	0.32105512457738	51.0604084978605	34.8611394174772	251.949165488704	839.729740231945	133.171439018664	89.7108849050216
1548	ENSG00000087263.17	OGFOD1	569.066188939177	-0.256260939231695	0.443990673958455	-0.57717640090718	0.563820297260685	0.809385347221487	531.115378230083	498.864727151364	525.586644695319	438.111597088405	459.041657125784	961.677129344105
1549	ENSG00000087266.17	SH3BP2	1770.0159756088	2.0739532879253	0.622382536851594	3.33228065558631	0.000861373414840682	0.0150731785237131	4655.67228644545	3101.15905114769	824.780498514917	599.928681637066	941.820647981709	496.734687925959
1550	ENSG00000087269.16	NOP14	586.445961455703	0.247540297811403	0.348979964582835	0.709325241944216	0.478122667744831	0.75453800474944	795.331489154334	516.747204292789	598.004463776701	508.93150237901	568.323582895397	531.337526235987
1551	ENSG00000087274.17	ADD1	3960.73128564598	-0.336515048925404	0.358484325731686	-0.938716213710483	0.34787646664962	0.658670154010785	3322.84063704611	3650.0443002103	3528.85184787483	5842.53936344774	3380.11590839963	4039.99565689728
1552	ENSG00000087299.12	L2HGDH	120.76789326495	-0.195380623279305	0.389981418389452	-0.500999827340977	0.616371244432768	0.839764676649984	97.3494091599861	108.485491339546	131.823960923081	131.409603918825	135.264549814935	120.274344433329
1553	ENSG00000087301.9	TXNDC16	175.643026658385	0.325958092417513	0.435637173040361	0.748232962174956	0.454319652186054	0.740521968245253	134.429212836269	242.865803875054	208.814150938915	181.043697998379	166.258746921341	120.446547380355
1554	ENSG00000087302.9	RTRAF	1265.40256541467	-0.239569245662691	0.357952957078123	-0.669275783103549	0.503319571817688	0.771277658624528	1060.85162538266	1403.02983887919	1017.53904466891	1705.00971621406	1161.00894303834	1244.97622430487
1555	ENSG00000087303.18	NID2	1041.97848186257	-3.85901529353609	0.487887157089861	-7.90964721546323	2.5811930258652e-15	1.16511082121362e-12	102.542115550488	88.7475579594813	210.56886634414	1458.93699470028	2635.85567962529	1755.21967699571
1556	ENSG00000087338.5	GMCL1	694.945512370315	-0.035786587828211	0.313899359718568	-0.11400656522618	0.90923258908199	0.97053907944454	672.943460934934	726.663413798705	659.269243666096	619.816350210652	789.362687930396	701.617917681105
1557	ENSG00000087365.16	SF3B2	4335.60849712144	0.462613148397768	0.415100951343343	1.11445937885873	0.265082161771698	0.584116457107144	4834.06308676019	7102.28718498288	3138.55587734849	3804.53779825976	3222.41830607911	3911.7887292982
1558	ENSG00000087448.11	KLHL42	504.048801953713	-0.163631237654416	0.405888374538345	-0.403143445141854	0.686842701599323	0.874230051587922	410.48547467574	566.789708587741	449.225367495769	350.056333018221	608.781282380411	638.954645564399
1559	ENSG00000087460.27	GNAS	14729.1962687173	-0.704866931299634	0.396361624782015	-1.77834302623844	0.0753475338222508	0.30753952826499	10827.6044789178	7971.10759105016	14803.9624521789	22562.7199600474	14632.4097605584	17577.3733695513
1560	ENSG00000087470.18	DNM1L	1353.91396140971	0.401625772272436	0.477695075271275	0.840757615188641	0.400483736240625	0.701565591235995	1014.46295311085	1869.91611637567	1738.78376028955	683.285190479688	1125.47726377076	1691.55848443175
1561	ENSG00000087494.16	PTHLH	1249.75616795389	-0.575063347197877	0.821138306403505	-0.700324589308945	0.48372461890003	0.758582880056069	357.668156980453	398.854544594839	2255.37192993533	387.740474326168	1921.74365747368	2177.15824441285
1562	ENSG00000087495.17	PHACTR3	685.772091497163	0.409379733946546	0.587693965663973	0.696586587347432	0.486061552116468	0.760183685452941	877.716393087493	270.36608610212	1199.21384116547	800.808073142608	548.323825181492	418.204330303796
1563	ENSG00000087502.18	ERGIC2	771.78544666541	0.253616556231054	0.335323993961827	0.756332862538687	0.449449649778492	0.737657247314989	861.098231155755	920.050123743454	737.114859919468	574.181672443281	750.979662694311	787.288130036189
1564	ENSG00000087510.7	TFAP2C	679.85833164959	0.0379572208189108	0.438034138969266	0.0866535674781595	0.930946885304756	0.978820340972641	525.183909867008	551.700102782605	989.450965742818	489.744776311573	693.107920598385	829.962314595152
1565	ENSG00000087586.18	AURKA	27.6511459256184	0.0392865407295088	0.680488099214633	0.0577328843441205	0.953961399452692	0.986086533517943	22.7493502245255	20.4820711165462	40.7181225584733	24.1901692255675	39.3681429920233	18.3990194365742
1566	ENSG00000087589.16	CASS4	14.3740748881143	2.73224103464851	1.36355391052176	2.00376458427158	0.0450952842611399	0.228606355091596	57.1934663905566	0.889918978388078	16.9366588656979	3.20986552205796	6.95367569528714	1.06086387669802
1567	ENSG00000087842.11	PIR	4.60382973360999	-0.281485662632928	1.3129538668495	-0.214391129604856	0.830242058409259	NA	4.30861177622187	6.05246351407155	2.3473023758068	8.93687518240334	2.59022745687396	3.38749809628239
1568	ENSG00000087884.14	AAMDC	121.466143668905	-0.704202163426546	0.529304566711871	-1.33042903408366	0.183376953722065	0.489338774188757	99.7439442220372	95.5537752648161	81.8215642185564	237.575761363201	133.673237412176	80.4285795326456
1569	ENSG00000087903.13	RFX2	1425.77189465139	0.152623601362971	0.415282969850558	0.36751712071866	0.71323332352247	0.888194128700138	1901.95339234817	1157.25094144555	1444.10783557101	884.029552842922	1547.2547179096	1620.03492779112
1570	ENSG00000087995.16	METTL2A	230.423638923346	0.267521806607937	0.401553067120687	0.666217814064246	0.505271888131569	0.772292461275598	294.389688721826	264.256518235074	196.670587361871	212.339865373071	161.033863165343	253.85131068289
1571	ENSG00000088002.12	SULT2B1	2247.80791407878	-2.19522609007592	0.639560068517721	-3.43240017339372	0.000598264083098891	0.0114976429245337	350.666561332687	1046.95610494816	1019.4144497613	6015.09557856911	1311.66185886446	3743.05293099695
1572	ENSG00000088035.18	ALG6	122.960107366717	0.597858130104937	0.441033113176703	1.3555855835827	0.175231061305044	0.477995726771679	123.45485148636	164.749294363065	155.937773531834	130.604602692417	89.9596586745281	73.0544634520979
1573	ENSG00000088038.19	CNOT3	948.707394885364	0.562317465596373	0.399341061231099	1.40811331512679	0.159097518896533	0.454298900673895	1448.74217958446	1187.56102402206	757.707284062007	889.244043553623	634.087597412871	774.902240677163
1574	ENSG00000088053.11	GP6	15.3274700558323	-0.342811707553878	0.877698838517657	-0.390580108471889	0.69610763114968	0.879254593079617	8.57697260752413	6.88977802787519	25.0957413033939	11.5642369669366	20.0818588030126	19.7562326262512
1575	ENSG00000088179.9	PTPN4	217.061862642049	-0.113295301331922	0.501362548596999	-0.22597479937216	0.821221020579576	0.938867836722318	199.964036007612	273.395109476771	152.477204658454	211.526485247984	331.637008444216	133.371332017256
1576	ENSG00000088205.13	DDX18	977.508603306163	0.504767682656472	0.32175087011695	1.56881528392759	0.116690986033931	0.390431250621741	1262.67463952875	1137.25942060923	1040.47132829001	697.774096778404	801.627532902667	925.244601727915
1577	ENSG00000088247.17	KHSRP	1909.40144896127	0.552872922271787	0.34892808748366	1.58448958998658	0.113082348745056	0.384082899345547	2176.01100019393	2163.60056209454	2472.89602588146	1168.70182330191	1914.98283627834	1560.21644601743
1578	ENSG00000088256.9	GNA11	1454.09752203165	-0.0407834861392819	0.318499008422668	-0.128049020752867	0.898110179365286	0.966882725734383	1599.10353569832	1205.77156680522	1495.44698226761	1621.27965766605	1352.59069641846	1450.39269333423
1579	ENSG00000088280.19	ASAP3	4581.5861143148	-1.06800372236472	0.574139924409332	-1.86018020513635	0.0628600346694909	0.277546382258109	2309.35273901278	1302.35854926069	5265.89550928422	6950.08226875077	3973.50712262377	7688.32049695657
1580	ENSG00000088298.13	EDEM2	361.545974874356	-0.0348520896063204	0.412010648354706	-0.0845902642213161	0.932587139351361	0.979024628847359	301.349357721671	271.009058968362	499.128997379048	396.813397648695	393.732747169149	307.242290359209
1581	ENSG00000088305.18	DNMT3B	17.1971597088258	-1.22917414038783	0.734727841800168	-1.67296524026667	0.0943341390836621	0.348000457759595	9.2974236535898	11.1832117769117	10.3550387896204	29.6818359175266	26.0313295993133	16.6341185159927
1582	ENSG00000088320.4	REM1	5.66917140525656	-1.54673029610318	1.56642893514037	-0.987424492362671	0.323434582311428	0.638311926794886	6.88255352887674	0	1.82135567277368	8.82675197986089	2.09679441231941	14.3875728377086
1583	ENSG00000088325.16	TPX2	31.5597667598322	-0.898407789992503	0.846315243954942	-1.06155217740629	0.288439033758538	0.60732015066817	21.396800694943	23.0098383126976	21.733774360768	9.49395811523841	83.2524511884572	30.4717778868889
1584	ENSG00000088340.17	FER1L4	379.582858869346	-2.28056114652693	0.563072478457478	-4.05020886969021	5.11719373690902e-05	0.00157763710235633	183.90011826355	66.4864387613285	138.672289081362	808.887899728818	771.441072370937	308.109335010083
1585	ENSG00000088356.6	PDRG1	166.917685084668	0.366780508924099	0.598662619702363	0.612666461631513	0.540096902919749	0.795837378623899	161.80906235721	315.182208845806	86.9602492231407	211.559951231989	127.588117968445	98.4065208814201
1586	ENSG00000088367.23	EPB41L1	955.635173344186	-1.10437114249063	0.410732070275771	-2.68878722265135	0.00717121131410253	0.0699401684063496	754.009252090239	453.936627078483	612.251516368354	1750.17390766161	1184.97190874588	978.467828120545
1587	ENSG00000088387.19	DOCK9	1169.50820445227	-0.823718323402323	0.402193606654081	-2.04806419041561	0.0405537101282566	0.215096348368386	800.684181259921	562.595104339329	1170.36886420003	1339.6804566938	1581.33944139177	1562.38117882876
1588	ENSG00000088448.14	ANKRD10	1284.731202637	0.147387767816592	0.32580713733564	0.452377345143168	0.65099716474293	0.857154382059428	1270.61033341551	1639.20285914788	1141.01671833189	1258.24929415883	1209.36669233341	1189.94131843449
1589	ENSG00000088451.11	TGDS	228.266170730046	0.73789136055495	0.457213912284962	1.61388649979455	0.106552047462963	0.373282038515025	267.466612739038	414.148127135091	174.516037342818	182.723581651276	176.827362237112	153.915303274941
1590	ENSG00000088538.13	DOCK3	81.2470730962422	-1.3825643097928	0.715418604647646	-1.93252495924918	0.0532947444506863	0.253102110292745	24.876679064633	31.9938938055187	78.2062580123289	61.6414545704877	216.021666062848	74.7424870616362
1591	ENSG00000088543.15	C3orf18	66.2322115345743	-0.365000131433958	0.630747451903071	-0.57867872526903	0.562805973713885	0.808954848264496	103.049414212919	32.2439901463745	38.3635563830522	81.1105810794113	89.3753324492763	53.2503949364128
1592	ENSG00000088682.14	COQ9	438.474768762118	-0.0627430652564238	0.380837901465439	-0.164750055115294	0.869140716966485	0.957614065216666	428.169732788251	486.397515852424	372.105169587074	590.646377256342	383.464226540743	370.065590547874
1593	ENSG00000088726.16	TMEM40	704.692710769579	-0.210033830636567	0.908777407566185	-0.231116914755906	0.817223974745236	0.937104303935737	876.569757460161	1043.5010116009	40.2903576300667	1376.59204554308	509.209625742921	381.993466640345
1594	ENSG00000088727.13	KIF9	54.1213309113346	0.424032619272784	0.570988735746204	0.742628694274733	0.457706511170284	0.742555102998956	57.7444512808679	72.2890786054952	55.7061263532447	45.5039845713784	25.5590886646741	67.9252559923473
1595	ENSG00000088756.13	ARHGAP28	33.0589794412761	-1.23508157100589	1.052923852979	-1.17300179638965	0.240795085314726	0.555621388712682	5.86568130274643	42.5919583389669	12.9009728678622	19.4183928000296	107.34912994291	10.227741395142
1596	ENSG00000088766.12	CRLS1	720.437705046299	0.223583606609232	0.359829390103054	0.621360046618756	0.534362753560403	0.791970485978419	629.260596847244	986.674521485141	712.351781874092	705.227188492387	575.343552013114	713.768589565816
1597	ENSG00000088808.18	PPP1R13B	1444.5295791329	-1.45959077056199	0.371074113609873	-3.933421160433	8.37453152387364e-05	0.00238974182326452	715.617472958073	724.284275971893	870.978345999696	2589.43458717858	1484.36889875512	2282.49389393404
1598	ENSG00000088812.18	ATRN	812.70100292663	-1.09434632489482	0.536255802842078	-2.04071698449684	0.0412789661562674	0.217000399186685	339.496972184342	294.792974983557	921.041282636506	849.408694189756	1279.55520731287	1191.91088625275
1599	ENSG00000088826.18	SMOX	972.980775363344	0.194894698691816	0.441946125305927	0.440991984163012	0.659218800074825	0.861808144341503	1337.0019636078	1135.85982936382	642.692279356072	1185.54523945376	681.245583188782	855.539757209831
1600	ENSG00000088827.12	SIGLEC1	115.374406231959	0.636120743398726	0.799057109051883	0.796089210886956	0.425980184715228	0.71919429758879	27.5315584723868	98.7406426381628	295.026700520093	52.7145552798497	96.5728326347024	121.660147846561
1601	ENSG00000088832.18	FKBP1A	3284.52958858959	-0.861428932954796	0.346769643011504	-2.48415324211704	0.0129859911920228	0.10443370897413	1880.15730566897	2162.19843380812	2953.62516208068	3848.66176825237	4126.42622581228	4736.1086359151
1602	ENSG00000088833.17	NSFL1C	1708.22121401384	0.107954971469474	0.429871970220502	0.251132846400984	0.801711401697553	0.930462499654824	1951.43247331966	2131.87408568075	1232.77089710823	2317.20086800187	1359.71016610938	1256.33879386313
1603	ENSG00000088836.14	SLC4A11	5.39540451758857	-2.51955084954803	1.32001513366035	-1.90872876022369	0.0562970910432512	NA	0.616423438746245	1.72442047048384	2.32306959687586	15.985548664972	4.90371580591188	6.81924912854157
1604	ENSG00000088854.12	C20orf194	270.468540241076	-0.758491794301255	0.545946044455915	-1.38931640224111	0.164736558382702	0.46304045565529	182.947751355152	92.6107161411346	327.323472745706	250.762077552433	373.767749787932	395.399473864099
1605	ENSG00000088876.13	ZNF343	254.645375223998	0.0367686966595398	0.385819824731641	0.0953001745960422	0.924076403979078	0.976725963191366	237.065336119189	286.988941012849	249.181392872845	201.444262220947	326.480065356047	226.71225376211
1606	ENSG00000088881.21	EBF4	346.047479747369	-0.641772749153109	0.56852902916951	-1.12883022013949	0.258969461719535	0.576083603449652	128.561086434718	244.501675297654	437.87858640214	298.615247841369	338.761448932144	627.96683357619
1607	ENSG00000088882.8	CPXM1	75.7799571519638	3.9740214221851	1.19593556858499	3.32293940123136	0.000890742624677244	0.0154033724605287	329.890000467124	79.7787660316035	17.8181232305495	0	6.29723282738947	20.8956203551162
1608	ENSG00000088888.18	MAVS	1896.61064649898	-0.568676389963736	0.492058595155336	-1.15570868096352	0.247800336161438	0.563106431375559	922.29308431546	1104.26816691927	2556.04323397595	1826.78423387208	2531.54193261265	2438.73322729848
1609	ENSG00000088899.15	LZTS3	138.459635017109	-0.474731987074364	0.473858505423737	-1.00184333855071	0.316419262124754	0.632091023173785	141.005564866697	63.8558510671859	142.906121144122	162.355999342989	161.350842396205	159.283431285457
1610	ENSG00000088930.8	XRN2	1150.59729742386	0.50113552813342	0.358633417546853	1.39734755216432	0.162309082711413	0.458924887237301	1138.79166734409	1511.01071989219	1395.4791744688	711.421328050713	1056.84880070323	1090.03209408415
1611	ENSG00000088970.16	KIZ	235.604446694899	0.263484423502124	0.459288542824657	0.573679504134104	0.566184700313717	0.81119194793869	297.742154504219	230.595025483242	242.958705712531	265.604940236725	257.567364573385	119.158489659295
1612	ENSG00000088986.11	DYNLL1	2621.42515819864	-0.938878622530779	0.353917209243639	-2.65281991948701	0.00798224443679877	0.0751440807836394	2006.49764265906	1774.59527033687	1610.93817033531	4097.09576903717	2529.98899974728	3709.43509707613
1613	ENSG00000088992.18	TESC	3.84979428068274	2.53658180242065	1.68368373969653	1.50656666843968	0.131921766437036	NA	6.42118795745474	2.6319871793157	10.6288988900939	0	2.20115106990096	1.21554058733117
1614	ENSG00000089006.17	SNX5	1062.99848996952	0.193582637990015	0.307141850514864	0.630271119567428	0.528517215079317	0.788075305290217	1174.873553213	1005.49038380716	1222.18371369895	907.947868515494	1047.49401418926	1020.00140639327
1615	ENSG00000089009.15	RPL6	9313.86401462682	-0.146981731585891	0.368319225827502	-0.399060709512699	0.689848471937941	0.875944352278961	7035.91781406782	11191.9126443004	8291.42526187153	11878.1937044435	9568.28459973606	7917.45006334154
1616	ENSG00000089022.14	MAPKAPK5	621.18030408871	-0.135211639635769	0.332005799281702	-0.407256860959359	0.683819343223278	0.872335915161714	638.818066265206	651.70269858912	486.226371404051	585.449431356461	673.270993681932	691.614263235492
1617	ENSG00000089041.17	P2RX7	97.3119778998972	2.05870153940563	0.872582061260337	2.35932141033485	0.0183083908902904	0.131551393156193	255.100659768243	159.089750765016	56.3062033243933	12.6247485867157	87.7045045861905	13.0460003688244
1618	ENSG00000089048.14	ESF1	457.276447245566	0.531367280506288	0.404509433002847	1.31360912046407	0.188977777891154	0.497463347100031	693.466535279377	569.156876463136	359.207188840785	404.622822060001	400.165098414642	317.040162415456
1619	ENSG00000089050.16	RBBP9	505.050242159673	-0.156150417336435	0.375494530605223	-0.415852707853697	0.677517787222221	0.869591105684733	408.558233225043	410.793651107353	613.629870334315	546.922639257271	611.07601511816	439.321043915895
1620	ENSG00000089053.13	ANAPC5	1886.50237969388	-0.440127706414626	0.355255079741882	-1.23890615929943	0.215380252423624	0.529694602356173	1282.73989993884	1722.03925908846	1797.8004135289	2659.49061284884	1778.39949328744	2078.54459947083
1621	ENSG00000089057.15	SLC23A2	1031.98032323018	-0.229784279714797	0.476203224767167	-0.482534068993646	0.629426602467523	0.846795732606358	813.568157535459	616.953181126992	1419.2339080701	807.158667220393	1536.94754718391	998.020478244232
1622	ENSG00000089060.11	SLC8B1	757.383463993284	0.924754605987343	0.389304821113912	2.37539983024447	0.0175299497649424	0.128044927318928	670.694655307643	1315.49962358544	990.171220783991	524.605097832738	505.515927788462	537.814258661428
1623	ENSG00000089063.15	TMEM230	1210.65086256346	-0.384093653345213	0.326763273350772	-1.17544927680076	0.239815018931612	0.554915747411222	1121.10142728328	889.613545554428	1140.71675539546	1487.08344650826	1460.31328919922	1165.07671144012
1624	ENSG00000089091.16	DZANK1	101.227576970796	-0.192019503193801	0.524464868012989	-0.366124625127503	0.714272083141879	0.888697125642036	100.015497620414	54.930284546981	128.678117735936	135.944361823969	75.7744761061862	112.022723991288
1625	ENSG00000089094.19	KDM2B	667.677492408182	0.229205590861191	0.37283046246049	0.614771629304514	0.538705547884963	0.794882669000819	712.659806595724	812.972280264183	635.774953723697	470.034197887672	796.700107733345	577.923608244472
1626	ENSG00000089116.4	LHX5	4.41077171770828	-0.408542974102445	1.39007526339806	-0.293899895106223	0.768834398261197	NA	5.86700790585995	4.60166210886048	0.909814395036126	5.62814537844293	7.40725031548784	2.05075020256235
1627	ENSG00000089123.16	TASP1	161.572457909343	0.11236308111465	0.422371890661183	0.266028785530108	0.790217039917632	0.925104026042645	186.95661088766	178.936015071	137.66657743921	129.236569201282	207.176403564334	129.462571292571
1628	ENSG00000089127.14	OAS1	568.944362419018	2.22384772335924	0.562097903487209	3.95633520346307	7.61083485422918e-05	0.00221456424419588	850.635362282627	1564.02545057957	397.121889375584	192.14681509622	149.388372256799	260.348284923313
1629	ENSG00000089154.11	GCN1	1761.6990636519	-0.5121461556679	0.390394592076928	-1.311867956324	0.189564690961901	0.498384225495109	989.847681182284	1496.37673059711	1870.67214050296	1754.30034155134	2412.46454852727	2046.53293955045
1630	ENSG00000089157.16	RPLP0	27045.5198781947	-0.247237904278103	0.367305048474243	-0.673113275477998	0.500875228786533	0.769961829758882	19734.4651881408	25730.7762665985	28735.7756539205	36655.2880342965	29072.5355621861	22344.2785640259
1631	ENSG00000089159.16	PXN	9022.96786428036	0.172097382837242	0.346152649783182	0.497171935402018	0.619067810332506	0.841196632299649	12246.8577419054	8592.67133972133	7842.17075374533	8104.578313557	7871.94094757779	9479.58808917528
1632	ENSG00000089163.4	SIRT4	16.4678582011412	-0.613131884382468	0.766066364683159	-0.800363927524812	0.423499974403109	0.717268957994259	7.62311528713579	14.595645777652	16.5922907930902	14.7901834274813	21.0735026627932	24.1324112586949
1633	ENSG00000089177.19	KIF16B	372.85578181831	0.208051793041775	0.440256702316311	0.472569280483768	0.636520503338834	0.849055561805344	332.996061905979	531.113848950969	335.274787523936	246.910061604078	475.793122009407	315.04680891549
1634	ENSG00000089195.15	TRMT6	302.378831318875	0.51080245290934	0.390581029129963	1.30780149268175	0.190940647805675	0.500121881263369	334.34718123836	394.34733060726	337.347704805342	231.619653394085	187.758274179106	328.852843689096
1635	ENSG00000089220.5	PEBP1	3940.27009561481	-1.43986248564739	0.3853895427288	-3.73612235415695	0.000186879763000252	0.00469975906836634	1881.47560109887	1871.34065353399	2614.4622278461	7749.66389181963	4910.94845422339	4613.72974516691
1636	ENSG00000089225.20	TBX5	35.2936093229323	5.20529022365496	2.61529451862589	1.99032659097603	0.0465549706444287	0.23309263459173	197.615694826259	8.461142918728	0	0	2.93111464399496	2.75370354861172
1637	ENSG00000089234.16	BRAP	538.126259610912	0.645312482584903	0.418561274624353	1.54173957723168	0.123136890331651	0.399723735459779	702.55075420459	865.719320444391	401.494584312557	449.324708183882	431.520590145319	378.147600374733
1638	ENSG00000089248.7	ERP29	960.717200402519	0.119704431760641	0.352171426869571	0.339903872454065	0.73392892029748	0.897726842198224	804.908195391264	1238.94356530525	957.669323389177	1060.33757407362	854.263504999619	848.181039256181
1639	ENSG00000089280.19	FUS	2949.08735153607	-0.00395086040809135	0.346546503373576	-0.0114006644696465	0.990903782884233	0.997476566439504	2856.96627255506	2723.75654481463	3254.04554684828	3769.70775924275	2400.66954190713	2689.37844384856
1640	ENSG00000089289.16	IGBP1	1182.51980130778	0.457588247034928	0.41441700665508	1.1041734284225	0.269517913723838	0.588235798166541	1519.68429314355	1593.43800589284	992.301699807508	1236.68603105897	1085.98426825322	667.02450969057
1641	ENSG00000089327.15	FXYD5	5469.14495926591	0.564230642646368	0.290405515315577	1.94290608438766	0.0520275066624642	0.250038828087911	6512.56208376253	6746.94479368347	6316.16108089746	3998.69943557477	4805.11127125802	4435.39109041919
1642	ENSG00000089335.21	ZNF302	345.235693170792	-0.680690241305791	0.440085392980405	-1.54672309547911	0.1219300314881	0.398128016121146	196.065625361637	259.83933331737	339.920010353743	549.763426318557	284.555842885327	441.26992078812
1643	ENSG00000089351.14	GRAMD1A	2225.98043675528	1.73908998564546	0.358654371894816	4.84893011747669	1.24129137457392e-06	7.23566005231763e-05	4381.89591752124	2872.3502854553	3022.99253126656	869.08860331225	1026.02664873942	1183.52863423689
1644	ENSG00000089356.18	FXYD3	1194.20658385084	-0.0362542326774092	0.698214334342809	-0.0519242170980825	0.958589077846969	0.987882105515633	666.225070521707	1009.98308836683	1861.09829640569	2266.4795177698	313.632394091953	1047.82113594907
1645	ENSG00000089472.16	HEPH	4.38521139696901	-4.57337153798335	1.8258084954569	-2.50484733166875	0.0122504258319623	NA	0	0	0.981421211697826	9.30821759102775	7.50666947765036	8.51496010143813
1646	ENSG00000089486.17	CDIP1	469.252876909189	-0.510803456393327	0.594412553854503	-0.85934163584028	0.390152059587977	0.693317508187375	732.365580216242	267.819273849485	161.291987851324	647.760764360296	551.677201461263	454.602453716524
1647	ENSG00000089505.18	CMTM1	21.2946701243689	-0.165873828825884	0.789012376958416	-0.210229691789267	0.833488406649997	0.943826702088418	28.1454200937774	8.92916240722798	23.2538081817898	13.085994795248	32.3553383030579	21.998296965112
1648	ENSG00000089558.9	KCNH4	3.20032836458943	5.07918053410251	2.76618673981494	1.83616690116962	0.0663329762558926	NA	13.5688815576455	0	5.63308862989111	0	0	0
1649	ENSG00000089597.18	GANAB	4484.46183592111	-0.208602028095489	0.312335215125681	-0.667878670074232	0.504211043892517	0.771770386634542	3898.66535624364	3627.4587543706	4956.34032383104	4963.82002241235	4821.79372813017	4638.69283053885
1650	ENSG00000089639.11	GMIP	141.359342611053	2.02932164955203	0.485180897726074	4.182608299426	2.88183662642849e-05	0.00100062824401671	291.269528118799	133.461323305297	256.357987748889	57.7771823057916	44.653816285924	64.6362179016201
1651	ENSG00000089682.16	RBM41	132.664793597752	0.132228690966933	0.511262993782457	0.258631453038819	0.795919612707059	0.927408122299859	79.1228066984262	204.065936995838	133.019100751276	124.839871856621	156.597820329993	98.3432249543602
1652	ENSG00000089685.15	BIRC5	10.5887980188779	-1.27109396443701	1.74764847501482	-0.727316724506761	0.467031955129256	0.747624855696592	0.729815233398919	0	18.5041479639279	0.760641713706521	34.7785392434133	8.75964395882079
1653	ENSG00000089692.9	LAG3	16.7481147584698	-0.625161294187645	1.32896943734604	-0.470410587798087	0.638061701156406	0.849462163439262	5.45883316626931	25.4083835964842	8.55531325616386	0	23.8214091100993	37.2447494218021
1654	ENSG00000089693.11	MLF2	2424.91697910255	-0.225137699017422	0.392628901357271	-0.573410918654097	0.566366499156275	0.811386381115484	1537.67822922983	3004.74853640185	2165.69253045624	2874.39574935362	2195.5176099625	2771.46921921129
1655	ENSG00000089723.10	OTUB2	30.6941616877652	0.589581007021932	0.603253289821924	0.977335750951267	0.328402959363249	0.641999522113342	32.1316906676473	34.6749763967722	43.8613248995504	17.4315475063948	32.5559313225549	23.5094993336718
1656	ENSG00000089737.17	DDX24	2180.93756867181	0.167275083115409	0.429278968939804	0.389665218234498	0.696784119258869	0.879359641223968	2776.99553557664	2619.5288129765	1524.49763992791	2805.55765211628	1562.43258425381	1796.61318717973
1657	ENSG00000089775.12	ZBTB25	277.125783120095	0.794126599806162	0.519874275675148	1.52753586196364	0.126627816721161	0.405153777818851	517.733836462466	349.313189869513	187.796406733958	194.743601179137	274.312042171054	138.855622304445
1658	ENSG00000089818.18	NECAP1	616.606943024893	0.578281415005178	0.383906922233617	1.50630629851805	0.131988561996741	0.412795934206191	816.338066302279	902.560151535658	496.812522268104	531.467493126809	463.399888561496	489.063536355014
1659	ENSG00000089820.16	ARHGAP4	195.024554688002	0.804199713963074	0.587953980830739	1.36779363722786	0.171376679921321	0.472923563836222	259.593579574067	93.5530614222688	390.713852608152	146.842117872371	174.859032717288	104.585683933864
1660	ENSG00000089847.12	ANKRD24	59.4573447019361	0.291271130481234	0.790565041380799	0.368434113874427	0.712549564466571	0.887920088806982	92.1470956545266	70.4882802665408	33.7946728061405	75.3026157494576	73.9476551073772	11.0637486275738
1661	ENSG00000089876.12	DHX32	669.339089923002	-0.653266786419168	0.318574989633709	-2.05059030895765	0.0403068609241412	0.214304433617814	449.356095621068	584.636080586995	526.738476305196	762.869867651583	834.981481355515	857.452538017656
1662	ENSG00000089902.10	RCOR1	1639.60552152515	-0.430765397966282	0.353732796069193	-1.21777059620455	0.223311161040755	0.537660011310786	1084.73353734369	1346.52141714472	1758.54862015295	1709.262504247	1818.48492042629	2120.08212983626
1663	ENSG00000089916.18	GPATCH2L	806.566819599954	1.00483642710385	0.411814537923442	2.44002174418295	0.0146863778871758	0.113344584097257	1378.18080866335	803.808382898927	1047.93005032227	375.650517046416	654.851975675221	578.979182993538
1664	ENSG00000090006.18	LTBP4	2569.69051351201	-1.0581790078053	0.457011848917494	-2.31543013668413	0.0205894038317786	0.141695021522529	2390.34476206932	938.999596328283	1672.5718280879	4315.27709280751	3324.16409631466	2776.78570546439
1665	ENSG00000090013.11	BLVRB	1282.46121853553	-0.310306525876709	0.534440910034126	-0.58061896095659	0.561497290296852	0.808357728032857	1351.22940901386	1325.67981081234	758.248658337763	2455.2775138146	950.54256821685	853.789351017763
1666	ENSG00000090020.11	SLC9A1	836.046208726486	-0.233465271713345	0.414081913773911	-0.563814221165952	0.572880572401061	0.813764996090396	909.485992165587	471.058981400805	924.483386845632	1065.78094791406	833.001699205862	812.466244826974
1667	ENSG00000090054.15	SPTLC1	1336.54273398246	0.390813899893949	0.322990916052032	1.2099841836759	0.226284961990806	0.541603967071686	1593.10723294565	1546.98476774175	1409.29250832839	973.076700698845	1370.25814285555	1126.53705132457
1668	ENSG00000090060.18	PAPOLA	2409.14331573529	0.522314020895	0.331206577869955	1.57700376681553	0.114794658347761	0.387250160052731	2629.61082380453	3421.49265075163	2470.93499703402	1718.09737469998	2199.50235601905	2015.22169210253
1669	ENSG00000090061.17	CCNK	869.574687125476	0.82128741481631	0.472225717101333	1.73918400687202	0.0820024016883063	0.32251346722988	1336.89056700012	1285.72506556572	708.394869500284	406.24852888796	910.985981267047	569.203110531723
1670	ENSG00000090097.22	PCBP4	811.974849437363	-1.43661404152144	0.488857034650459	-2.9387201977131	0.00329570454665923	0.0405992722258232	268.447155791388	475.086057198644	570.71421957799	914.252286504598	852.47356496961	1790.87581258195
1671	ENSG00000090104.12	RGS1	103.693093453641	2.28951774898002	0.932211968545149	2.45600552903557	0.0140490995867639	0.109577258284684	221.509451640676	117.788154687784	177.349820415033	1.03190971707086	61.9817875815594	42.4974366797233
1672	ENSG00000090238.12	YPEL3	1832.27687401942	-0.172050498459689	0.634081167815357	-0.271338287892174	0.786130861137219	0.923225613392069	433.128062365311	2435.56221590874	2300.68022281192	2176.19082145991	2342.07572835073	1306.02419321993
1673	ENSG00000090263.16	MRPS33	162.831075771089	-0.300681690606198	0.384968826851496	-0.781054645554945	0.434770355565601	0.725744105763023	137.06094056416	165.188819000346	135.56523755477	216.429039151965	171.465459630291	151.276958725003
1674	ENSG00000090266.13	NDUFB2	462.074100599192	-0.852612327934743	0.407663487202021	-2.09146110628305	0.0364867494346102	0.201668049308282	277.803131017896	373.215109106597	336.876707644063	739.890793738475	388.358673821541	656.300188266581
1675	ENSG00000090273.14	NUDC	1649.27872848042	0.146553659131955	0.391116248891509	0.37470613800197	0.707879026855386	0.885678918888572	1535.23231290316	2327.68542070848	1335.8167275452	1885.35064263118	1262.6079534591	1548.97931363541
1676	ENSG00000090316.16	MAEA	1263.71196885107	-0.773130651594587	0.446129801397565	-1.73297244248792	0.0831005669704184	0.325017191945622	567.484538530043	1199.67206638941	1031.76690210317	2016.95278159445	1127.8414143964	1638.55411009293
1677	ENSG00000090339.9	ICAM1	3491.59147589807	5.73668920523743	1.56395651381865	3.66806183838859	0.000244396082240724	0.00582974069344947	14850.8127862926	4781.19863183017	931.893001569238	3.2003733825638	295.122354475473	87.3217078384045
1678	ENSG00000090372.15	STRN4	1548.9582033641	0.0566385186928538	0.289210884741148	0.195838129479625	0.844736864878967	0.947285186271936	1526.79507889024	1568.29032321905	1642.89504558343	1469.86403682894	1610.67866229304	1475.22607336989
1679	ENSG00000090376.11	IRAK3	879.682299225163	4.44252885988977	0.754333476374369	5.88934337269817	3.8773308392876e-09	5.09377105185216e-07	3680.44774800942	414.059665707071	951.561156924518	51.4237171070021	60.2269727520509	120.374534850918
1680	ENSG00000090382.7	LYZ	173.590343647054	4.55124819756208	0.929372814983635	4.89711784569708	9.72525198874908e-07	5.93014384800856e-05	786.218509284586	115.387851226564	97.3115320278543	4.90459972691871	8.16745972831972	29.5521098880816
1681	ENSG00000090432.7	MUL1	663.276949940944	-0.00101554245085079	0.364320722982415	-0.00278749570580923	0.997775903093285	0.999422304298959	529.452201311139	855.530812395641	604.034240136361	682.855406868522	586.849000580291	720.940038353711
1682	ENSG00000090447.12	TFAP4	110.142235312584	0.306330482345052	0.579898176041905	0.528248742625662	0.597326702643839	0.82869723960455	117.227193493936	154.141233324006	93.9783696763753	105.129171172972	148.52872475531	41.8487194529051
[truncated: 19,901 more rows]
