# Supplementary material for: Transcriptomic analysis delineates preterm prelabor rupture of membranes from preterm labor in preterm fetal membranes
Source: BMC Med Genomics. 2024 Mar 5;17:72. doi: 10.1186/s12920-024-01841-7 (PMC10916314; doi:10.1186/s12920-024-01841-7)
Supplement: Supplementary file 3 — Supplementary Material 3 [file 12920_2024_1841_MOESM3_ESM.csv]

	ensembl_gene_id_version	hgnc_symbol	baseMean	log2FoldChange	lfcSE	stat	pvalue	padj	JM214_C_transcripts_quant	JM205_C_transcripts_quant	JM216_C_transcripts_quant	JM199_C_transcripts_quant	JM200_C_transcripts_quant	JM202_C_transcripts_quant
1	ENSG00000000003.15	TSPAN6	142.283601536574	0.0143953459968537	0.542197538554812	0.0265500024865909	0.978818651420629	0.996945311474071	165.300969649081	147.713799815428	116.210937138137	209.039688486694	76.698476710288	138.737737419819
2	ENSG00000000005.6	TNMD	1.66479921157082	-3.9857215618486	2.45306635391361	-1.62479158196834	0.104206975343451	NA	0	0	0	3.64063711269202	0.84805569404001	5.50010246269288
3	ENSG00000000419.13	DPM1	320.586599868627	0.0519823480304758	0.355624952218436	0.146171824294676	0.883785747587049	0.982565955580523	321.929897199673	268.795385658432	388.304236908638	269.029369682387	328.843725886389	346.616983876243
4	ENSG00000000457.14	SCYL3	178.020030277532	0.547088686046494	0.459236000136333	1.19130182713045	0.233535116885889	0.724526752537216	274.798352645914	209.219068620125	150.893103543389	187.471605440657	125.135701531035	120.60234988407
5	ENSG00000000460.17	C1orf112	53.8080426747053	-0.0948174226419254	0.737389545798723	-0.128585254811582	0.897685834394783	0.98482739531823	28.1175803692738	28.8373714254813	99.0683274987692	44.4184941637355	78.5796896956164	43.8267928953554
6	ENSG00000000938.13	FGR	5250.73801288448	7.08739980949183	1.33531963493854	5.30764292237645	NA	NA	29723.5025657214	952.75349073665	598.222983745914	109.757632451983	40.9752204553097	79.2161841955784
7	ENSG00000000971.16	CFH	1156.8619237378	-0.401096529160229	1.12797548031721	-0.35558975896128	0.72214781419183	0.956619976085925	1965.64674962419	991.459423101594	33.7802397461695	1046.55887579574	1094.50966960391	1809.21658455521
8	ENSG00000001036.14	FUCA2	1097.39715313145	0.659015464807509	0.560330488950567	1.1761192328509	0.239547233384995	0.730314776695664	1887.29336875346	1552.18234770168	592.013285479383	766.575037515063	867.17499819372	919.143881145381
9	ENSG00000001084.13	GCLC	499.081005953783	-0.103639176399093	0.955157702976919	-0.108504779970976	0.913595289034283	0.988054392983768	1138.16664499506	177.417469208876	128.435263504881	265.025040241646	529.320226048954	756.121391723278
10	ENSG00000001167.14	NFYA	432.02473856041	0.405097721378289	0.524797407007212	0.771912581825546	0.440166204889918	0.865601340633921	792.314951862123	338.288713754347	346.912782110721	333.362432075024	350.402075307595	430.867476252649
11	ENSG00000001460.18	STPG1	118.12501786715	0.00384861393409082	0.410641489932291	0.00937219942077797	0.992522176254555	0.999089381411942	94.5449695680473	114.530219912879	145.104347302975	140.313300941821	97.6131738987047	116.644095578473
12	ENSG00000001461.17	NIPAL3	696.374839871682	-1.05409662655373	0.740127786840724	-1.42420896133788	0.154385991562381	0.629115337854337	123.404578340234	539.38610573614	694.321605942166	1333.3128805941	661.510533707269	826.313334910182
13	ENSG00000001497.18	LAS1L	428.74290053803	-0.00290109478827081	0.433689529270677	-0.00668933555566696	0.994662722242848	0.9994691758856	367.219481173867	314.531613368128	603.037556541628	478.67111445232	429.124273175923	379.873364516316
14	ENSG00000001561.7	ENPP4	63.1011648180181	0.497016597414997	0.962784865574654	0.516228095378654	0.605695109785635	0.930399037923424	130.844429525918	73.9425362485296	16.9655656426517	29.9150099586054	22.8681349500341	104.07131258237
15	ENSG00000001617.12	SEMA3F	271.461691305051	3.49979738090334	1.19291347049917	2.93382333878657	0.00334814716338452	0.0873472509977078	1288.2213809826	175.018945461211	33.1941017777208	73.9522796759602	36.5817563784024	21.8016835544067
16	ENSG00000001626.16	CFTR	3.0484725747505	-1.55721181896696	1.60873367117758	-0.967973659572314	0.333057524863659	NA	2.23467589185675	2.31935547514416	0	9.27628510191316	1.62800755794927	2.83251142163966
17	ENSG00000001629.10	ANKIB1	890.229388870159	-0.139577147429863	0.665801102966056	-0.209637903584216	0.833950294144407	0.975895478617546	263.86637823658	1152.20672716888	1125.42521865491	785.822654095611	1043.20741072756	970.847944337415
18	ENSG00000001630.17	CYP51A1	671.694415579254	-0.230326155844748	0.689458210103795	-0.334068334337586	0.738327994262703	0.959388088827929	809.617865515997	277.10411886116	768.02888087376	353.777270700259	657.414005052161	1164.22435247219
19	ENSG00000001631.16	KRIT1	368.511415042336	-0.33360678920627	0.431162759880395	-0.773737484421921	0.439086048388541	0.865325838687366	203.850777956797	384.598054994205	389.719538744333	442.468174715154	398.611429032796	391.820514810731
20	ENSG00000002016.18	RAD52	156.85373540607	-0.881780821106213	0.561856465727724	-1.56940584454095	0.116553403089825	0.564776443891678	68.4751132137098	128.586958477526	133.49177286607	165.738460830871	307.467987580925	137.36211946732
21	ENSG00000002330.14	BAD	788.456984952314	-0.160168843856088	0.39445197086279	-0.40605410972025	0.684702843112149	0.951291106037891	815.904260613869	909.36165301932	508.986769454102	799.419855963539	901.351574689494	795.717795973559
22	ENSG00000002549.12	LAP3	922.450109476408	1.81101002246883	0.71840573181896	2.52087357082114	0.0117063904413937	0.188628836290519	1596.34141653034	2328.72261615206	382.179429360828	402.301638719455	364.851030857902	460.304525237861
23	ENSG00000002586.20	CD99	3811.34193456632	0.201730688275768	0.425630548769179	0.473957259080967	0.635530386213189	0.938940712497831	3258.52290504992	5714.77261234168	3258.48348151685	3868.01579395027	3817.99097002678	2950.26584451241
24	ENSG00000002587.10	HS3ST1	286.460069741019	-2.32811401458341	1.02780192273964	-2.2651388006531	0.0235041632520158	0.274146555350845	19.8369724562231	233.109684875917	33.2411801136168	830.59314591397	337.618712772965	264.360722313425
25	ENSG00000002726.21	AOC1	52909.20911151	-0.5334633067281	1.5233093253725	-0.350200250101962	NA	NA	559.237101588438	126655.967373906	2494.78907758575	43873.6082682767	104570.457240054	39301.1956076485
26	ENSG00000002745.13	WNT16	35.1699212816723	-2.49747097004877	1.20534171947629	-2.07200242860082	0.0382652147089992	0.344831230955263	18.814288869727	10.6562712797493	1.83377471768378	10.8539796061678	25.4763712590515	143.384841957655
27	ENSG00000002746.15	HECW1	30.3350571436719	0.925934300757115	2.02204932214531	0.457918751346152	0.647010814621045	0.942389244359208	120.723161161843	0.40621053002179	0	4.18813646407523	7.84293862795327	48.8498960781379
28	ENSG00000002822.15	MAD1L1	261.889885478664	1.12284540212721	0.602632132032908	1.8632352017796	0.0624291822606473	0.432115003355907	621.942744313892	264.179360735871	191.689250374452	143.866507944295	197.559369431071	152.102080072401
29	ENSG00000002834.18	LASP1	5187.04375950533	-0.00242210690091754	0.460329220137037	-0.00526168401866058	0.9958018029291	0.9994691758856	3017.24770530282	6343.44037028108	6186.88668448905	5931.44081693061	4593.68967800392	5049.55730202451
30	ENSG00000002919.15	SNX11	174.108218388245	0.279462694720178	0.328691245651483	0.850228591170015	0.395198008811888	0.845802454000111	179.007675326086	220.26735866621	173.303523506989	147.62660051207	162.261989120658	162.182163197454
31	ENSG00000002933.9	TMEM176A	278.736203464537	0.86303794075677	0.936153425219152	0.921897968332203	0.356581798998043	0.821596709952502	544.477289732516	482.899267333285	51.9711541900733	115.210471592464	132.964461019407	344.894576919479
32	ENSG00000003056.8	M6PR	1777.22845180417	0.532702843795979	0.331776583910556	1.6056071152375	0.108360261135936	0.54938121507324	2558.76222143381	1740.18849002681	2006.45884747227	1355.50045364328	1566.26521223441	1436.19548601441
33	ENSG00000003096.14	KLHL13	113.906239625054	-0.688625108547181	1.6370114922229	-0.420659910952792	0.674003438856196	0.949345262679551	247.380678652138	14.5256242419673	0	134.423272498992	61.0267532919493	226.081109065278
34	ENSG00000003137.8	CYP26B1	797.355651733083	-1.2796093223976	0.703424462608222	-1.81911404908061	0.0688940321125566	0.454744555691209	140.449020081287	497.007988883259	758.381571545895	954.229134873668	1469.76204005245	964.304154961937
35	ENSG00000003147.19	ICA1	35.344711093941	1.83450092683445	0.739147876725832	2.48191327418899	0.0130679076132062	0.202004908805969	99.592162906673	32.4141663537927	33.5666369815005	10.145254023607	19.5958443972641	16.7542019008088
36	ENSG00000003249.15	DBNDD1	4.91924252933968	1.28264887683971	1.51162789189269	0.848521573145709	0.396147563267255	0.845832262835759	7.25544759255957	0	13.6801373012526	4.32066530829273	1.98414898520404	2.27505598872917
37	ENSG00000003393.15	ALS2	260.405274583503	-0.091117097983201	0.326099569008268	-0.279414959855071	0.779926391789671	0.966522795609702	288.661632479855	213.316786533553	255.635109795059	268.685800906771	251.192511505861	284.93980627992
38	ENSG00000003400.15	CASP10	100.681146426633	1.07051513208949	0.908365910509228	1.17850650239545	0.238594741595751	0.729531229761006	268.223753146538	120.188821289634	21.0780350540028	86.0589905990664	47.8015747650486	60.7357037055091
39	ENSG00000003402.20	CFLAR	6695.79071251603	1.43235361822261	0.820059196928844	1.74664661232608	0.0806986564208076	0.487907049041432	21743.0233556618	3346.6861411205	4224.50067562792	3972.60335364445	3194.97544208756	3692.95530695398
40	ENSG00000003436.16	TFPI	1520.86167318923	0.67957314620443	0.511318946686967	1.32905919212978	0.18382844211028	0.670829908313749	2452.04148437375	2096.99662136425	1069.42448617505	1351.69552992719	818.582161632323	1336.42975566285
41	ENSG00000003509.16	NDUFAF7	130.589730242882	0.420508751436041	0.421010785790131	0.998807549898876	0.317887927959861	0.794860514880791	192.850093879493	103.90775858535	152.612580534027	114.159689659927	109.79337780543	110.214880993062
42	ENSG00000003756.17	RBM5	2117.68455448878	0.385892453028549	0.503517967771149	0.766392617003766	0.443442724470877	0.867620038004819	3811.41178064197	1554.7957127998	1831.94848440992	1824.21076477497	1763.57481119838	1920.16577310767
43	ENSG00000003987.14	MTMR7	45.6550104215819	0.982988728606817	0.806096186634715	1.21944346705148	0.222675920548811	0.713045276270019	15.457316215966	54.9863488125458	111.441379437071	30.4200347195219	35.2569921581658	26.367991186221
44	ENSG00000003989.18	SLC7A2	1613.60383051059	0.720791079875287	1.16817580028192	0.617022780048462	0.537219700320136	0.906412260676012	204.926723107604	775.383267253044	5045.07115833276	300.371612204862	1770.18012709157	1585.6900950737
45	ENSG00000004059.11	ARF5	1124.84236950662	0.245805029473937	0.320377361451434	0.767235950631297	0.442941241723828	0.867269454487039	1189.637092037	1069.01367845878	1402.60547834912	1152.11596515338	1040.20534641756	895.476656623856
46	ENSG00000004139.14	SARM1	166.34329516145	-0.67289257584725	0.90875399301035	-0.740456252212128	0.45902319700519	0.875533171425715	175.440626175497	179.885692981182	30.2046059801352	181.760227560397	68.3501270226196	362.418491248866
47	ENSG00000004142.12	POLDIP2	820.625132463035	0.112810345843821	0.32047093913595	0.352014276701589	0.724827555631989	0.957205830282281	725.204712776217	850.886136018856	981.522106511389	752.356800368712	884.443652811046	729.337386291991
48	ENSG00000004399.13	PLXND1	3394.22337293004	-0.968238644754456	0.545378517416235	-1.77535163897094	0.0758398439002533	0.474687087476484	1519.52478609714	3576.88098040437	1791.3815982772	3283.05093755883	4090.03232679288	6104.46960844982
49	ENSG00000004455.17	AK2	2376.96001552375	0.882936025895778	0.76013689089543	1.16154871112188	0.245418825859084	0.735427359922322	6501.38156462939	1359.72947022827	1387.14265756656	1452.22696963273	1958.28580119275	1602.99362989278
50	ENSG00000004468.13	CD38	94.0514365477786	4.30655195060584	1.15534614647005	3.72749929859872	0.00019338909895845	0.0126395043729791	158.29678403486	364.788001366125	13.5819932432904	9.1531894854411	2.69377539124508	15.7948757657106
51	ENSG00000004478.8	FKBP4	1573.93021167305	0.600557183613738	0.649880408752088	0.924104151357537	0.355432092117343	0.821316657966722	3523.52269888378	922.751358963353	1245.41733044448	1110.00652554703	1514.81171988498	1127.07163631468
52	ENSG00000004487.17	KDM1A	1068.30578357835	-0.643451317883756	0.522143124267729	-1.23232747493545	0.217826780526188	0.708602766479444	405.618618595669	1101.57905839721	993.386334634629	1445.40576014582	1230.03234094946	1233.8125887473
53	ENSG00000004534.15	RBM6	1245.97744859431	-0.0734840893866777	0.44068588445746	-0.166749360436506	0.867567265200014	0.981489308415643	1759.46214146316	932.66943015607	951.075586836096	1324.93303269209	1384.45409759001	1123.27040282841
54	ENSG00000004660.15	CAMKK1	276.682099674904	0.438827380992049	1.25201071373301	0.350498103713215	0.725964913026985	0.957205830282281	828.734821539098	101.945729602011	24.9467216848037	143.55568682179	71.9137599311873	488.995878470535
55	ENSG00000004700.16	RECQL	384.303674652108	0.332841581664273	0.395648820583305	0.841255083671334	0.400205047646697	0.848013434851571	441.289169077721	531.114541967463	312.820670473312	288.049256415681	380.478227615349	352.070182363125
56	ENSG00000004766.17	VPS50	584.696417625502	-1.79265382056216	0.959177914091911	-1.86894818388238	0.0616300237230897	0.429286811424701	90.7322612834851	275.994951172418	418.965094848053	2028.81127356762	247.823918721382	445.851006160055
57	ENSG00000004776.13	HSPB6	2736.24822692145	-2.56032363190385	1.25625841393069	-2.03805491251827	NA	NA	1984.4184142418	377.5312063251	18.3616345284761	3314.44071517314	3491.40682231797	7231.33056894222
58	ENSG00000004777.18	ARHGAP33	101.737658788015	-0.307058972630321	0.830779076694914	-0.369603642224468	0.711677836893547	0.954842344609583	51.400122136316	124.140284482451	96.389849247018	137.142594307783	24.9063016735304	176.446800880992
59	ENSG00000004779.10	NDUFAB1	337.927119660093	-0.0464418685358718	0.402739480174557	-0.115314914037588	0.908195517528609	0.987287580766191	345.678832093028	279.701895373482	371.944706219341	269.394500175994	451.753991732347	309.088792366369
60	ENSG00000004799.8	PDK4	45.1605072494058	-1.15513631546173	1.79794977937898	-0.642474182933364	0.520565346873629	0.901193204769796	77.8562982713811	6.15279344802876	0	145.8013480143	2.31991081824971	38.8326929444753
61	ENSG00000004838.14	ZMYND10	6.56373210180443	-0.605158605607111	1.07237019149666	-0.564318749631149	0.572537223408492	0.917564723832263	4.43370854293162	6.88676462984386	3.82164280067421	11.0543638192501	2.17463167949595	11.0112811386308
62	ENSG00000004846.16	ABCB5	11.7570344293857	2.50579047428054	1.79440221315725	1.39644860884985	0.162579445990899	0.640489581794069	57.7592967268238	2.32927123521185	0	3.25782482408296	1.06369248678496	6.13212130341077
63	ENSG00000004848.8	ARX	2.52537380945193	-3.55061130209883	2.06274821929616	-1.72130135364284	0.0851961539901801	NA	0	0	0.993177626776737	9.2915434109198	4.04391669733621	0.823605121678856
64	ENSG00000004864.14	SLC25A13	1221.10099501811	2.95468767901801	1.03489329399553	2.85506505468839	0.00430280142677015	0.101711017990416	5469.03355136897	315.884838412099	704.876005684823	251.668668465318	359.109688681146	226.033217496293
65	ENSG00000004866.22	ST7	952.064788809307	-0.361302776100321	0.606258526166923	-0.595954960641399	0.551205315452464	0.910625402300048	400.474223237455	666.692108915868	1432.94750983836	1222.31929049222	1118.73609005929	871.219510312654
66	ENSG00000004897.12	CDC27	766.478897324084	0.534565498701814	0.576274994298836	0.927622235894913	0.353603559269067	0.820532628963897	1353.85717615761	946.341547586725	421.519849536417	481.228376850887	640.098138168264	755.828295644603
67	ENSG00000004939.15	SLC4A1	204.762868116264	4.69908366245621	1.4501274494988	3.24046252905585	0.00119335955340318	0.0443686794435947	1096.67666155085	77.9334167692506	7.96821607654336	13.3220438385087	28.1811238387543	4.49574662367931
68	ENSG00000004948.16	CALCR	82.1438852826954	-2.45541662937222	1.46213664505573	-1.67933458044109	0.0930868551602693	0.517745252633722	0	9.48729955657463	66.3325678738933	231.802735209656	26.3831612105246	158.857547845524
69	ENSG00000004961.15	HCCS	255.254061929424	0.499940533306194	0.48952512996773	1.0212765447591	0.307123435788325	0.78766188054924	357.078601407587	172.035598305544	368.406156930035	176.770251423054	254.379137448606	202.854626061717
70	ENSG00000004975.12	DVL2	446.683976712775	0.142710934142212	0.308686456228039	0.462316798365736	0.643854154920073	0.942012194046309	454.6453747314	462.898786170556	488.66325766271	442.027159972161	357.966109829577	473.903171910245
71	ENSG00000005001.10	PRSS22	233.963689573021	1.24168999472925	1.25489850189628	0.98947444183966	0.32243106853624	0.798249511095461	21.3889566390653	777.838520821534	187.132965830181	27.061326981931	293.43122592557	96.929141239842
72	ENSG00000005007.13	UPF1	1598.08708908217	0.00409689865796026	0.288803974967605	0.0141857419324641	0.988681795133503	0.998335689073115	1408.27899434487	1680.45273415081	1712.04514719685	1735.45645452334	1483.34564136987	1568.94356290725
73	ENSG00000005020.13	SKAP2	517.047208938973	2.12781485063352	0.785371141007296	2.70931122819772	0.00674230604671339	0.133747534326017	1768.07084293875	488.169583278403	268.602512797785	218.066320070636	164.597264056137	194.776730492127
74	ENSG00000005022.6	SLC25A5	1070.18789651261	0.843248218683874	0.465531052353657	1.81136835968413	0.0700838503470619	0.458012512352221	1410.66635042301	1092.25121276644	1619.93078388484	566.868413899781	1114.71945270744	616.691165394153
75	ENSG00000005059.16	MCUB	242.440467287989	1.53364960347738	0.567130259541256	2.70422813397037	0.00684632674072324	0.135052495236709	257.467187188733	275.009899809336	548.337755679372	102.487237217323	182.181666856919	89.1590569762501
76	ENSG00000005073.6	HOXA11	156.3617137351	-2.13113417547666	1.090245906908	-1.95472797648072	0.050615186149447	0.391532006813019	95.3321564546605	76.5377165733853	2.47187352004281	224.633913348307	141.510759279494	397.683863234713
77	ENSG00000005075.15	POLR2J	596.766528469442	0.70562225860965	0.507619617517059	1.39006105016408	0.16451033955136	0.643929281204056	1078.0923249926	513.506671785268	628.178104560043	432.671495730436	599.413720306272	328.736853442038
78	ENSG00000005100.13	DHX33	276.877888993122	-0.383971510369652	0.670967933589689	-0.57226506834	0.567142411224777	0.916619701836177	86.1683931133538	207.260617996159	426.996352471277	315.516412760844	317.977673499517	307.347884117581
79	ENSG00000005102.14	MEOX1	16.5106463281342	1.44721318582887	2.13194414879166	0.678823217132174	0.49724988116234	0.891933050786637	69.8484891161796	0	2.62468950836425	6.65842947094015	19.9322698733213	0
80	ENSG00000005108.16	THSD7A	266.441979954112	-1.96877931466285	1.49301607622239	-1.31865915311792	0.187283088283435	0.67400651938131	194.119333657422	131.365319187123	0	358.844568287603	154.339914204737	759.982744387789
81	ENSG00000005156.12	LIG3	446.001212673378	-0.105530602381112	0.42480105280282	-0.248423589548156	0.803806683706413	0.970853786629448	294.50530095963	484.562621507826	509.293361306607	417.855871729337	569.718981784667	400.071138752203
82	ENSG00000005175.10	RPAP3	195.976960305231	0.238172311394011	0.342821133820482	0.694742207808956	0.487216871726811	0.889133797360176	218.982211880515	195.773903007967	221.489778458448	146.582691779958	192.101991531164	200.931185173335
83	ENSG00000005187.12	ACSM3	18.1430637020494	2.46951711951442	1.59928010915597	1.54414295868265	0.122553703813101	0.577842364594853	82.8239350380691	7.9587823994325	1.52762960132623	14.1064639069355	0.629289699074094	1.81228156745875
84	ENSG00000005189.20	REXO5	14.2946447010437	-1.00780626142162	0.990360159103598	-1.01761591695471	0.308860520099448	0.787878940265239	11.2073901244391	11.8431329741897	5.34118556835769	25.3455684759408	3.47081517647519	28.5597758868595
85	ENSG00000005194.15	CIAPIN1	397.470860927559	-0.0992037390857213	0.437139978354694	-0.226938152532066	0.82047183448026	0.974216571083337	285.33217450001	365.32358267267	500.362721312197	392.328400443127	518.830478965109	322.647807672239
86	ENSG00000005206.17	SPPL2B	643.073876176486	-0.288453919756969	0.608107147091697	-0.474347195451516	0.635252341469709	0.938940712497831	251.352950759925	644.519568510643	840.696471391546	963.512743739672	552.271469737557	606.090052919576
87	ENSG00000005238.20	FAM214B	1094.24476514264	0.156527781458594	0.493863084575704	0.316945700837455	0.751284804037903	0.961402998407119	607.737868616738	1368.48883762103	1483.96227897121	1004.86723080205	960.66337112997	1139.74900371481
88	ENSG00000005243.10	COPZ2	247.113718044138	-0.300128706671889	1.10301489749264	-0.272098506877957	0.785546277587865	0.966817218245907	457.026477221242	198.273856134695	9.43040679578647	274.583185503153	204.781764132379	338.58661847757
89	ENSG00000005249.13	PRKAR2B	86.4353206299902	-0.699172490131731	0.781101214154024	-0.895111257622322	0.370727616620373	0.83004017171674	57.7892875145813	116.930524779593	22.9241303896947	104.371213490068	56.2844628829483	160.312304723055
90	ENSG00000005302.19	MSL3	502.074409678345	1.1094428453759	0.522018519687363	2.12529403370659	0.033562085808702	0.323080605870125	988.081292798133	651.318674136698	419.195076190934	386.982703886349	347.007268827305	219.861442230649
91	ENSG00000005339.15	CREBBP	1144.28869018122	0.796308328308947	0.477015980076842	1.66935356794687	0.0950473298473036	0.521332924931014	2025.16195452741	911.52040937264	1421.81261803948	936.296564643872	643.78733169388	927.153262810029
92	ENSG00000005379.17	TSPOAP1	40.2520090550085	2.31503188924596	1.37018974093506	1.68957029824651	0.0911101922833651	0.513096956535513	141.1261098559	58.8881414593838	1.20574957769066	8.62541204647248	4.54000481458777	27.1266365760169
93	ENSG00000005381.8	MPO	3.77980397196714	3.53039467395529	1.64690857442843	2.14364945861099	0.0320609846953469	NA	12.9177040160979	5.90563666606112	2.04739261560156	0.833676555091158	0.974413978951117	0
94	ENSG00000005436.14	GCFC2	132.216338823309	0.460120483092104	0.574319216228374	0.80115808437296	0.423040133518284	0.857851862673671	246.002809781624	81.1265400424446	133.01717183802	91.1446883357472	125.576275687513	116.430547254508
95	ENSG00000005448.17	WDR54	322.959635569337	-0.649457866092871	0.604350422572255	-1.07463789522746	0.282536878740051	0.769777388721293	250.316047521395	117.130417652391	387.437847454327	521.558162447927	372.533492361607	288.781845978375
96	ENSG00000005469.12	CROT	336.491987829121	0.891225647397394	1.02103872719736	0.872861747216688	0.382738438597068	0.838477566202201	60.5796078182524	212.678992772872	1038.12483148871	370.393146345811	194.903989389582	142.2713591595
97	ENSG00000005483.21	KMT2E	2102.25756010564	1.3521588795526	0.964738054836135	1.40158136478017	NA	NA	7456.82063937346	905.382737023303	701.648711170159	1140.7918545598	999.925453475454	1408.97596503168
98	ENSG00000005486.17	RHBDD2	860.27065535083	0.943120575540673	0.65319610856334	1.4438551656638	0.148779720449045	0.620398444773753	2141.54507606346	632.288630134074	622.32563274	551.19591237625	540.404471372724	673.864209418473
99	ENSG00000005513.10	SOX8	12.3755818755281	-0.0803633823695127	1.32298803937922	-0.060743846488001	0.951563211683919	0.994597461326107	10.821312470366	25.3212648808376	0	10.5504741870703	16.7703834274726	10.790056287422
100	ENSG00000005700.15	IBTK	578.526586856313	-0.0357587973341455	0.53726738448623	-0.0665567990291099	0.946934538823689	0.994001107617292	276.943618763009	652.296977779846	784.315485041934	554.754852256118	688.5731886743	514.275398622669
101	ENSG00000005801.18	ZNF195	288.672551623578	0.255529634614259	0.521826776560839	0.489682871964442	0.624358323911605	0.936079692360903	222.580700833744	273.000198512736	446.765011246049	257.489813921974	357.399120739605	174.80046448736
102	ENSG00000005810.18	MYCBP2	447.273571461404	-0.194919015545694	0.422601538259696	-0.461235934796604	0.644629342860977	0.942012194046309	368.108122728128	415.780137171278	467.197726796541	596.581134898538	315.430753282814	520.543553891124
103	ENSG00000005812.11	FBXL3	1030.47699170542	-0.560717910149868	0.34057943385563	-1.6463645611307	0.0996887247512753	0.532368657093465	661.457456385814	866.835631650194	969.517184917558	1214.55242062193	1105.87918052179	1364.62007613524
104	ENSG00000005844.19	ITGAL	221.111166729674	3.4136624992044	1.11519436033877	3.0610471327773	0.00220564370980723	0.0653172104651498	728.558848094637	394.289611415012	89.6094290256864	82.9121811954999	4.26626581708861	27.0306648301187
105	ENSG00000005882.12	PDK2	197.598402147725	0.0324669980784428	0.830537944853143	0.0390915289056223	0.968817414762517	0.995949057094908	95.4377373260846	119.370195338422	383.913773657333	355.020034344975	87.1780445324002	144.670627687134
106	ENSG00000005884.18	ITGA3	3236.60108621375	0.0855556832357252	0.948295332473054	0.0902205044209224	0.928111990600924	0.99055092851356	467.068534235915	6008.19689098244	3522.01710357509	1564.6984664758	5349.0486124436	2508.57690956968
107	ENSG00000005889.16	ZFX	503.276094766967	0.337359851637636	0.614415977834517	0.549074021197571	0.582954652722662	0.920434491059407	842.922474720232	335.4391517702	507.252575151415	302.263526160002	320.482945097998	711.295895701955
108	ENSG00000005893.16	LAMP2	3215.80240512271	0.60952414151609	0.468436896838229	1.30118730106477	0.193194350929781	0.679808386726079	5812.36221713391	2798.32475061035	3045.46369575502	2144.27773501969	2688.77727063921	2805.6087615781
109	ENSG00000005961.19	ITGA2B	11.2490458598984	1.86032152145287	0.969817588473368	1.91821796548492	0.0550833791533106	0.40719700661961	20.9276210175175	27.9011306096669	4.79208498809113	4.38465001290032	3.26969967912154	6.21908885209325
110	ENSG00000006007.12	GDE1	985.124185346169	-0.00423782317801905	0.467039869498721	-0.00907379317009391	0.992760259867592	0.999089381411942	753.147931108336	1430.83057250714	766.69673261817	866.283066874162	1229.73010491099	864.056704058217
111	ENSG00000006015.18	REX1BD	412.072011042643	-0.479209343175419	0.359562045165233	-1.33275841991388	0.182611094924863	0.669100299772732	427.643789271175	322.092384809843	283.898957760405	542.432806847977	459.337549727158	437.026577839299
112	ENSG00000006016.11	CRLF1	2373.59608423389	-0.875711519242095	0.917036360121677	-0.954936529589624	0.339609795170875	0.811326363299717	3983.54228227455	654.612296793768	386.426733783991	2933.60942997599	3450.21635071101	2833.16941186402
113	ENSG00000006025.12	OSBPL7	88.5409594916575	-0.732493515775639	0.682255722401022	-1.07363484354198	0.282986374536074	0.770094034198722	109.499928118101	57.6742018321218	32.8183841186231	168.367788453639	69.4614527667293	93.424001660731
114	ENSG00000006042.12	TMEM98	470.488351696296	-0.896962178991417	0.942153634976842	-0.952033878225671	0.34107980072803	0.812441617411895	763.847489353268	149.628403262121	72.929587684635	342.908930595368	624.394466590438	869.221232691945
115	ENSG00000006047.13	YBX2	4.1654397388727	-2.6542458396157	1.46798750142274	-1.80808476710004	0.0705933086215677	NA	0	1.05435929228197	2.08299283328594	3.51392691410487	14.9190013175159	3.42235807604745
116	ENSG00000006062.17	MAP3K14	123.453793963202	0.639141509908124	0.664159099234774	0.962331933183669	0.335882893119935	0.808750084041497	68.061021439364	267.790298619437	114.948118820622	86.078466840457	123.555682158663	80.2891759006684
117	ENSG00000006071.15	ABCC8	8.80816636187085	-3.14371525913064	1.48201127407866	-2.12124921997306	0.0339008352145015	0.324830688035247	5.46274144706869	0	0	12.3844946198955	14.7389831618971	20.2627789423638
118	ENSG00000006118.15	TMEM132A	1266.71025299612	-0.000824988635829828	0.567216752351315	-0.00145445040614537	0.998839516885636	0.999573979105627	1275.9422395066	1892.21611520876	631.004457847134	1438.44932512862	1462.33395863326	900.315421652337
119	ENSG00000006125.18	AP2B1	2764.6575343246	0.41605701307754	0.349098968744182	1.19180246958113	0.233338707228724	0.724279303374346	4022.15186604983	2596.66624338324	2863.83376697395	2215.84833121173	2430.61968489078	2458.82531343807
120	ENSG00000006194.10	ZNF263	426.445280729642	-0.504302231612155	0.407733430640272	-1.23684298052342	0.21614538198743	0.70722386514112	257.322581924057	334.605253689834	465.812729190179	503.76460705503	436.828773990271	560.337738528482
121	ENSG00000006210.7	CX3CL1	13.0970980649583	0.0816159917536672	1.77242086722739	0.0460477493030986	0.963272191807909	0.995400327035762	39.4810635282237	0	1.03452652814039	8.46329563554826	26.1661534254939	3.43754927234349
122	ENSG00000006282.21	SPATA20	352.184736744593	-0.61028399777886	0.7392056128283	-0.825594377515386	0.409034225642969	0.852252887430211	223.452962697022	514.199556725719	98.6879578440112	253.98120046939	555.250004986365	467.536737745049
123	ENSG00000006283.18	CACNA1G	88.7144203953229	-1.52586551374623	1.56260225441347	-0.976490024532168	0.328821688884097	0.802594843262059	121.891284983958	15.6824614508833	0	194.350331468597	26.8229865234907	173.539457945009
124	ENSG00000006327.14	TNFRSF12A	2513.82737521931	0.345980512177303	0.731504879464855	0.472970887672562	0.636233949242991	0.938940712497831	2578.1169617802	1894.76476308551	3968.39479054786	763.447459139976	4071.66369271383	1806.57658404846
125	ENSG00000006377.11	DLX6	54.0910621880296	-1.65468964161105	0.800125723045526	-2.06803705211825	0.0386365390881321	0.345609774238886	4.75501723822332	51.6253958926369	17.7263210657417	77.0341065243266	76.0595808477254	97.3459515595234
126	ENSG00000006432.15	MAP3K9	183.074007648024	-0.207977292364122	0.978827507920384	-0.212475937467256	0.831735748329929	0.975788827486126	15.1187481675807	346.023213655848	148.310352856876	195.344163464962	184.990209418556	208.657358324318
127	ENSG00000006451.8	RALA	857.927436401646	0.583786826692856	0.577876823462009	1.01022709856305	0.312386499100444	0.790035155269729	1674.12134537411	660.195029221378	753.693912877994	474.907294968837	923.908534394633	660.73850157292
128	ENSG00000006453.14	BAIAP2L1	1147.00318271829	-0.323075890199094	0.724201357205865	-0.44611334539001	0.655515373269368	0.943972544096523	322.668766592575	1862.60117207582	870.002963499618	985.985922758965	1661.22989677336	1179.53037460938
129	ENSG00000006459.11	KDM7A	676.81916605591	2.03225381007587	1.16437906560042	1.74535412917951	0.0809232451163438	0.488859851899746	2801.99111276774	329.363837297672	132.232028068909	73.1344565471449	347.796311497107	376.397250156889
130	ENSG00000006468.14	ETV1	8.1129263879278	0.918236351017206	1.45536828610268	0.630930575982349	0.528085918572795	0.903017684441507	20.3892239081334	11.5330474394552	0	8.72333178961958	5.25186092612244	2.7800942642362
131	ENSG00000006530.18	AGK	187.712865020985	-0.125552753511832	0.362052490708345	-0.346780526951195	0.728756207629278	0.957456734645113	196.659102954825	164.747987921631	177.604319523658	205.276247378098	227.396733567469	154.592798780227
132	ENSG00000006534.16	ALDH3B1	1005.75785380084	-1.06997681895282	0.718432116373933	-1.48932208703754	0.13640257427908	0.599945868027489	1046.71542014249	595.611451753935	305.168187756558	1971.77478944315	559.45866836048	1555.81860534842
133	ENSG00000006555.11	TTC22	21.1509754174845	-0.127661067342467	1.67318386514242	-0.0762982897468957	0.939181786463943	0.992715892298018	2.26612876023922	21.2626238687578	37.1978944379744	58.0033898822537	8.17581555568219	0
134	ENSG00000006576.16	PHTF2	306.343870426998	-0.422059592621915	0.448866989637737	-0.940277637619425	0.347075167101508	0.817294492629482	194.049565469022	232.172187535011	359.265417195229	417.006196474867	272.566892622535	363.002963265325
135	ENSG00000006606.9	CCL26	7.87070961956894	1.61536281470445	2.06274868721132	0.78311178900242	0.433561468877	0.863377712095387	35.6608315113823	0	0	4.28999986752958	2.96761420993102	4.30581212857071
136	ENSG00000006607.14	FARP2	250.924327485224	-0.44892895666363	0.579525868782495	-0.774648692743895	0.438547276262731	0.865157817723563	93.3576187700144	233.906485872296	308.505116111971	340.762508585261	284.293886774135	244.720348797668
137	ENSG00000006625.18	GGCT	178.26247093327	0.942343847538087	0.472035399781429	1.99634147772483	0.0458967661641025	0.375235302943912	286.705310503034	147.301168040572	269.623427566521	139.496311489387	131.764991170206	94.6836168298996
138	ENSG00000006634.8	DBF4	133.580168851194	1.16801815395969	0.752203188889057	1.55279606788794	0.120471862407169	0.574232545390229	337.745506351401	65.3157291598656	151.82370227219	47.3922093401639	103.705016040382	95.4988499431601
139	ENSG00000006638.13	TBXA2R	253.66204172263	-0.842998272840092	0.469730402128575	-1.79464277598397	0.0727106332037055	0.463194584365739	202.791181364016	207.156544630064	135.033984520102	342.374473973331	212.987258982884	421.62880686538
140	ENSG00000006652.15	IFRD1	1422.01584092831	2.22754385251902	1.08318363120843	2.05647850312686	0.0397364162691114	0.349466584440386	5884.71474065138	633.00252931001	513.268248257099	172.634283963287	479.929397768673	848.545845619436
141	ENSG00000006659.13	LGALS14	72.8098240639148	-3.4774117633342	0.758377581092677	-4.5853303816338	4.5326912258575e-06	0.000872034891005835	7.58197249952749	16.6386056817555	11.6105127757787	225.090288101477	122.820942546831	53.1166227781192
142	ENSG00000006695.12	COX10	253.82723545741	0.19691524904138	0.605191754160608	0.325376622678045	0.74489604616337	0.960582969364385	146.438264998146	195.578955990017	471.140253580578	254.267970041707	266.381601351387	189.156366782625
143	ENSG00000006704.11	GTF2IRD1	345.228867923754	-0.635117805305489	0.429375165013467	-1.47916753705485	0.139095543444941	0.605216698843473	209.805039322763	216.774741955029	384.100675222667	395.806427998986	415.219871701805	449.666451341275
144	ENSG00000006712.15	PAF1	780.383666669118	0.88763505374883	0.475959280239164	1.86493906222987	0.062189946302491	0.431342525891758	1467.59515978941	644.737934336029	927.414779113198	452.438196496729	611.314290142564	578.801640136781
145	ENSG00000006715.16	VPS41	700.478938245116	0.754682927687414	0.577057149404123	1.3078131489519	0.190936693231615	0.677185412190651	1513.15071959835	613.125698569702	514.224648340793	578.27391145844	441.517028150622	542.581623352793
146	ENSG00000006740.17	ARHGAP44	39.0316438449846	-0.0887763338747191	0.701830786803005	-0.126492504381455	0.8993420820268	0.984964975734219	29.7424234969453	55.143977542923	27.4616399288314	43.8225194180549	59.1627690482665	18.8565336348863
147	ENSG00000006744.19	ELAC2	594.663258671684	-0.433795141858367	0.609149441072313	-0.712132545167796	0.476382702705983	0.883862675015768	202.07245432161	542.739010975622	772.966652021853	790.686809927749	682.055916949654	577.458707833616
148	ENSG00000006747.15	SCIN	171.932650602313	1.73183024667731	1.1066784448062	1.56489019444179	0.117608658243914	0.567537947437666	86.9874781571991	573.544047050664	131.711277102817	26.7496134358377	190.924891250724	21.6785966166375
149	ENSG00000006756.16	ARSD	494.780497908348	-0.0258893546012988	0.614814677053571	-0.0421092006543672	0.966411645616478	0.995733246740136	198.62831192933	699.19022621486	572.489834992224	609.713123843563	362.622514972691	526.038975497419
150	ENSG00000006757.12	PNPLA4	87.3070611240237	-0.326540629106174	0.485041566913719	-0.673221949170101	0.500806099320086	0.892820218343253	111.427462284992	65.7287844812865	56.3320671696162	105.565946324663	78.4942139033423	106.293892580242
151	ENSG00000006831.10	ADIPOR2	1119.39761836076	-0.0528903383058217	0.501448478608939	-0.105475119702315	0.915998811451658	0.988141513217612	613.327506410762	1040.41697643234	1642.64256392303	1136.4175384325	1195.30143855296	1088.27968641298
152	ENSG00000006837.12	CDKL3	13.4271579033549	-0.0522197717275205	1.01316679781353	-0.0515411399586066	0.958894320451067	0.995085091496906	26.0093056988843	2.70084672757997	11.6595679086205	11.8365394776928	7.94728934060606	20.4093982667459
153	ENSG00000007038.11	PRSS21	4.5915566249443	1.12278749813674	1.63959338972818	0.684796306920266	0.4934724661293	NA	16.5078283723905	1.34200646814758	1.01754574349606	1.14392977769601	0.728998818510069	6.80903056942555
154	ENSG00000007047.15	MARK4	404.489317460864	-0.574295531206039	0.479096436248012	-1.19870549591971	0.230642480272733	0.722039392252814	223.722293634078	318.432674193015	432.474084830258	562.940151222792	330.888258086792	558.478442798251
155	ENSG00000007080.11	CCDC124	669.690536534535	0.456662388127946	0.503560580238329	0.906866832014159	0.364477222765498	0.826884445538867	944.216303496111	562.96009499136	817.259212265527	530.519851425964	809.398097121117	353.789659907129
156	ENSG00000007129.18	CEACAM21	9.77719622956969	2.04534133230339	1.64622209985105	1.24244555609383	0.21407221619226	0.704522397202692	34.7868013744142	12.2897284757779	0	4.20712144268014	0.60666475019823	6.7728613343476
157	ENSG00000007168.14	PAFAH1B1	2969.23115921511	1.0517733770478	0.731666167406194	1.43750445749926	0.15057470716928	0.62280146273775	8059.32073923533	2118.16700538432	1842.49856613721	1528.02171073306	1672.53701163155	2594.84192216918
158	ENSG00000007171.18	NOS2	22.134647075667	-0.7778459744772	1.4915568438769	-0.521499383459901	0.602018934961482	0.927835578515703	4.84327925925424	43.8655027718484	0	37.6046622697203	35.8466234330901	10.6478147200892
159	ENSG00000007174.18	DNAH9	1.98733705081867	-3.19353121879421	1.91942579842744	-1.66379508987043	0.0961533855680363	NA	0	0.943844537755589	0	3.39942207078495	5.04414733289805	2.53660836347342
160	ENSG00000007202.15	KIAA0100	1826.99689116904	-0.162652074862222	0.513694407683829	-0.316631975021094	0.751522870638245	0.961464380669214	877.800376425525	2357.90824106618	1935.7477611794	1700.84617092235	2168.55977977775	1921.11901764305
161	ENSG00000007237.19	GAS7	575.398550229703	1.11922363858322	0.840487600972093	1.33163610895479	0.182979793377034	0.669619766450691	1187.12734661658	1019.90793830061	157.131319348358	187.861671731155	386.289104575053	514.073920806461
162	ENSG00000007255.10	TRAPPC6A	113.92087159948	-0.612906865348173	0.654240906283417	-0.936821374912105	0.348850448355111	0.818392607243154	55.8225191157141	88.5880881267878	125.612183174153	222.093416971359	67.1528642532144	124.256157955653
163	ENSG00000007264.15	MATK	56.4521022098474	1.58384020531242	0.832835852465609	1.90174354360882	0.0572046902505205	0.413004560192421	180.088865386979	36.9457600457138	36.9938075691982	24.5607733660639	36.7480915438181	23.3753153473118
164	ENSG00000007312.13	CD79B	15.7203932563983	1.11268199935969	1.56503861351465	0.710961371656455	0.477108173349996	0.883862675015768	56.0119845850057	8.65964787767882	0	14.0481228243932	3.05357059969335	12.5490336516189
165	ENSG00000007314.12	SCN4A	8.63581017096662	-5.71602681947667	2.00836288559787	-2.84611255289906	0.00442565491359071	0.102768358379135	0	0.542571624433781	0	13.1581777771912	0.530403487102709	37.5837081370721
166	ENSG00000007341.19	ST7L	130.673950071794	-0.158331302384789	0.416313789462319	-0.380317218387791	0.703709955676938	0.953419981290916	130.306116857198	143.465789057093	96.6830027598774	119.216784886339	173.617987979981	120.754018890274
167	ENSG00000007350.17	TKTL1	31.1652867202883	4.6160406054166	1.54298458499466	2.9916310573074	0.00277491400342369	0.0768028575657847	103.658323107022	72.8440731943097	3.08508597059771	0.821480152988843	6.58275789681172	0
168	ENSG00000007376.8	RPUSD1	341.020134326154	0.191539897025371	0.76629176136485	0.249956878936317	0.802620695894866	0.970512193851368	93.4399385833614	307.483789008951	689.625877212013	335.387530758942	343.121633038237	277.06203735542
169	ENSG00000007384.15	RHBDF1	1092.15362007512	-0.0711329044638469	0.581746807488053	-0.122274679548298	0.902681484301753	0.985845487548367	436.432523668853	1244.04412527568	1514.05197977633	1039.40822005073	1226.25457712093	1092.73029455818
170	ENSG00000007392.17	LUC7L	576.421620604048	0.165212784738484	0.372784124081884	0.44318621439521	0.657631049322326	0.944118797400303	583.934284142707	472.773309196845	771.507684469866	488.976456761284	602.998584702123	538.339404351465
171	ENSG00000007402.12	CACNA2D2	13.7692369155559	-1.13599730561979	0.981068479550854	-1.15791846267435	0.246897312358915	0.736422135678064	3.78014577601956	18.3594489496911	3.68729470203693	29.1184507569906	10.863318289464	16.8067630191335
172	ENSG00000007516.14	BAIAP3	70.8127077503666	0.885245424722773	0.965306527366906	0.917061471797442	0.359110428914536	0.823027425601839	73.5846024205861	50.9292592006166	150.570204966299	79.7645506763787	6.52928111417084	63.4983481241486
173	ENSG00000007520.4	TSR3	611.13664288724	0.230696855219068	0.350165325058533	0.658822672349139	0.51000964643539	0.897865616207069	554.350565558632	653.543721823307	771.190803641605	497.973423180823	669.248755794858	520.512587324212
174	ENSG00000007541.17	PIGQ	512.194450522048	-0.119422935316576	0.719332019684509	-0.16601921233668	0.868141830727273	0.981489308415643	128.691879673686	656.140118354218	688.059057028214	680.207657998468	413.283732863513	506.78425721419
175	ENSG00000007545.16	CRAMP1	630.415591841451	-0.204095768000747	0.704491900745395	-0.289706336985282	0.772040907929588	0.965406462765247	160.797854188963	659.991101625011	936.802714035797	662.752854564576	663.416913385056	698.732113249304
176	ENSG00000007866.22	TEAD3	1421.50239581158	-0.301197138361862	0.851105139403973	-0.353889460205574	0.723421726115449	0.95713907336323	180.373712034099	1806.23576362958	1833.95543916214	1498.0366734292	1457.05039863332	1753.36238798114
177	ENSG00000007908.16	SELE	261.349319442171	4.01575046354017	2.26699108017479	1.77140108695555	NA	NA	1476.1839238167	0.856055347788511	0	1.82223846782879	71.002503333393	18.2311956873145
178	ENSG00000007923.16	DNAJC11	601.229194585909	0.126794457255042	0.595960725189729	0.212756398023839	0.831516974397713	0.975786976759668	263.693048967577	630.132689371799	988.277385857167	570.796308735848	636.877606262474	517.59812832059
179	ENSG00000007944.15	MYLIP	860.324806111706	0.491725906219112	0.415456669537756	1.18357928100231	0.23657964601098	0.727714797150093	1170.30646819552	1001.06662292731	845.52927179619	974.570671709849	593.523156902892	576.952645138473
180	ENSG00000007968.7	E2F2	32.1582411089361	-1.26234014166575	0.693893746414199	-1.81921244886423	0.0688790243166969	0.454744555691209	24.2095725747079	23.5757406723088	9.10823276447538	33.8638965802525	32.9589903755256	69.2330136863463
181	ENSG00000008018.9	PSMB1	1423.28697148565	0.114398868594918	0.455157480631782	0.251339093528963	0.801551952718651	0.970206525654059	2176.26593120357	1114.35764677104	1148.86029654308	1283.47336060308	1579.72256653125	1237.04202726186
182	ENSG00000008056.14	SYN1	159.945607868839	2.21391046719764	1.3304860121513	1.66398627793005	0.0961151716385633	0.523087046452087	82.883194052523	698.974060396548	7.42871632690887	18.6202941173039	84.776303760018	66.9910785597335
183	ENSG00000008083.14	JARID2	500.36528596552	0.700430795375165	0.608025031623878	1.15197690710939	0.249330562912404	0.738345868642069	934.696670954456	657.90883412563	266.208861570018	394.384143328497	279.426325626158	469.566880188362
184	ENSG00000008086.13	CDKL5	102.512684151106	-0.71269123647212	0.742722512443889	-0.959565954352249	0.337273710707551	0.810179209902775	32.6890688973993	76.5343627822575	123.286840652776	156.89289874619	54.025264832161	171.647668995851
185	ENSG00000008118.10	CAMK1G	161.290430231738	5.74897945288181	1.69071946421563	3.40031541279317	NA	NA	938.31167523754	6.73964535669901	5.04514599161543	11.4035000024158	4.63617010318421	1.60644469897475
186	ENSG00000008128.23	CDK11A	637.257419060661	1.23403248628818	1.1049177835556	1.11685457927657	0.264056507864414	0.752076540059701	2212.01242834809	414.107141338037	57.0693806256096	377.570101952768	394.369477188663	368.415984910798
187	ENSG00000008130.15	NADK	4052.0147457702	3.21895101900252	1.18453806300688	2.71747368829281	NA	NA	20087.4524135768	1191.27770048195	675.701780808628	685.525824683689	795.138623589969	876.9921314802
188	ENSG00000008226.20	DLEC1	42.6534939165164	0.53488706976999	1.36560233702947	0.391685818972384	0.695290369336127	0.952936793779469	118.313690761411	28.4773333894526	4.78306553879604	43.6478999560846	1.88554460001349	58.8134292533413
189	ENSG00000008256.16	CYTH3	947.85855129652	-0.362770969448782	0.90034985494455	-0.402922227905644	0.687005438713108	0.951569972189669	96.0056396684827	961.815732308574	1429.86115248186	1149.79340561522	964.72663481048	1084.9487428945
190	ENSG00000008277.14	ADAM22	8.40589644638829	-1.1883146495017	0.980241837134101	-1.21226681466273	0.22541026261257	0.716382351422001	3.44202335929649	6.00633077412427	5.25544262649506	8.83085653561831	4.59137860399276	22.3093467788028
191	ENSG00000008282.9	SYPL1	855.31233783012	0.451895066191534	0.376763298512019	1.19941371141042	0.230367118683828	0.72202380035364	785.316835735325	1047.15118863383	1131.69734109096	578.261592212578	872.504501692266	716.942567615767
192	ENSG00000008283.16	CYB561	718.572230089335	0.12386591282978	0.690468206325556	0.179394086063649	0.857628274702126	0.980063918581381	221.056287222281	1103.35486127742	923.667548838708	544.345381041818	712.665638992658	806.343663163126
193	ENSG00000008294.21	SPAG9	2310.89615805949	1.24466954908728	0.783135584258616	1.5893410721026	0.111983410753087	0.556969805063424	6746.08629329957	1311.86806545379	1693.36296961004	916.676257549173	1246.13356815108	1951.24979429329
194	ENSG00000008300.17	CELSR3	123.411700703648	0.480658765521017	0.784293899000029	0.612855418273501	0.539971943599925	0.90739974544252	29.473839561454	183.497579523935	217.956358066412	94.3351286939072	118.936469789258	96.2708285869243
195	ENSG00000008311.15	AASS	616.850666721448	-0.265655107457955	0.93587604153242	-0.283857151661845	0.776519854352059	0.966522795609702	160.831191457919	203.875173337914	1315.70600970478	391.451813272951	615.28885954355	1013.95095301157
196	ENSG00000008323.15	PLEKHG6	956.514576853404	-0.405942589134346	0.877149722661876	-0.462797375005075	0.643509612979829	0.942012194046309	111.328801385755	1411.10764977699	944.064202885767	1361.62097016614	855.289234476322	1055.67660242945
197	ENSG00000008324.12	SS18L2	109.232062168692	0.805092528486114	0.553812712155183	1.45372706479247	0.146021991459047	0.61554707106679	220.329843990854	82.7145878594047	114.100104855232	78.5462793824123	92.3229313495508	67.3786255746965
198	ENSG00000008382.16	MPND	116.005947165598	0.0532995445423043	0.565942087505989	0.0941784428459568	0.924967408768391	0.989288226922735	65.1843177870679	117.622821655671	170.581172109817	103.452935236154	154.012072658813	85.1823635460646
199	ENSG00000008394.13	MGST1	1341.5846349833	1.103189895331	1.42334076528118	0.775070820874765	0.438297812486643	0.86513639377127	5112.45975056012	364.214622598724	16.161596235227	877.957409468175	757.037059341013	921.677371696521
200	ENSG00000008405.12	CRY1	327.151285900863	-0.342684300082453	0.654615200671365	-0.523489677188981	0.600633532766947	0.927758768054463	288.550573775813	321.801983394927	255.072196096006	139.371066960899	326.299233273642	631.812661903891
201	ENSG00000008438.5	PGLYRP1	50.6443876991111	9.29049690061397	3.90776824366254	2.37744316482456	NA	NA	300.746437887376	0	3.11988830729067	0	0	0
202	ENSG00000008441.18	NFIX	220.60123407874	-0.689835993108559	1.02076701090178	-0.675801613630849	0.499166610068933	0.892820218343253	185.562629159484	304.211312419843	16.7322555036924	235.992589326619	119.602201391577	461.506416671226
203	ENSG00000008513.16	ST3GAL1	1434.18663319554	0.338260629146414	0.746665282928996	0.453028467882551	0.650528242558452	0.943058001807745	3126.85174678204	1127.12271468792	551.278196120821	899.583086154953	1223.44322194911	1676.84083347838
204	ENSG00000008516.17	MMP25	748.594699810477	5.37148638120754	1.06727787214563	5.0328846136469	4.83153959932087e-07	0.000169805826635	3638.40827587014	525.819042841172	221.426694734776	56.5416040417295	30.1699857650876	19.2025956099569
205	ENSG00000008517.18	IL32	1410.72010617146	2.86072195139481	0.651908109711229	4.38822881442908	1.14277512173186e-05	0.00157677571796292	2407.23556711377	2313.70546862237	2719.0813146602	128.250317745505	598.654192112066	297.393776774827
206	ENSG00000008710.20	PKD1	1635.06330251098	-0.907094135737815	0.643249046959958	-1.41017563885218	0.158487827213586	0.635691808248807	400.612689843341	1299.00020545472	1711.80047355353	1957.42341395586	1816.18668288151	2625.35634937694
207	ENSG00000008735.14	MAPK8IP2	99.6776983491124	1.35215916594582	1.13360034158245	1.19280059854099	0.232947475642392	0.724279303374346	8.43935175619494	353.95375005043	67.2070273091881	52.6182700725305	64.1990593606629	51.6487315456683
208	ENSG00000008838.20	MED24	869.453375561207	0.266628181391087	0.47089473362576	0.566216103837311	0.571246883980727	0.917384041496612	698.307286410279	767.245968463741	1382.19322046244	935.723640010799	817.58006121799	615.670076801996
209	ENSG00000008853.17	RHOBTB2	569.15057747413	-0.961164132306617	1.06417319893975	-0.903202724203392	0.366418312321203	0.828008480359948	29.1796567650497	400.81960065489	728.694306374359	1346.50567997813	375.432942652017	534.27127842034
210	ENSG00000008869.12	HEATR5B	335.13178347896	0.489740768499983	0.409509204922999	1.19592127017528	0.23172728385922	0.723133542711625	279.07935015934	501.965502955167	392.590348862777	299.224477245865	301.561738410576	236.369283240037
211	ENSG00000008952.17	SEC62	3934.85683180184	1.11519375644283	0.841071875657606	1.32591968501016	0.184866301875799	0.671748996773669	11986.0626381651	2263.51146143019	1903.67350486351	1753.76451140941	3320.29711985913	2381.83175508364
212	ENSG00000008988.11	RPS20	5549.86905834921	0.423030045811045	0.508903548409988	0.83125780343398	0.405828006744887	0.85089579937382	9478.42197817708	3967.00723360697	5628.11370580463	4522.57875159601	5997.29476630582	3705.79791460477
213	ENSG00000009307.16	CSDE1	7172.32635914527	0.33566876647525	0.344415044888684	0.974605411281433	0.329756028392983	0.803123633737603	10083.4856983102	6423.89555152621	7502.11359994809	6268.49204984866	6603.16529604015	6152.80595919826
214	ENSG00000009335.18	UBE3C	1103.20838836419	0.165699989165527	0.661375547970406	0.250538426577787	0.802170991895351	0.970476128756231	373.10906790799	1373.39068066869	1752.31624118469	1093.10474690667	1137.38246432404	889.947129193037
215	ENSG00000009413.16	REV3L	409.039292236958	-1.07177852994827	0.585145716642179	-1.83164381019245	0.0670045051999685	0.447414416100663	369.09362492969	211.335134629357	211.507279353022	479.352967493758	307.615345630404	875.331401385513
216	ENSG00000009694.13	TENM1	3.39422973451792	5.38422845469984	3.1254573268909	1.72270099750678	0.084942609861941	NA	19.3284528150144	1.03692559209315	0	0	0	0
217	ENSG00000009724.17	MASP2	22.3005316910903	-1.72560981029814	1.11687670937103	-1.54503160090957	0.122338619851579	0.577483272537507	0	12.9878939736879	17.77700636673	52.0350494277694	26.0671021439814	24.9361382343731
218	ENSG00000009780.16	FAM76A	124.249077868641	0.652684631212601	0.456041250584341	1.43119647702109	0.152373912965571	0.625926986421175	190.377152120565	113.495046849947	152.252187007756	84.0510953394369	78.7110545279221	126.607931366217
219	ENSG00000009790.15	TRAF3IP3	97.1984515633883	3.81256903216686	1.23779814558498	3.08012178380269	0.00206915969205537	0.0626703050144965	395.018318152019	120.049140032476	28.7879654326533	29.1587328741973	1.21889313676897	8.95765975221519
220	ENSG00000009830.12	POMT2	425.001356145135	0.125587437181013	0.566249936342494	0.221787993464871	0.824478926533856	0.974526871282831	284.724711851915	396.89971010831	646.934482712216	334.370061910805	609.069760109927	278.009410177637
221	ENSG00000009844.16	VTA1	664.013586283193	0.205099394949517	0.317751002469665	0.645472062575469	0.518621317162205	0.900291311481491	662.532143232889	647.816892863946	822.843492387843	613.514920245212	688.63286735219	548.741201617078
222	ENSG00000009950.16	MLXIPL	8.78128772191346	3.42376762264179	2.10491167161056	1.62656118487961	0.103830328698592	0.541398372116415	45.3432248079252	2.85347962850953	0	0.804805610732421	3.68621628431362	0
223	ENSG00000009954.11	BAZ1B	814.375249301815	-0.212515069426963	0.569508064524948	-0.373155505013316	0.709032710115244	0.954283244457308	338.273987022375	1047.02205077041	877.610844590977	685.259070498121	1015.51323091912	922.572312009885
224	ENSG00000010017.13	RANBP9	538.875476717644	0.0660427632994092	0.469855191982362	0.140559824444567	0.88821768850154	0.983203559657493	737.357567702794	400.522104085886	516.335750199791	358.929106334586	586.070887323715	634.037444659095
225	ENSG00000010030.14	ETV7	193.429084258986	5.53860420025516	1.17997208009622	4.69384343382389	2.68119268262259e-06	0.000610687985653336	752.680275701639	366.857899766392	16.5420020091071	4.03602192690014	7.2970194662933	13.1612866835832
226	ENSG00000010072.16	SPRTN	101.958229529277	0.544814632528156	0.450212118757106	1.21012875893305	0.226229489319056	0.717761317926427	115.147233067871	109.154183302051	138.205767824489	56.8084458866489	107.445819595673	84.9879274989311
227	ENSG00000010165.20	EEF1AKNMT	317.154791989256	0.168605312465354	0.472917064146538	0.356521946971043	0.721449719153138	0.956472876773345	240.699901492174	277.881309001207	487.763382902417	320.059964220117	339.831988884677	236.692205434943
228	ENSG00000010219.13	DYRK4	136.294599693624	0.399336231596212	0.935223831806751	0.426995354496835	0.669382711309214	0.947640761698859	318.938488784855	127.450438567499	19.3067945094086	118.694896484314	122.214296668447	111.162683147217
229	ENSG00000010244.19	ZNF207	2571.54421463877	0.767928720154924	0.497377029077327	1.54395694867431	0.122598762419198	0.577842364594853	4778.92098284256	2196.93153498347	2745.30770790706	1373.83918402052	2074.49956309752	2259.76631498147
230	ENSG00000010256.11	UQCRC1	1900.13116438853	0.335681183721959	0.421765439906548	0.795895424234705	0.426092821076206	0.858905476424589	1759.53387325864	1645.64242232784	2955.3028424889	1895.01011775887	1712.66481135382	1432.63291914311
231	ENSG00000010270.14	STARD3NL	499.646841008395	0.395721189033273	0.419816554471374	0.942605013591135	0.345882974448226	0.816330926557592	721.723817057535	421.791257317983	559.965199909939	328.288889784127	481.919228902919	484.192653077866
232	ENSG00000010278.15	CD9	3325.51470195152	0.373145491247342	0.667797969263588	0.558770029892165	0.576318678731731	0.918519734258365	1196.66735724514	5249.81889730984	4812.62371752103	2567.86709761606	3647.017795503	2479.09334651404
233	ENSG00000010292.13	NCAPD2	659.02760122345	-0.0282612034836835	0.845850373601574	-0.0334115871620996	0.973346369603349	0.99635003173088	101.175550921555	766.722675862308	1089.62264276687	801.66273211117	624.077076747424	570.904928931374
234	ENSG00000010295.20	IFFO1	301.24738660815	-0.301790335709368	0.606630892685017	-0.497485933124193	0.618846420224166	0.933432005963905	353.059249486704	320.569970768941	136.377096705601	273.517865702811	222.374712207252	501.585424777593
235	ENSG00000010310.9	GIPR	20.2843397188245	-1.43066791094339	0.791770015707517	-1.80692357952576	0.0707741954607369	0.458888864726999	9.3976319302076	14.2372347544196	8.9293678018407	48.4087316180181	12.293717531678	28.4393546767829
236	ENSG00000010318.21	PHF7	42.2336095351778	-0.0863805082102856	0.624606754571714	-0.138295827859748	0.89000662271393	0.983252245622955	19.9311283888809	42.3225185169486	60.3236820539267	41.5182541705671	33.049286492014	56.2567875887297
237	ENSG00000010319.7	SEMA3G	15.5781407047038	-1.59344279510428	1.46836328574668	-1.08518294523687	0.277840636263239	0.766149153467854	20.3767004455209	3.05953311967664	0	45.9800336597364	16.8777772680462	7.17479973524257
238	ENSG00000010322.16	NISCH	1784.90502736829	-0.35669338804461	0.410556777403347	-0.868804042891685	0.384954321426144	0.839047194230699	1136.30541463872	1716.13108257259	1843.26440430902	2495.04974206724	1603.16641320686	1915.5131074153
239	ENSG00000010327.10	STAB1	1233.53994812955	1.53634639094751	1.10841943634724	1.38606951535466	0.165725677844869	0.64602962076068	2071.91297209805	2909.69842700189	521.845688869154	1416.66229590936	58.1742880660741	422.946016832755
240	ENSG00000010361.14	FUZ	185.526690659506	-0.457319932382073	0.797079273555248	-0.573744604275392	0.566140639861447	0.916422388060506	56.9309708396766	125.02815261683	286.81115007026	364.023715919133	114.819738502397	165.546416008738
241	ENSG00000010404.18	IDS	2617.62656459346	-0.260571437201209	0.476609866957616	-0.54671851186073	0.584572134221375	0.920575479202721	3007.33791383873	1658.09667914225	2480.75163983061	2259.17605948388	2293.06910883662	4007.32798642869
242	ENSG00000010539.12	ZNF200	240.150048804707	0.901610571170291	0.42736421114705	2.109700690075	0.0348841450288003	0.329877853033772	207.112656209459	365.274984139124	366.032889767662	162.682951833639	191.427339054691	148.369471823666
243	ENSG00000010610.10	CD4	387.812195591427	0.778174805885125	1.02938279806607	0.755962512048099	0.449671672297017	0.870961239458931	350.243557053611	977.68052725318	141.891722942149	417.417127505441	40.2451969582005	399.395041835979
244	ENSG00000010626.15	LRRC23	113.75454029216	-0.588525078728446	0.446453512072833	-1.31822253115669	0.187429165194266	0.67400651938131	110.960636349834	70.24534458254	91.5430528298213	177.791510017053	119.79006181556	112.196636158149
245	ENSG00000010671.16	BTK	118.631991480699	3.06764509137824	1.02375771899354	2.9964561286962	0.00273137537020106	0.0760498191640285	393.188992091314	186.857100754075	55.3859080899555	32.2417935475146	3.91931942585139	40.1988349754809
246	ENSG00000010704.18	HFE	114.513015534315	-0.810006857823742	0.955973462867875	-0.847311028272438	0.39682178123264	0.845966651743666	86.701207303733	152.434900951026	11.0493716115229	122.238289107178	82.2476569104379	232.406667321992
247	ENSG00000010803.16	SCMH1	648.548286268297	-0.369827571210253	0.598905749728242	-0.617505461215	0.536901380223712	0.905981606068212	247.348006724321	517.52110028551	931.481445347818	753.054306147592	647.410891097066	794.473968007475
248	ENSG00000010810.17	FYN	640.503192008257	-0.651619859688095	1.00932549744779	-0.645599324832079	0.518538874714118	0.900291311481491	1071.98459570938	360.918895664333	62.4641201474679	788.807125465197	333.741814708371	1225.1026003548
249	ENSG00000010818.10	HIVEP2	1511.45191338875	0.147616640458862	0.970117414447999	0.15216368478743	0.879057835721816	0.981833961149828	3284.16416851677	624.1676935824	858.388976773165	357.035639644259	1058.32878494242	2886.62621687348
250	ENSG00000011007.12	ELOA	969.490293772558	-0.37228080130602	0.437702316837753	-0.850534226082282	0.395028140131764	0.845802454000111	613.134998924598	874.512361774109	1046.99004763643	926.122205482631	1448.89928375835	907.282865059233
251	ENSG00000011009.11	LYPLA2	1101.30418063744	0.174603304633701	0.604239468474564	0.288963753186294	0.772609115598989	0.965622702978836	492.415373944167	1251.6304244726	1759.09944324183	1125.18988963496	1209.42576687985	770.064185651246
252	ENSG00000011021.23	CLCN6	492.156959153557	0.790746727461873	0.368857117994968	2.14377516085418	0.0320509065084274	0.316885700230462	625.778853512416	561.113716718863	684.343901128999	286.914125598353	337.583632021873	457.207525940841
253	ENSG00000011028.14	MRC2	1363.82180662444	-1.26954021871111	0.989983878056557	-1.28238474065189	0.199707714423487	0.688753119156876	321.950253415724	1950.22593595042	126.434408170149	1479.94277769559	2472.36489640539	1832.01256810938
254	ENSG00000011052.21	NME1-NME2	26.717922708335	-0.133526637066165	1.01872498734819	-0.131072309724869	0.895718105795348	0.984401134070731	23.1849044743411	3.84171748821611	49.4868395972865	20.2460526485537	48.1325568748954	15.4154651667168
255	ENSG00000011105.14	TSPAN9	824.7948804199	-0.52962687993609	0.768451809013427	-0.689212874150233	0.490689316312228	0.889833425148121	588.455318312755	1215.97165150644	220.738030913493	618.081756815168	749.895466339307	1555.62705863224
256	ENSG00000011114.15	BTBD7	702.609189305551	0.200658080521328	0.376904677753658	0.532384160677563	0.594459953200015	0.92624412584998	544.569098857933	915.643449420274	792.731811469557	586.632332085041	699.965107748246	676.113336252254
257	ENSG00000011132.12	APBA3	543.56294418679	1.5928376767862	0.62315873211052	2.5560705398311	0.0105861656241024	0.178580293137468	1442.24202108911	402.237227379457	605.256836441977	302.178353957077	296.062533538073	213.400692715048
258	ENSG00000011143.19	MKS1	113.266652655403	-0.779717735405927	0.498211659372775	-1.56503309534657	0.117575149460696	0.567537947437666	56.8689337972714	88.5417867059805	104.059548292339	196.314385927372	110.110386787451	123.704874422003
259	ENSG00000011198.10	ABHD5	837.594934778871	1.78036623505237	0.922774700824248	1.92936177537388	0.0536859655986182	0.40313953933332	3063.40789329097	396.607373586935	432.621923184259	237.647407979936	388.146370533613	507.138640097517
260	ENSG00000011201.12	ANOS1	102.913448563042	-0.943647242995424	0.947465472882262	-0.995970059072207	0.319264693011537	0.796003672430182	36.2918382205525	143.845489607335	30.7294307194937	42.4014128881078	99.8282734730029	264.384246469763
261	ENSG00000011243.18	AKAP8L	726.067484096755	0.0461895608250948	0.33277605728415	0.138800733448364	0.889607614388479	0.983203559657493	733.556497044207	662.120244124524	817.403091810753	849.913433257452	603.085225598855	690.326412744738
262	ENSG00000011258.16	MBTD1	283.515909347896	-0.195535878777775	0.805793923231856	-0.242662389402894	0.808266945576068	0.971656277896044	60.4961469841262	227.244089595289	504.980456502104	391.163912299836	279.79603531986	237.41481538616
263	ENSG00000011260.14	UTP18	433.833930814756	0.372899427938675	0.485733086238919	0.767704400838892	0.442662821039229	0.867215015513012	581.032992723819	319.403347629036	568.429038082512	264.483041248235	497.530184411575	372.124980793363
264	ENSG00000011275.19	RNF216	468.285536751107	-0.38972089825323	0.415523290734973	-0.937903859886882	0.348293819392368	0.818198759540768	370.477595900671	528.831284883118	316.696448374397	439.371357843091	500.136138170453	654.200395334913
265	ENSG00000011295.16	TTC19	671.303308289609	0.00166006621513787	0.622783329457286	0.0026655598128879	0.997873193497968	0.999512285122343	256.248338652263	684.652156362322	1073.61891053458	655.363235988394	737.566469751705	620.370738448392
266	ENSG00000011304.22	PTBP1	4504.50236870386	0.249469292326332	0.511814049827157	0.487421735316918	0.625959493630915	0.936263560375401	2673.65944265475	4833.82275890229	7170.75103176239	3739.11752249023	4871.66354711117	3737.99990930231
267	ENSG00000011332.19	DPF1	6.5714561679706	0.0616941366606774	1.73746548681299	0.0355081221059776	0.971674569956824	0.995949057094908	21.8918797177738	0	1.10481944958897	3.22429858382142	2.76466154666691	10.4430777099725
268	ENSG00000011347.10	SYT7	52.5191985157563	1.07359020126035	0.632905540967111	1.6962882006371	0.0898313139445259	0.509814104537125	102.520936563708	46.7645353596855	64.2480254445473	22.462912834501	53.5405544267004	25.5782264653956
269	ENSG00000011376.12	LARS2	210.293849521819	-0.0942706193741702	0.632399516123455	-0.149068139634324	0.881499865845329	0.982156837008072	77.6137273869228	247.982599350803	284.538138185754	186.452500966828	279.285191981698	185.890939258907
270	ENSG00000011405.13	PIK3C2A	859.184262504671	-0.154109723121985	0.503637947815569	-0.305993072583999	0.759609920249424	0.96265303595703	415.844378116439	970.272319040743	1053.49254084333	967.744870141491	834.323550888263	913.427915997764
271	ENSG00000011422.12	PLAUR	13234.1372664099	4.06462668747004	1.31692489466633	3.08645292068832	NA	NA	70610.754091181	2378.71173638197	1937.53257453445	598.890567397172	2370.23043750423	1508.70419146049
272	ENSG00000011426.11	ANLN	435.422052092878	-0.490546245166596	0.987571406323846	-0.496719773401109	0.619386676531066	0.933432005963905	38.5683769115242	287.568645930257	759.700113957729	309.788017455096	737.640282874943	479.266875427721
273	ENSG00000011451.21	WIZ	793.751652327831	-0.368918714317225	0.586459084802006	-0.629061300059449	0.529308925190171	0.903674480763188	283.809198991319	767.636097387653	1026.47614197556	890.83713959543	949.434667632223	844.316668384809
274	ENSG00000011454.18	RABGAP1	665.363029486471	0.15209277845648	0.484724416878635	0.313771646652083	0.753694480321612	0.96156007447832	386.429937207027	830.124231508874	884.283898360057	727.124443639484	566.296236459684	597.919429743702
275	ENSG00000011465.18	DCN	65687.7576640041	0.0916282304080139	1.29452023035954	0.0707816133414658	0.943571565544099	0.993606622838483	172605.258141964	29602.2364056554	1110.82476846938	50575.6108866608	51491.3723216345	88741.2434596408
276	ENSG00000011478.13	QPCTL	190.569289811674	-0.506690032758656	0.427836619231747	-1.18430730326101	0.236291438881969	0.727714797150093	103.971774796481	184.595956646258	183.176511084075	256.12524954297	213.855619740132	201.690627060129
277	ENSG00000011485.15	PPP5C	476.456627532243	-0.0381457029266299	0.581107731744852	-0.0656430827586693	0.947661987980221	0.994148448417864	244.133679346174	379.896914790394	786.486336204322	423.3209140867	575.751542368342	449.150378397527
278	ENSG00000011523.14	CEP68	174.924004696288	-0.672134761289394	0.743437663470466	-0.904090274565563	0.365947534903115	0.827736966383576	226.525780480234	89.9976952629321	88.8464186022647	234.671328120028	78.6716383394474	330.831167372821
279	ENSG00000011566.15	MAP4K3	557.4333486528	-0.575571276137966	0.695213909936606	-0.827905293480751	0.407724136871461	0.851927121140956	136.361275854919	490.814831588148	715.564682710623	515.155473771657	810.810884710247	675.892943281204
280	ENSG00000011590.14	ZBTB32	2.74878687597822	-0.0419824850432788	1.87349411828846	-0.0224086559084755	0.982121975670079	NA	0.770666984905752	4.32364497801689	2.2639882483236	0	8.20518047719511	0.929240567427967
281	ENSG00000011600.12	TYROBP	2238.40707804245	4.63339665448071	1.15574972969851	4.00899652876354	6.09773127974956e-05	0.00565086768895	11195.2070335535	1352.06492896672	363.110169699192	244.685976734502	80.9721855791306	194.402173721685
282	ENSG00000011638.11	TMEM159	304.660234168697	-0.158216458355099	0.476743238697814	-0.331869328209571	0.739987931586996	0.959532940882428	404.387251974029	213.783235184245	246.345855860926	421.361033714945	256.401424641084	285.682603636953
283	ENSG00000012048.23	BRCA1	62.0746883683618	0.087593445932509	0.617246240854239	0.141910051669628	0.88715105459058	0.983203559657493	29.650071659957	83.9643878220967	78.384793661255	65.516046894286	41.5677736302434	73.3650565423327
284	ENSG00000012061.16	ERCC1	864.424669426728	0.0813037730111041	0.610660421577372	0.13314072787146	0.89408208566814	0.984182538614356	1591.68545562927	630.147702065751	445.987244636891	845.710291363866	866.355464568473	806.66185829612
285	ENSG00000012124.17	CD22	1052.19034685225	4.75254885215318	1.3982225036713	3.39899325012612	0.000676343855061434	0.0299958499719746	5531.4026993168	531.998952947682	23.9161117949838	121.510804097334	49.1090399728323	55.2044729838871
286	ENSG00000012171.20	SEMA3B	1960.58627198946	-1.94445272515168	0.881567019074739	-2.20567771148303	0.0274065735838004	0.294577176079313	1534.20386774344	778.417510736155	113.9907213461	2928.51758914811	2682.09188229525	3726.29606066773
287	ENSG00000012174.12	MBTPS2	272.018139625802	-0.574798619814595	0.50050343684723	-1.14844090469261	0.250786595571564	0.739597137327772	131.312294743443	295.0627775755	228.764497488221	256.610972611324	303.28611487785	417.072180458473
288	ENSG00000012211.13	PRICKLE3	352.217804300548	0.12925019224727	0.632766587555524	0.204262037201717	0.838148734439918	0.975895478617546	181.556354484444	277.441361150207	644.714373720531	299.037827790143	440.216153377477	270.340755280487
289	ENSG00000012223.13	LTF	121.965300178627	4.20475714673092	1.2285766230863	3.42246227684861	0.000620567081641528	0.0286121362122197	115.183317959555	13.9299293634539	564.925874901257	9.68237236496837	23.4188911003077	4.65141538221757
290	ENSG00000012232.9	EXTL3	2852.67422164924	0.176435465915156	1.05851250071378	0.16668245844634	0.867619908567923	0.981489308415643	319.072150809895	7609.28055158159	1151.86838014984	2277.13472502228	3339.05532934542	2419.63419298641
291	ENSG00000012660.14	ELOVL5	1919.92977617942	0.179502161300313	0.442372034574348	0.405771945943715	0.684910173505029	0.951399825251222	1912.50214588061	1411.27453089014	2793.90339236336	2175.49612898036	1722.52796644293	1503.87449251909
292	ENSG00000012779.11	ALOX5	1428.52267386424	4.28677970251892	1.08801822450302	3.93998887700344	8.14853871390013e-05	0.00662223597208501	6576.57716197731	1032.2381737395	544.414625380556	165.327774819727	32.840525596731	219.737781671641
293	ENSG00000012817.16	KDM5D	139.462795207757	1.69840208015	3.46430746598701	0.490257316022068	NA	NA	7.96002105164151	631.851862941686	0	2.30184764528361	194.663039607929	0
294	ENSG00000012822.16	CALCOCO1	1568.6211831184	-0.222969323441343	0.508806094104838	-0.438220622796629	0.661226360378601	0.945130411916215	762.525936087302	1679.89015270766	1900.1629976295	2039.38940675575	1467.74091710614	1562.01768842404
295	ENSG00000012963.15	UBR7	284.003673077155	-0.306363497009261	0.393414421597527	-0.778729706362108	0.436138953131687	0.863846569383271	210.822550275267	336.867220037858	213.920873792692	281.508808923309	343.101137617437	317.801447816367
296	ENSG00000012983.11	MAP4K5	487.388016630773	-0.406242173655075	0.454262781556553	-0.894288922951308	0.371167325104166	0.83004017171674	422.773015181922	533.329718781509	301.346735375221	386.286335236384	632.396013590247	648.196281619354
297	ENSG00000013016.16	EHD3	71.1358278994058	-0.618363125469693	0.833483477111029	-0.741902080186432	0.458146665402777	0.875488022716975	38.6168595308353	114.828367209448	14.6968079249233	75.0448595578345	112.700439801782	70.9276333716124
298	ENSG00000013275.8	PSMC4	875.431515802735	0.707994241229559	0.525025073950862	1.34849605543948	0.177498888019707	0.663165216113015	1719.00225449724	702.39912895991	837.061832475079	564.511278716481	816.647597756809	612.96700241089
299	ENSG00000013288.9	MAN2B2	1566.08547896386	-0.426214831755751	0.593286058651006	-0.718396843379168	0.47251263260009	0.882201955144292	597.55675087563	2220.37568619434	1190.85802535348	1746.78902581485	1701.04485692317	1939.88852862171
300	ENSG00000013297.12	CLDN11	12.1467378004968	0.702675085937838	0.87524197400504	0.802835223638156	0.422069980226636	0.857089372235744	23.9490904446076	15.4145322559215	5.85572870380255	5.77588079054592	8.15099880862378	13.7341957994793
301	ENSG00000013306.16	SLC25A39	1894.96363008058	0.936268640661974	0.517754624084718	1.80832501943773	0.070555930110727	0.458741609930469	3708.24622204107	1805.78625045903	1953.54157704523	1089.57348460115	1798.08352175101	1014.55072458597
302	ENSG00000013364.19	MVP	2757.46352106116	0.859897520041378	0.308664533992665	2.7858643457295	0.005338520758972	0.115628635089967	3992.86265405376	3501.95263506169	3172.79063917607	2162.34255711199	2027.66218238223	1687.17045858121
303	ENSG00000013374.16	NUB1	979.337699700574	1.0786117381522	0.547761330615524	1.96912720534718	0.0489384854732488	0.385281981787914	2009.80293880485	1289.27121571388	689.501105696879	609.688660309172	506.539653235133	771.222624443528
304	ENSG00000013375.16	PGM3	1076.21573117259	0.595310573507929	0.497465717215781	1.19668663167337	0.231428719548743	0.72280730366104	1640.75048243589	1449.18547844597	795.941658101683	606.670630259694	846.531434654219	1118.21470313811
305	ENSG00000013392.8	RWDD2A	65.9596755325178	-0.695483574731566	0.482825885921967	-1.44044384323662	0.149741867095306	0.622214542341552	60.7732022385701	55.8148006555908	34.7825598447116	96.3106449095901	61.9532995379259	86.1235460087183
306	ENSG00000013441.16	CLK1	2938.34071311539	1.07929673696128	0.812563758469214	1.32826098347601	0.184091904305851	0.671167213368137	8808.36012031211	1670.5437617732	1488.37837513959	1631.8639050681	2233.75862242155	1797.1394939778
307	ENSG00000013503.10	POLR3B	173.56650825288	-0.550117675553593	0.766712752590626	-0.717501663686712	0.473064610239791	0.882217365203959	30.7857372292445	167.619829760808	223.816179502808	223.549344668131	219.781522387812	175.846435968474
308	ENSG00000013523.11	ANGEL1	284.108494762671	-0.272193534114988	0.454241999050539	-0.599225819461719	0.549022307304017	0.910564795814494	173.958801293895	304.623823185453	292.938542942128	384.396659179716	231.135063363412	317.598078611421
309	ENSG00000013561.18	RNF14	591.612636104712	-0.128050795607913	0.377367427557556	-0.339326572080424	0.734363727228035	0.958003082765242	469.261892525698	712.768567642648	513.834541821039	577.954844321457	541.271428185102	734.584542132328
310	ENSG00000013563.14	DNASE1L1	674.506679928138	0.125226595512086	0.378992001202598	0.330420154290125	0.741082514985596	0.959835217553745	642.391307635098	852.380905899754	616.586354356982	798.012680310186	521.656537605865	616.012293760942
311	ENSG00000013573.17	DDX11	256.326116067002	0.0415035606655261	0.738974897067304	0.0561636949106622	0.955211402754631	0.99467368063006	69.5394136826354	254.750377609989	455.394589996243	275.315202001676	209.81895307209	273.138160039377
312	ENSG00000013583.10	HEBP1	557.319531162204	-0.302614639378057	0.292443677732113	-1.03477921535121	0.300772031694762	0.782291958469261	476.52483402852	506.758689524834	513.751909969157	633.059628606952	674.838971524119	538.98315331964
313	ENSG00000013588.9	GPRC5A	5690.3640310196	-0.0513834209945619	0.625184756267538	-0.0821891776461886	0.934496279316394	0.992013574675242	2405.95233027981	7541.64489177081	6818.72087696079	3509.25190390952	7592.74091918298	6273.87326401368
314	ENSG00000013619.14	MAMLD1	262.769170294855	-1.99108420544356	1.15726303200495	-1.72051137068989	0.0853395285795442	0.501001977253383	249.078700987345	60.8974899995135	6.97546821225589	226.224924734185	224.860159262074	808.578278573759
315	ENSG00000013725.14	CD6	20.4453416289234	1.74072542416992	1.654844553677	1.05189663905416	0.292846974094182	0.777290760948085	64.4630352197878	28.404453153064	2.23081741343954	23.8968977149713	0	3.67684627227755
316	ENSG00000013810.20	TACC3	200.456765432781	1.05954780246075	0.487452841648054	2.17364165706464	0.0297320573844697	0.307506403609393	396.878447661524	228.034171344707	188.120801935637	113.095720190228	158.8205813091	117.790870155491
317	ENSG00000014123.10	UFL1	435.162813687589	-0.34396854893877	0.535795181312573	-0.641977682770731	0.520887673493205	0.901193204769796	190.366010567895	485.567998136131	474.084163777098	579.130815441661	385.275605432488	496.55228877026
318	ENSG00000014138.9	POLA2	91.1216885859863	-0.115317232172309	0.720212295632709	-0.160115611565618	0.872790003583789	0.981489308415643	26.0338806096339	147.575170962701	89.1602851720228	80.6467465138376	102.111734512119	101.202313745604
319	ENSG00000014164.7	ZC3H3	747.908654682268	1.33484622153609	0.454745516367559	2.93536972546457	0.00333150470247567	0.0871572164227728	1225.08097859471	1338.27744886692	650.297309479023	357.180347640702	476.277258315863	440.338585196384
320	ENSG00000014216.16	CAPN1	3860.79808750257	0.54613860046135	0.788712579484242	0.692443121445435	0.488659093686086	0.889825451862875	1071.93842423046	4257.23270434718	8419.31539102109	4246.23241368161	2584.77812039243	2585.29147134264
321	ENSG00000014257.16	ACP3	54.6378070715672	1.85151088205554	0.905593233475866	2.04452817624204	0.0409013967997859	0.355610131833515	132.897909794858	92.4523723097607	31.4092344768614	6.03862612379859	42.8515711701047	22.1771285540202
322	ENSG00000014641.21	MDH1	806.548072833825	0.10783256673782	0.368022478818331	0.293005381312727	0.769518038433025	0.964394853696559	1077.30388624364	697.426716843028	735.659858961386	836.876970022999	808.398334186344	683.622670745551
323	ENSG00000014824.14	SLC30A9	559.448892502236	-0.395443101745488	0.301524913052934	-1.31147737592106	0.18969653239102	0.676336421951571	497.821046135593	526.454478475141	425.611124562452	575.49523696968	644.548353863684	686.763115006866
324	ENSG00000014914.21	MTMR11	333.43471624888	-0.357349918977878	0.728584141252409	-0.490471722817912	0.62380013468562	0.936001700401889	81.0728763338946	342.025308786259	453.992096195763	495.852448057293	277.092608144968	350.572959975104
325	ENSG00000014919.13	COX15	339.551321522604	-0.334014092433415	0.34164250151822	-0.977671369777164	0.328236886253572	0.802330191999599	320.163980601965	266.840302074922	314.568920358898	451.795892482161	319.515265456947	364.423568160732
326	ENSG00000015133.19	CCDC88C	54.2527677480424	2.53400253253421	1.17211840335728	2.16189979209959	0.030625901039231	0.31190194568494	160.90891482227	112.757329331927	3.89039282480152	28.053884982362	9.21405324606261	10.6920312808309
327	ENSG00000015153.15	YAF2	218.132325353994	1.24253432765885	0.887936288709707	1.39935076813273	0.161707822519444	0.639790061612082	703.932875374356	103.971495904126	112.333960951924	87.7571395983561	168.168304039569	132.630176255636
328	ENSG00000015171.20	ZMYND11	627.447637297646	-0.84216083921769	0.654811434883648	-1.28611199248121	0.198403979352024	0.687390699998291	429.795846930271	737.176955965259	181.13391672139	558.676047574475	1068.39491962619	789.50813696829
329	ENSG00000015285.11	WAS	428.498349288644	4.43729530210748	1.18336073917454	3.74974017238625	0.000177017887882598	0.01181832328885	1985.75716853765	372.346291159642	99.2651373700573	64.0296767121864	6.42673059056075	43.1650913617616
330	ENSG00000015413.9	DPEP1	2.82484198181095	1.72399097726327	2.25264291777254	0.765319245079462	0.444081466892778	NA	13.1243782036065	0	0	1.17892015112428	1.26764748366957	1.37810605246537
331	ENSG00000015475.19	BID	1135.49232735875	5.28027880412446	1.35879061725541	3.88601358963603	NA	NA	6378.83827429272	153.434451963483	109.792202924997	48.0602028000436	59.6029371804308	63.2258949908427
332	ENSG00000015479.20	MATR3	2632.99695772089	-0.245882616306368	0.349209413477464	-0.704112222685646	0.481362888939354	0.885315431444997	2932.29733940663	2291.61717690149	2003.69046913691	2482.30718040821	2806.09168274744	3281.97789772468
333	ENSG00000015520.15	NPC1L1	7.88364932771177	-0.335350129575607	1.60301458893458	-0.2091996740956	0.834292366829817	0.975895478617546	1.43189285939738	19.3977306906227	0	15.461652286071	6.80882407459266	4.20179605558682
334	ENSG00000015532.10	XYLT2	693.408942892189	-1.00694582956806	0.711645450996113	-1.41495435424846	0.157081879753231	0.632922169536294	139.837724160235	792.61354224537	449.396702604695	1185.5212547651	834.255464929458	758.82896864827
335	ENSG00000015568.13	RGPD5	74.689217342357	-0.979331768482802	0.667329575523892	-1.46753838643218	0.142229654879779	0.609597740783627	43.6305860962232	38.1322176765487	70.0542731778737	143.421887184675	40.966564408704	111.929775510117
336	ENSG00000015676.18	NUDCD3	987.893484251716	-0.721222031337026	0.447793037808455	-1.61061465999284	0.107263736543011	0.548026266776133	469.445118279759	949.557484434318	818.819459369667	1289.6779555741	1001.35504001125	1398.50584784121
337	ENSG00000016391.11	CHDH	7.780051242327	-0.815740213945894	1.0759075347768	-0.758188029713097	0.448338426226282	0.870715457472006	5.87613442924966	11.6680575051414	2.57002296456417	4.14136870935188	13.5992152353114	8.82550861034347
338	ENSG00000016864.18	GLT8D1	800.582523201615	-0.69042300037311	0.40166451169064	-1.71890465868409	0.0856317337421939	0.501829834848622	461.439765125422	818.53600570718	557.143547385551	1102.36429562608	1000.30964735434	863.701878011111
339	ENSG00000017260.20	ATP2C1	1089.78814299009	0.103108103963205	0.340060926889598	0.303204795994335	0.761733794278471	0.962701357484985	1127.13569340401	1245.64924283203	1013.0350456614	872.537851070196	1277.13605421136	1003.23497076157
340	ENSG00000017427.17	IGF1	36.3524060107537	0.486443308593524	1.68331694013047	0.288979037159704	0.772597419431728	0.965622702978836	98.6755923214595	29.8103211522844	0	70.9760838093395	2.68932711203501	15.9631116694036
341	ENSG00000017483.15	SLC38A5	586.081292470576	-2.46409974001405	0.975197427400831	-2.52677013984907	0.0115116818597074	0.186770916468853	271.875470556699	179.564439196502	88.3285088894565	779.025032335991	2065.11014696835	132.584156876453
342	ENSG00000017797.13	RALBP1	2075.72999174696	0.449666932130095	0.40679704338036	1.1053839732794	0.268993245292301	0.758482770217938	1972.82110138182	3118.15546404329	2098.56786618091	2117.85648081656	1372.83478385029	1774.14425420893
343	ENSG00000018189.13	RUFY3	351.28551076238	-0.16652941214001	0.462648481918373	-0.35994803538422	0.718885994169375	0.955746255415847	270.885151602523	260.878951991404	460.90828103953	271.476813250812	411.260237664994	432.303629025016
344	ENSG00000018280.17	SLC11A1	5174.41913600219	5.02058901138964	1.09220672236243	4.59673879366919	NA	NA	24996.7091494002	2787.0322985265	2334.90855330133	259.137332543886	96.971905239193	571.75557700203
345	ENSG00000018408.15	WWTR1	1392.56269086795	-0.657514395896134	0.460960562786815	-1.42640054047361	0.153752757787343	0.628749202920931	1169.4492877837	1421.47883242316	651.011988218381	1729.66087414887	1435.65502977992	1948.12013285367
346	ENSG00000018510.17	AGPS	372.232807575027	0.467054598853322	0.439171167668864	1.06349103319433	0.287559329426436	0.77281310477943	333.810722206743	558.449656559148	403.239712941097	246.321901387583	408.226311842749	283.348540512843
347	ENSG00000018610.15	CXorf56	209.037698414464	-0.0943664194129016	0.591615553492146	-0.159506319358716	0.873269979931394	0.981549908619803	137.125738318628	147.925846415441	321.100130219644	309.455330741047	144.492537386382	194.126607405643
348	ENSG00000018625.15	ATP1A2	9.00488969192359	-2.89815262548197	1.88018261113914	-1.54142082173926	0.123214399654573	0.578892569602206	0	6.11983994297796	0	2.21197284608035	40.5694840421269	5.1280413203564
349	ENSG00000018699.13	TTC27	189.407393714248	0.210974712181808	0.47861176451149	0.440805529293969	0.659353790251457	0.944392554251708	158.75747642572	146.481435226575	304.11824988669	177.629313131983	191.430092474293	158.02779514023
350	ENSG00000018869.17	ZNF582	32.7869846833647	0.372382795591899	0.726990646701154	0.512225015936107	0.608493537157567	0.931187078264378	65.8972642377564	20.0123049738931	25.5708887415332	20.0465502409054	40.6920685923646	24.5028313137354
351	ENSG00000019102.12	VSIG2	3.70223964093064	0.55189989519106	1.94413232933363	0.283879799159674	0.77650249784702	NA	4.26534856863041	8.9182391345823	0	4.17897317420623	4.8508769681649	0
352	ENSG00000019144.19	PHLDB1	692.751419247152	-0.943357556690472	0.801730625982531	-1.17665151625507	0.239334626799957	0.730235232334611	763.61704000964	555.904155133769	102.369403989962	1006.80826240853	545.218371800441	1182.59128214057
353	ENSG00000019169.10	MARCO	896.738419724553	5.8261545677539	0.688677838821839	8.45991295105566	2.67577182817396e-17	4.98416018433964e-13	2143.59191115115	1037.60354347163	2106.30184805075	53.1094004697787	26.7540818166216	13.0697333873858
354	ENSG00000019186.10	CYP24A1	4.52833215001733	3.75278124648474	3.20634666482478	1.17042280164357	0.241830864090953	NA	0	25.2636266797431	0	0	1.9063662203609	0
355	ENSG00000019485.13	PRDM11	51.6465983432926	-1.61097643304648	1.01013445272541	-1.59481386730248	0.110753865092823	0.555618703227582	26.565926503677	46.4976300493984	3.19779641171264	45.177961000879	45.7991594600387	142.64111663405
356	ENSG00000019549.13	SNAI2	796.562156856783	-0.712367469644361	0.624204308368859	-1.14124087272945	0.253769699823147	0.742083174122684	353.390210014849	362.481165799928	1095.29139532856	1207.13737936253	849.247768137991	911.825022496838
357	ENSG00000019582.15	CD74	9936.3811560028	2.43954851756044	1.25563467777019	1.94288080820825	0.0520305612775889	0.396273614035417	30649.6698996239	19243.5468838592	445.648302808288	5191.52797116531	691.000272523713	3396.89360603643
358	ENSG00000019991.18	HGF	243.654356794064	1.70427788416115	1.57844554138578	1.07971915373457	0.280267261951679	0.767952087139441	28.713253976949	1087.10098579372	2.87787198153626	38.1966865793752	118.871963191681	186.165379241119
359	ENSG00000019995.6	ZRANB1	521.592554196375	-0.559481578889798	0.443033821403554	-1.26284168806194	0.20664607949746	0.697043290863693	362.654453416027	431.200840512199	471.043104921887	447.191147534047	535.257939660309	882.20783913378
360	ENSG00000020129.16	NCDN	302.511342643172	-0.131934092938684	0.680867309334588	-0.19377357545279	0.846353178561714	0.977574650093086	90.5948026559779	349.496691294247	425.785504186434	371.603811529536	241.884011632437	335.703234560403
361	ENSG00000020181.18	ADGRA2	405.354355328029	-0.420726816057796	1.13242081371785	-0.371528685238932	0.710243794670534	0.954455750907441	214.627045395134	808.850858450168	16.4139516845424	307.501307647394	456.070370591021	628.662598199915
362	ENSG00000020256.20	ZFP64	203.183064771162	-0.121996576029446	0.69631232206277	-0.175203816109473	0.860919485891807	0.980612875841802	57.5085645255968	221.873192268118	304.007559969189	241.741031966222	217.808693437114	176.15934646073
363	ENSG00000020426.11	MNAT1	174.99224904812	-0.0459647476446804	0.625806282050522	-0.0734488434569113	0.941448951065729	0.993271141127407	305.33263742028	90.2660020805382	121.53363997385	173.400219867066	214.125277556494	145.29571739049
364	ENSG00000020577.14	SAMD4A	516.685532199228	-0.1039019882496	0.937860098010724	-0.110786233970274	0.911785861848608	0.98791834249302	967.575156681049	393.722312787496	133.381169926625	156.143365640852	480.885603642797	968.40558451655
365	ENSG00000020633.19	RUNX3	123.570795437504	2.95551552251881	1.27054600637493	2.32617749195196	0.0200090838954432	0.252342048558173	422.797745696183	228.932386693292	5.14636440148598	41.9878452573552	7.85529017394377	34.7051404027637
366	ENSG00000020922.13	MRE11	274.698269328095	-0.498614935993511	0.537607499433037	-0.927470201809595	0.353682456205166	0.820532628963897	137.250044308665	195.721876792944	349.663961431508	416.067212420072	266.366685521722	283.119835493659
367	ENSG00000021300.14	PLEKHB1	3.73536976388305	0.654215859956408	1.28191643804127	0.510342047689183	0.609811849644586	NA	4.61122266335941	6.68006195678758	2.60089492296578	5.59528158749113	0.810224658167287	2.11453279452714
368	ENSG00000021355.13	SERPINB1	1543.62371024322	2.24143340580841	0.707293921242442	3.16902681967219	0.0015295028079836	0.0520841842857597	5127.03310305756	1329.15913575555	1188.98419586147	545.196252237286	557.08497500189	514.28459954556
369	ENSG00000021488.13	SLC7A9	5.81057954607211	0.6915444464182	1.06527636058535	0.649169053219399	0.516229112213323	0.900291311481491	3.45869554520367	7.40525315825733	10.7527020836872	2.81909713515142	7.99048758848103	2.43724176565198
370	ENSG00000021574.13	SPAST	162.327976597015	0.198052721592186	0.458414300714284	0.432038706653757	0.665713281389458	0.947054746383848	115.980205543597	222.673225946334	181.280484112342	117.313103626877	162.935957728573	173.784882624366
371	ENSG00000021645.20	NRXN3	58.7117870069747	-2.6846233632551	0.800402237335818	-3.3540927773903	0.000796256600053439	0.0339698249583508	21.7705411684335	3.11501231300657	22.9766888694559	78.1542358133648	93.168392405644	133.085851471944
372	ENSG00000021762.20	OSBPL5	394.684795320355	-1.08185353609272	0.761252839360547	-1.42114876970637	0.15527351443003	0.629577656353543	321.889786023622	367.856787000364	70.3501497886334	360.37864194137	414.087949635884	833.545457532258
373	ENSG00000021776.11	AQR	472.114023494486	0.213106360236183	0.3725616254477	0.572002980661513	0.567319955332618	0.916688516760031	578.412049515931	399.434453249676	543.728261311506	428.58745672965	519.127999417005	363.393920743149
374	ENSG00000021826.17	CPS1	10.1301666229135	-1.85581837003007	1.31694274676101	-1.40918682653017	0.158779932015014	0.636315360078242	5.17782333618015	8.21210487962854	0	17.5933382116062	5.25207814334943	24.5456551667169
375	ENSG00000022267.19	FHL1	738.207042045012	-1.91316949534507	1.16069612395993	-1.64829489463439	0.0992921718851931	0.530836590944339	728.158838809011	175.043822597271	26.1185889967073	597.034208937084	476.623599500586	2426.26319342941
376	ENSG00000022277.13	RTF2	1170.4912882511	1.06535062356355	0.706731711937201	1.50743288516564	0.131699734848683	0.592267252782813	3170.18944551971	812.555740428714	769.590626727096	839.641152532187	786.392450515384	644.57831378349
377	ENSG00000022556.16	NLRP2	2724.92811025146	0.551371113639391	1.20620010513769	0.457114131636101	0.647589013409862	0.942510412672554	83.0127552989474	1985.22162489329	7649.84352126142	2958.51210204692	1724.63106581786	1948.34759219035
378	ENSG00000022567.10	SLC45A4	648.487042378009	4.73530863921127	1.49989330367697	3.15709699323461	0.00159348333045412	0.0534807459394035	3570.01851377335	161.324812854495	18.6827077954006	37.7463802726869	12.7285429592272	90.4212966128933
379	ENSG00000022840.16	RNF10	1998.73601649827	0.142090960454198	0.33476973568883	0.424443864860808	0.671242136107807	0.947951449810844	2614.26430340973	1809.27321127542	1868.52909619574	1835.34144667431	2028.04755915635	1836.96048227808
380	ENSG00000022976.15	ZNF839	139.61939425388	-0.612844110690434	0.479888092744079	-1.27705629699226	0.20158237252665	0.691321167399003	84.856081337119	144.280730240968	102.471272713455	227.487200417164	155.392892919524	123.228187895051
381	ENSG00000023041.11	ZDHHC6	581.067537804744	0.444876785647659	0.365911803957803	1.21580331882095	0.224059854252082	0.715263565579011	815.613833661102	535.899795299956	658.878811414158	417.076498867571	560.671731188917	498.264556396763
382	ENSG00000023171.18	GRAMD1B	204.877102923303	-0.100901683469285	0.936677146231333	-0.107723012006065	0.914215414791311	0.988054392983768	337.265629200082	234.710062229362	21.7090222974531	144.510446801302	215.053278429142	276.014178582476
383	ENSG00000023191.17	RNH1	2634.79178385489	0.0682228836046555	0.331072416961606	0.206066347147752	0.836739085687121	0.975895478617546	2827.35917138558	2408.34547683514	2855.71862299024	2198.54199576027	2388.14603457007	3130.63940158805
384	ENSG00000023228.14	NDUFS1	653.188024164226	0.483279908954701	0.280360401644603	1.72378091242474	0.0847474016805479	0.49939571373096	716.513052945841	768.062845821122	799.64543732166	502.931361658744	539.194077713942	592.781369524048
385	ENSG00000023287.13	RB1CC1	738.347489865881	0.0157600894625053	0.559531548812913	0.0281665788031819	0.977529292893906	0.996903265192159	847.720717750175	757.177533899335	621.987723775398	407.378774680728	586.437597923678	1209.38259116597
386	ENSG00000023318.8	ERP44	1885.51235603468	0.691566981860224	0.606538604829722	1.14018625748376	0.254208711594122	0.742884479269486	3990.1165128281	1840.46806881483	1156.62110613201	1130.29056611484	1769.81891583058	1425.75896648771
387	ENSG00000023330.15	ALAS1	746.589826282116	1.81336332001179	0.849467187737077	2.13470672698079	0.0327849731749198	0.319396284168008	2546.373459795	603.528983526234	337.607878726973	293.234801060067	462.448159234511	236.345675349912
388	ENSG00000023445.16	BIRC3	3290.46380643761	3.50510386698715	1.14968853046545	3.04874213676647	0.00229801638742673	0.0674096870056658	4279.18252245762	578.578457539199	13286.8711059493	103.520362456065	955.646119004989	538.984271218512
389	ENSG00000023516.9	AKAP11	582.630172128313	-0.451494121719597	0.500358872165975	-0.902340593592655	0.366875967990379	0.828238838414348	277.942633013907	521.264817984238	676.933842037287	636.476868511916	561.55986591661	821.603005305921
390	ENSG00000023572.10	GLRX2	241.1494932578	0.424420935054408	0.504187250136416	0.841792280426714	0.399904233682393	0.848013434851571	391.379543750969	196.709639343274	242.283364287138	159.235791411712	174.839348627198	282.44927212651
391	ENSG00000023608.5	SNAPC1	238.126792643687	0.371285201341126	0.640591829685061	0.579597153968798	0.56218631273374	0.914386536700089	473.872043813512	160.524151074804	171.721587260736	134.447364348475	248.418442649953	239.777166714643
392	ENSG00000023697.13	DERA	255.141353532623	-0.777287616452149	0.507777097753953	-1.5307654084643	0.125827381664677	0.581729123422175	107.38396867509	200.783973136757	255.588118492447	406.430670114348	291.292858262506	269.36853251459
393	ENSG00000023734.11	STRAP	964.521872954036	0.0180596115271124	0.370999764394626	0.0486782290996355	0.961175725965098	0.995085091496906	812.802082657804	900.830085471092	1197.43834381473	818.810409642981	1154.09170258687	903.158613550732
394	ENSG00000023839.12	ABCC2	44.0418015289113	2.63749265078511	0.961046261337442	2.74439718137464	0.00606221415933542	0.126451134541927	28.0916741537985	33.6070009493611	165.771464616061	19.702089282968	11.9758661186436	5.10271405263543
395	ENSG00000023892.11	DEF6	260.51434143031	0.71821972089307	0.747922574217177	0.960286192250319	0.336911197400047	0.810179209902775	547.365523771334	323.306411451554	101.78742439881	264.87550632106	213.767038711999	111.984143927103
396	ENSG00000023902.14	PLEKHO1	1000.85855638852	2.05336087610529	0.971873518437597	2.1127861158377	0.034619078564585	0.328411877389767	3343.13451626357	1272.51906562478	223.656902061628	172.022882260525	436.643762078098	557.17421004249
397	ENSG00000023909.10	GCLM	153.647088728743	0.724411036088287	0.530206495044973	1.36628095441728	0.171850796527102	0.65458310574416	157.645326674586	187.967770428237	228.147414960658	60.820603245618	151.805032695819	135.496384367543
398	ENSG00000024048.11	UBR2	641.34219774484	0.237783623861262	0.386985798517661	0.614450516716856	0.538917662562702	0.907059553729822	514.74170406496	883.105230073973	684.05227708066	638.498222764666	511.228541974661	616.427210510122
399	ENSG00000024422.12	EHD2	2607.09638921853	-0.463209540193447	0.307709887735949	-1.50534499752876	0.132235402111714	0.593403764361328	2049.35659201217	2044.13723691403	2482.78143393623	2969.48083019445	2664.31162277171	3432.51061948261
400	ENSG00000024526.17	DEPDC1	32.9577743803097	-0.458347846072961	1.2895576049721	-0.355430299744443	0.722267252877809	0.956619976085925	0	20.8422620866824	62.2053699655913	34.4753465110135	45.0647565220754	35.1589111964958
401	ENSG00000024862.18	CCDC28A	171.709175773638	0.297455995214603	0.423564631508636	0.702268256334661	0.482511885719316	0.886103501647094	222.491118025568	168.822040280151	177.058937611296	206.663027766782	133.010157639761	122.209773318269
402	ENSG00000025039.15	RRAGD	893.442749328543	3.45764591671252	1.33529327237018	2.58942809662712	0.00961354974336592	0.167044394654549	4414.57740810936	435.363176836235	63.5581449048264	37.2775974130554	139.344084972899	270.536083734884
403	ENSG00000025156.13	HSF2	108.143729990961	-0.276251394069934	0.474276215295248	-0.582469424274123	0.560250530805121	0.913604635718415	134.739124925679	69.5194390672529	90.2921798307036	99.0475787112626	108.191440847078	147.072616563788
404	ENSG00000025293.17	PHF20	816.538886885832	0.697093676110242	0.532525933616777	1.30903235336496	0.190523391691401	0.676817981051412	1502.34972365293	600.810901271416	927.884726174695	550.21309255539	487.554841184234	830.420036476327
405	ENSG00000025423.11	HSD17B6	85.4951885399749	-2.41181228959286	1.10485738319886	-2.1829172943661	0.029041901196033	0.304174707812094	64.6744859432593	10.449833717653	7.31447836174834	27.1841856941195	167.172449336252	236.175698186818
406	ENSG00000025434.19	NR1H3	328.361888675304	0.0472895404071289	0.53167860036552	0.0889438476075925	0.929126536267693	0.990793660736665	238.532216777987	395.798857314203	366.763900896502	500.897065479236	226.29301554394	241.886276039956
407	ENSG00000025708.14	TYMP	4926.07592726665	2.55603586062094	0.570306929650912	4.481860078722	7.39952542107887e-06	0.00123043050147258	13264.7467271878	8159.28430138938	3837.12515837564	1320.86869454909	1520.44308598298	1453.98759611499
408	ENSG00000025770.19	NCAPH2	612.339171220261	0.138988803722488	0.3069419868069	0.452817827786875	0.650679925120024	0.943058001807745	637.663004932626	547.45558125635	740.346914991443	564.084598477178	590.753000456837	593.731927207131
409	ENSG00000025772.8	TOMM34	1443.6596405657	-1.66603842697712	0.521234196060028	-3.19633370099388	0.00139186034714912	0.0489173258232954	554.225116411818	574.235506099969	946.87094306405	3312.32025825595	1590.77301821583	1683.5330013466
410	ENSG00000025796.14	SEC63	1503.62593010292	0.201874013743769	0.300140730254733	0.672597862917294	0.501203161682342	0.892820218343253	1588.97112760306	1772.65145987134	1464.08876647484	1279.8158591078	1594.06582280067	1322.16254475981
411	ENSG00000025800.14	KPNA6	1309.5888095369	-0.266784524438417	0.537244867900348	-0.496579009644262	0.61948595823856	0.933438354967615	572.981458175701	1236.34377741118	1756.80622986365	1382.78211326093	1411.89443956514	1496.7248389448
412	ENSG00000026025.16	VIM	26623.5986206022	0.38791466797043	1.0111157015487	0.383650127652325	0.701237781333446	0.953419981290916	71573.1117796458	15156.2366815093	3815.2189396261	14310.7324131859	22491.2302443123	32395.0616653334
413	ENSG00000026036.22	RTEL1-TNFRSF6B	240.647131997125	0.347672316846969	0.596919749969273	0.582443983240403	0.560267662737502	0.913604635718415	150.84973834326	226.799881442743	430.559848960577	299.65675959671	174.461434005046	161.555129634414
414	ENSG00000026103.22	FAS	531.630839657755	1.56915307187178	1.38042244504405	1.13671947127874	0.255655576862795	0.743670214965324	2218.19749641838	143.194964724503	24.5169507031491	72.1344144225805	349.563955539579	382.177256138333
415	ENSG00000026297.16	RNASET2	823.033948560079	1.57352594781181	0.790636808383928	1.99020072317164	0.0465688286920792	0.37731081863739	2225.06573617645	1192.11790853905	279.301999065123	521.873689155217	309.093984481347	410.750373943282
416	ENSG00000026508.20	CD44	15408.4066065858	2.8485043863347	1.08504679359531	2.62523644431608	0.00865888147217638	0.156439364871222	65071.1962730837	7765.54200030986	8342.70295965754	793.235525133672	3858.54944827862	6619.21343305148
417	ENSG00000026559.14	KCNG1	401.250759148966	-1.77871458371263	0.970260424348488	-1.83323419061125	0.0667677513308767	0.446800974949009	40.8282136304031	144.054217758205	358.009518547211	1267.51764078716	328.953441747091	268.141522423725
418	ENSG00000026652.15	AGPAT4	193.617311288866	0.842269030272463	1.04339531156614	0.807238657233582	0.419528997962351	0.855444645471828	514.668797851584	212.664510028094	19.1047379426425	86.064235699713	123.604342611191	205.59724359997
419	ENSG00000026751.17	SLAMF7	284.698002812225	6.72178426235283	1.17004264256411	5.74490537167283	9.1972406033062e-09	9.01668424830445e-06	1250.85280645898	401.693145106835	39.7660593699067	8.26824205890125	2.0755313114352	5.53223256728843
420	ENSG00000026950.17	BTN3A1	575.765040390723	1.56643042563493	0.96547139215974	1.62245141425771	0.104706728111942	0.54347590339999	1559.57233602864	902.866527995121	120.300001884844	426.160126162777	108.653935006043	337.037315266916
421	ENSG00000027001.10	MIPEP	108.162530357531	0.0474812195006096	0.436657629879056	0.108737867499901	0.913410405997269	0.988054392983768	148.967808931237	83.0654694560257	98.2115328605817	119.550560595462	104.158621145912	95.0211891559695
422	ENSG00000027075.15	PRKCH	467.485916388233	0.590846239918696	0.591347741371034	0.999151934780076	0.317721095803184	0.794761601594165	824.628811383557	396.366787474012	465.018134100977	531.801195073596	393.475706247908	193.624864049345
423	ENSG00000027644.5	INSRR	6.15673335497489	-1.58847927660346	1.58259493251428	-1.00371816184185	0.315514480405032	0.792273958817002	8.50588326812884	0.991493068090916	0	5.88864585722983	2.91140566002082	18.6429722763789
424	ENSG00000027697.15	IFNGR1	3882.16804617254	1.46264281867921	0.76331229678634	1.9161787709135	0.0553423445658278	0.408191413624945	11476.2528770894	2265.18784242236	3350.37627908991	1287.21180100903	2852.06496026205	2061.9145171625
425	ENSG00000027847.14	B4GALT7	585.694902269313	-0.408213558837347	0.373259402476903	-1.09364574911842	0.27411037624309	0.762691742876949	381.378687255804	632.31879197875	495.462002167569	669.902441157867	732.531786372166	602.575704683723
426	ENSG00000027869.12	SH2D2A	104.950232851912	0.440246481175334	0.923999104769316	0.476457692332121	0.633748341553098	0.938828563552533	269.613923547699	65.5806788833787	27.749754454294	66.6692369222689	64.0181380313064	136.069665272525
427	ENSG00000028116.18	VRK2	255.621344207905	1.02613304509381	0.369166879925225	2.77959129297206	0.00544273523491872	0.116934059078236	418.371170254485	275.686545189699	334.791540271002	145.669352254535	176.080673600479	183.12878367723
428	ENSG00000028137.19	TNFRSF1B	4607.18040470169	3.15650251214629	1.10052591297567	2.86817645539262	0.00412845210554502	0.0990988110437977	21457.550691145	2303.98085488232	1094.08565306829	516.651537363269	844.0756476003	1426.738044151
429	ENSG00000028203.18	VEZT	837.912883657891	0.0965884306558593	0.296880001304335	0.32534502233731	0.744919959748626	0.960582969364385	790.568597237102	1008.91488517633	798.113022709484	816.701290386426	817.134862082882	796.044644355116
430	ENSG00000028277.21	POU2F2	261.125752721226	3.5122782201721	0.672107642518538	5.2257674187587	1.73434256748807e-07	7.51293000106982e-05	829.768414724109	294.771595103808	315.951319581813	57.0292311760214	46.6741648688933	22.5597908727143
431	ENSG00000028310.18	BRD9	444.614180088123	0.166437451849035	0.377408301059505	0.441001036229972	0.659212246813674	0.944392554251708	445.529186936446	365.061647779798	600.04762129865	468.909140170978	391.987950892508	396.149533450357
432	ENSG00000028528.15	SNX1	1201.18437375518	0.309318909402187	0.28369370732911	1.0903270020133	0.275569124846433	0.763743202225764	1429.1091864763	1338.61791733197	1220.6817447514	1064.63290734709	1173.61903392192	980.445452702422
433	ENSG00000028839.10	TBPL1	210.476120495606	0.0956047386145578	0.355529499656782	0.268908033529853	0.788000454746433	0.967152240569403	260.670824242049	209.165795239669	182.717930860771	214.391022120575	217.703508466736	178.207642043838
434	ENSG00000029153.14	ARNTL2	321.646164786473	1.17782222649044	0.582166282975034	2.02317149057729	0.0430554699054688	0.363377998298401	379.792893395162	548.570211558962	409.601670023357	88.7442825830018	292.055982636768	211.111948521586
435	ENSG00000029363.17	BCLAF1	1332.26514290076	0.158083134681434	0.408768476488269	0.386730248965202	0.698955919841643	0.953056289095838	1637.28722367615	1019.13104694039	1559.61866086713	977.272790860521	1509.2504955172	1291.03063954315
436	ENSG00000029364.12	SLC39A9	985.127172511307	-0.249128187879449	0.495455135325525	-0.502826936521237	0.615085953555017	0.932942745527023	480.597669049363	1148.55128838841	1071.21950585431	1239.26469033378	1004.67535682883	966.454524613162
437	ENSG00000029534.21	ANK1	22.7190034762786	1.34245762121723	1.4596490151651	0.919712620821648	0.357722955566055	0.821800384165425	87.4793506022246	9.62627527809823	0.62788461246476	23.3873344986674	6.46726706133435	8.72590880488244
438	ENSG00000029559.7	IBSP	3.35258620756165	-0.140682819501214	1.52108252590857	-0.0924886172215943	0.926309834598466	NA	0	1.9924481888208	7.46442476494442	3.31050418669895	5.64767146553753	1.70046863936818
439	ENSG00000029639.11	TFB1M	77.7838531081069	0.330586841467839	0.4296709046971	0.76939545557754	0.441658585552323	0.867066567541549	75.730657614291	76.3889509883767	108.086467466807	55.470204065583	69.4197992085124	81.6070393050705
440	ENSG00000029725.17	RABEP1	750.905239218765	0.185056141567854	0.363987902384911	0.508412890525577	0.611163814569596	0.932047058430825	868.737259216301	860.328641220162	667.889803323242	542.640699067365	753.379795105179	812.455237380341
441	ENSG00000029993.15	HMGB3	10035.7365433804	-0.258069030781075	0.675491798858103	-0.382046134708567	0.702427144869481	0.953419981290916	2755.74614051227	10670.3729398832	13994.7046120555	10261.5114300937	12252.9223125391	10279.1618251987
442	ENSG00000030066.13	NUP160	479.597763259506	-0.0146323445612607	0.601717545567174	-0.0243176298731132	0.980599250683981	0.996992378815977	187.412502612044	524.893899972864	718.158484061389	464.290818520347	517.118991552977	465.711882837415
443	ENSG00000030110.13	BAK1	314.772933025387	0.135657106199673	0.741456265810254	0.182960361190594	0.854829120751806	0.979051459880102	96.4372911577754	543.516520992904	348.321123123912	207.074346119363	428.556678768914	264.731637989455
444	ENSG00000030304.14	MUSK	2.07527553984006	-4.22302386371923	2.49150926485672	-1.6949661489467	0.0900818425595821	NA	0	0	0	0.514864734327161	5.99957127264707	5.93721723206615
445	ENSG00000030419.16	IKZF2	162.689696771057	-0.0452475916799222	0.711044914184934	-0.0636353495781476	0.949260583879066	0.994491436720276	77.5472817378121	274.207363505928	128.603242549416	264.333794864006	93.3221878709312	138.124310098249
446	ENSG00000030582.18	GRN	10924.5554702272	0.470485962438753	0.41620263150107	1.13042524681285	0.258297080811961	0.745812047291793	16641.4911286285	12761.4829871591	8668.57630037882	10356.2032272076	9232.20630443108	7887.37287355839
447	ENSG00000031003.10	FAM13B	397.327805564997	0.202392695699367	0.382549430375679	0.52906285993057	0.596761844507108	0.92712932383551	459.376014291649	357.198959783003	458.883432988537	273.09375233198	419.073479014885	416.341194979925
448	ENSG00000031081.11	ARHGAP31	811.229220256436	0.776680035668039	0.359148241941185	2.16256115154597	0.0305749489435189	0.311723904745991	943.311082388105	1150.45462992742	979.370365495214	468.768321877172	736.257563080134	589.21335877057
449	ENSG00000031691.7	CENPQ	46.5626931292252	-0.249548003553469	0.460498056045813	-0.541908918565864	0.587881252541138	0.922877640451126	35.2389802839473	38.6583528578853	53.4941513357253	42.1886732140241	53.9313782242083	55.8646228595607
450	ENSG00000031698.13	SARS1	2420.13935594731	0.177499827434245	0.440748144024214	0.40272393619993	0.687151323128965	0.951569972189669	2398.58577171244	1855.33177966159	3452.5529435865	1713.30254841056	2680.93911059025	2420.12398172253
451	ENSG00000031823.14	RANBP3	696.531484084882	-0.0464956294610252	0.352453319256474	-0.131919964774658	0.895047597031667	0.984265901282816	546.251292048395	741.289376704698	767.727681440303	595.597936418599	728.934806814558	799.387811082738
452	ENSG00000032219.19	ARID4A	344.518348193036	0.670836835371712	0.659821433301811	1.01669451993213	0.309298773507586	0.787878940265239	758.371511917043	214.212150852186	297.177730946848	324.638102809379	171.936073542757	300.774519090001
453	ENSG00000032389.13	EIPR1	172.812079268836	0.113321161551	0.419677932272687	0.270019347782549	0.787145368903749	0.96706836282183	173.308399242281	137.889689134729	227.491257071439	171.234384160425	194.850582105964	132.098163898178
454	ENSG00000032444.17	PNPLA6	3744.41937013506	2.50505802775762	0.878615028341235	2.85114406987438	0.00435622267260532	0.10254543742985	14661.7102846049	1665.22670402004	2774.97045537289	1296.23262933061	1158.86283578943	909.513311692516
455	ENSG00000032742.18	IFT88	55.8043710168614	0.0232717326081179	0.561074871574947	0.0414770537536171	0.966915585560874	0.995772062145132	76.5304273733875	34.2459929427874	58.4684849117698	57.3535253597248	38.3537004786177	69.8740950348811
456	ENSG00000033011.13	ALG1	211.003157582747	0.183713777756091	0.645378492253515	0.284660520859015	0.775904239541607	0.966459948925795	80.2310925492171	272.956806500153	319.716805581902	230.866335022491	208.164512113218	154.083393729498
457	ENSG00000033030.15	ZCCHC8	392.441909829919	0.183819407510104	0.551249946261784	0.333459275155756	0.738787625696124	0.959388088827929	284.413515533671	279.226009646503	688.481628724539	306.63181296213	437.762808041198	358.135684071471
458	ENSG00000033050.9	ABCF2	374.89285027934	0.375746198852594	0.469833033385542	0.799744105145239	0.423859073497556	0.858182196574984	401.481504181912	335.820512158699	532.741513926069	260.83481380175	465.241480413203	253.237277194411
459	ENSG00000033100.16	CHPF2	1274.64717181399	-0.766791571224947	0.692926024540161	-1.10659946959534	0.268467136731921	0.757802296697301	278.357173352303	1571.18589091745	980.738067480354	1531.56072471738	1540.43678553522	1745.60438888127
460	ENSG00000033122.21	LRRC7	20.7171823490341	1.0744237121749	1.29792075092094	0.827803786488922	0.407781629961	0.851927121140956	3.1084956240746	19.3493977951424	62.5118783620496	9.55777583595648	27.5028460737331	2.27270040324869
461	ENSG00000033170.17	FUT8	421.306994822582	-0.486014305250654	0.556145262614359	-0.873898130438027	0.382173732938476	0.838091608599599	206.855694389494	588.479988033488	257.313654437306	541.78794414257	466.575549005758	466.829138926878
462	ENSG00000033178.13	UBA6	956.023037063697	0.534714931237918	0.497096495907039	1.07567632369292	0.282072039787155	0.769460431225408	1612.19901208545	1032.71324127955	749.701591906006	547.852603463916	836.872677616172	956.799096031084
463	ENSG00000033327.13	GAB2	1342.70445652787	1.01380048671345	1.03627013572617	0.97831680346846	0.327917661659944	0.802330191999599	4154.31926312619	984.2124406859	249.584516227084	512.983685235043	536.822254487671	1618.30457940533
464	ENSG00000033627.17	ATP6V0A1	1454.82659209575	0.0688557414482907	0.406568524112593	0.169358268937765	0.865514845857126	0.980772347297888	1188.61823858723	1391.783303457	1887.82498418815	1369.70086096232	1118.85587270419	1772.1762926756
465	ENSG00000033800.14	PIAS1	1532.67069848938	0.78532709314412	0.67759065323702	1.1589993005252	0.246456470162126	0.736121742113875	2676.66982242341	824.024947251846	2319.05650281652	1801.6695379369	650.919206800506	923.684173707102
466	ENSG00000033867.16	SLC4A7	574.783111919373	-0.328989292532531	0.720088309171851	-0.456873536678981	0.647761945989755	0.942510412672554	407.387733810242	945.87665056482	174.942468709363	455.013376462863	681.78376135045	783.694680618501
467	ENSG00000034053.14	APBA2	205.048791357864	-1.97897024937872	1.03494062315591	-1.91215824859993	0.0558558994990595	0.409134030660237	196.244167177505	45.4961482845916	7.50335346975891	331.859499877039	252.120470275049	397.06910906324
468	ENSG00000034152.19	MAP2K3	1577.77939254001	0.96184211777174	0.80550967247537	1.19407891753299	0.232447099222731	0.72375439583276	4447.44113665228	847.088696786306	961.042074897407	707.857710890279	1001.10033380669	1502.14640220711
469	ENSG00000034510.6	TMSB10	9755.48214793332	0.803848346677297	0.746733653614791	1.076486030576	0.281709945148211	0.769460431225408	24516.8611893974	8164.19980373429	4534.42949094608	5739.45032124171	9919.12032976343	5658.83175251703
470	ENSG00000034533.12	ASTE1	78.4051278340858	0.134479738001905	0.521520714564127	0.257860779536436	0.79651435483128	0.969020500779978	54.1057090570835	71.159713704343	120.679493909512	85.3743231562414	58.776618064175	80.33490911316
471	ENSG00000034677.13	RNF19A	817.443853614519	-0.343825569037346	0.475840914517908	-0.722564114491266	0.469947721931042	0.88118745886949	891.424086612246	529.731522824105	740.77316888378	935.940543120425	590.906330231481	1215.88747001508
472	ENSG00000034693.15	PEX3	192.551800192128	-0.113117908906714	0.477416887683689	-0.2369373849667	0.812705366616216	0.972270517539694	265.558744750951	130.288124569377	159.655811357196	164.480301452876	244.285799616701	191.042019405667
473	ENSG00000034713.8	GABARAPL2	1151.50886276539	1.35164702355785	0.850416566048466	1.58939404230846	0.111971458812785	0.556969805063424	3781.08794876773	640.908902283472	542.081406733612	631.862286521431	667.88682569981	645.225806586288
474	ENSG00000035115.22	SH3YL1	582.225687008706	-0.600898871156304	0.828911155118736	-0.724925545332092	0.468497708279702	0.880684913929359	93.4678033205574	406.667185641789	887.616746238259	843.704287951238	763.286011467926	498.612087432467
475	ENSG00000035141.8	FAM136A	348.861874373379	0.256426337848223	0.402634581262146	0.636871122804204	0.524208793916077	0.901193204769796	378.641734782145	332.479729927485	428.179467891566	361.110284850027	371.650079498314	221.109949290739
476	ENSG00000035403.18	VCL	3506.86426992764	-0.613936736507767	0.36209074611631	-1.69553279969922	0.0899743935463518	0.510139854899553	2131.52043301582	3088.83596294552	3094.43937026943	4947.36684945288	3624.36961457777	4154.6533893044
477	ENSG00000035499.13	DEPDC1B	9.64977729315078	0.410819493448211	0.870719067965124	0.47181635106292	0.637057878832867	0.939026438950686	18.5575577206252	5.58548986261366	9.76197342843889	6.33238940552195	11.7638094527752	5.89744388892975
478	ENSG00000035664.11	DAPK2	50.9418246332146	1.74084058009595	1.58697673178975	1.09695406695263	0.272661471897366	0.7620322737733	142.066511711556	92.8514570175648	0	39.9796215726158	27.0906330052563	3.66272449229462
479	ENSG00000035681.9	NSMAF	627.744906044912	1.5887096508355	0.802500445032942	1.97969940162499	0.0477373158586358	0.3808144210754	2058.64778998391	386.361060970795	382.525646976323	280.085908807951	281.629815248662	377.219214281827
480	ENSG00000035687.10	ADSS2	649.688805622783	0.0939322136773525	0.37731504934554	0.248949025066134	0.803400212264227	0.970740513352735	508.547273794369	632.829827886197	870.767754387885	589.026660457491	655.818092568716	641.143224642041
481	ENSG00000035720.8	STAP1	6.15623837979515	2.07550843493621	2.00484141030202	1.03524818684962	0.300553020255416	0.782291958469261	18.1460789282965	11.6291301553402	0	0.697737547653422	0	6.46448364748081
482	ENSG00000035862.12	TIMP2	18344.5361465798	-0.418886903773202	0.956673859463907	-0.437857582946746	0.661489525618277	0.945130411916215	7301.33055791186	37152.0542687889	2646.03351079204	15849.4377608573	20168.6091452464	26949.7516358825
483	ENSG00000035928.16	RFC1	482.020856331897	0.187478244212133	0.292812179980269	0.640267915852289	0.521998435652767	0.901193204769796	526.441397287044	502.281577833036	511.351945932263	417.340491156494	423.685940862509	511.023784920038
484	ENSG00000036054.13	TBC1D23	801.877953416245	0.368140458916828	0.414806054611946	0.887500205996813	0.374809655339444	0.832315272200103	1264.2508568946	703.67427955675	743.567811767993	636.617124322315	744.933557595371	718.224090360435
485	ENSG00000036257.13	CUL3	752.601862492985	0.15371200067963	0.584565849810177	0.262950702182729	0.792588576237503	0.967784163197376	448.034158792431	606.960691049096	1322.50828411554	612.914781307625	935.589721068078	589.603538625144
486	ENSG00000036448.10	MYOM2	11.6199903252445	-1.30216852400145	0.966327136237781	-1.34754419613135	0.177805029327867	0.663323509170877	12.3395390363282	6.02765003169776	1.84363280533329	26.2429829756647	11.3573839866216	11.9087531158214
487	ENSG00000036530.9	CYP46A1	13.5104042073139	-0.603136792766078	1.51021460339206	-0.399371580311425	0.689619431341135	0.951718372886345	32.7847720801232	1.58779720502558	0.539028340440239	13.7227311895016	4.76040825641839	27.6676881723745
488	ENSG00000036549.13	ZZZ3	379.308871288784	-0.140044533265253	0.432507278258743	-0.323796940086341	0.746091772962414	0.960582969364385	258.52098866625	341.07742878446	482.590711490952	410.294452230448	461.887331314783	321.482315245812
489	ENSG00000036672.16	USP2	76.0797189388173	-0.500744277496481	1.24143222071479	-0.403360142536144	0.686683303550572	0.951569972189669	37.5698607178122	7.82906465552063	143.544732939515	20.1828559712405	32.6505118560664	214.701287492749
490	ENSG00000037042.9	TUBG2	272.092569144824	-0.417326422607159	0.376880839842275	-1.10731663297559	0.268157055509916	0.757615876381496	251.237791134467	254.344706043351	193.760820791518	345.583880594288	239.322339370674	348.305876934645
491	ENSG00000037241.7	RPL26L1	141.851078909181	0.39361229245133	0.705445673091154	0.557962586582439	0.576869932360495	0.918519734258365	304.862025292275	77.3078699035441	101.71286001505	90.6630784545367	167.984170813136	108.576468976543
492	ENSG00000037280.16	FLT4	161.744748007225	1.05431959030032	1.52625769791373	0.690787402246353	0.489699153503634	0.889827390273873	607.005217781672	46.2039824501448	1.82601473849532	90.0756588219359	201.324077135727	24.0335371153718
493	ENSG00000037474.15	NSUN2	794.082673903966	-0.0606979879565811	0.379594143936797	-0.159902329701607	0.872958013298987	0.981489308415643	733.484370642162	582.348403291265	1016.21043882299	837.114191818944	806.730654579128	788.607984269305
494	ENSG00000037637.11	FBXO42	638.987720350427	-0.269012950421275	0.513942291561136	-0.523430266079348	0.600674866738435	0.927758768054463	878.963643036397	410.345181106667	450.052608619731	527.329142278632	667.252123291135	899.983623769999
495	ENSG00000037749.12	MFAP3	174.432316904899	0.287606781220807	0.396538281730923	0.725293860570986	0.46827177136927	0.880548807846745	136.25025871978	234.002951680185	204.821231572904	150.805895725545	154.558112872691	166.155450858288
496	ENSG00000037757.14	MRI1	409.45702005241	-0.424512309449673	0.74677078177637	-0.568464005032267	0.569719940343846	0.917218272436066	144.389146940397	471.163504513697	433.193683958001	840.818998298671	230.664206735774	336.51257986792
497	ENSG00000037897.17	METTL1	221.463010031634	0.451210839945186	0.675647661843885	0.667819731239509	0.50424866997814	0.894359786390028	223.156545003018	141.455502988766	402.610653981486	111.712848725594	314.270696225907	135.571813265033
498	ENSG00000037965.6	HOXC8	8.8663884913837	-0.660401683038228	1.97762268945514	-0.333937149163765	0.73842698631793	0.959388088827929	0	20.5166351478266	0	2.51481685807515	23.3523986195657	6.81448032283475
499	ENSG00000038002.9	AGA	203.632458582454	0.230011807749792	0.531784191133395	0.432528479757111	0.665357357712879	0.94682967750104	281.201631494748	271.432795921139	106.77994098241	170.694670991324	200.548282632294	191.137429472807
500	ENSG00000038210.14	PI4K2B	237.334180804503	0.560914595299265	0.59584559792413	0.941375747766601	0.346512337375468	0.816713312450062	122.820305212333	277.617082733634	447.989732276496	211.978082190077	175.92765182526	187.67223058922
501	ENSG00000038219.13	BOD1L1	1181.20189910838	0.428400087343239	0.673569020464796	0.636015128854385	0.524766561305777	0.901420090828219	2550.27573995257	849.287506435723	666.294853923658	1285.46274188491	985.186018960126	750.704533493305
502	ENSG00000038274.17	MAT2B	589.423587513956	0.539907570837427	0.415050313176038	1.30082439091772	0.193318571132659	0.679808386726079	927.407194036326	680.940003589965	487.254739447686	488.41819627692	528.707042573241	423.814349159598
503	ENSG00000038295.8	TLL1	21.1557442950649	1.47780067452874	2.16276298096149	0.683292939419444	0.494421754808496	0.89127688115666	92.9910913659126	0	0	7.74841068299703	23.807791127112	2.38717259436776
504	ENSG00000038358.15	EDC4	953.759286646963	0.24794427968172	0.569032739558559	0.435729374506762	0.663033090718235	0.946022013083766	583.733076786018	823.035500969747	1699.68264592478	1075.50763310487	672.909121399715	867.687741696644
505	ENSG00000038382.20	TRIO	2807.17433975208	0.357045867704559	0.760977901706915	0.469193477108449	0.638931347533686	0.939246578130612	1030.09410755847	3116.63374700511	5310.78359536642	1356.45619498011	3941.39699001918	2087.68140358322
506	ENSG00000038427.16	VCAN	4447.28910337895	-0.606320833321729	1.18304998543327	-0.512506521945202	0.608296556980751	0.931151360523722	7083.97572266544	3383.87200050098	111.497439081688	4446.55592426057	2566.91552557648	9090.91800818854
507	ENSG00000038532.16	CLEC16A	495.011794546471	0.284375615255608	0.308205997847123	0.922680341206938	0.356173813573398	0.821596709952502	459.973265923943	563.694838754172	605.40674422561	476.094283962874	429.496962821176	435.404671591048
508	ENSG00000038945.15	MSR1	337.285440069148	2.22148880226423	1.16309500302044	1.90998052308302	0.0561357211230373	0.409573081613324	198.72119708434	1408.2938363976	59.4214835590766	129.717245212077	35.214796424092	192.344081737705
509	ENSG00000039068.19	CDH1	2488.46700613879	0.645903330710787	1.14090809008132	0.566130906009046	0.571304795039954	0.917384041496612	98.7645532626924	6056.22678159366	2954.05996805185	2088.77329918979	2500.32094513878	1232.65648959595
510	ENSG00000039123.16	MTREX	521.15659246895	-0.281781898257766	0.449067706425704	-0.62748199041203	0.530343337836218	0.904597749873899	299.948409365129	551.837381133702	558.795835987345	493.99561983678	706.315584953448	516.046723537297
511	ENSG00000039139.9	DNAH5	6.19377584166698	0.764319890478644	1.75679127886027	0.435065849697582	0.663514630735144	0.94612929853047	0.734736119214468	6.35923400664169	16.0447043294458	0	12.2736333319958	1.75034726270414
512	ENSG00000039319.17	ZFYVE16	810.164799547807	1.4926329612638	0.869701242179786	1.71625943355298	0.0861145695385577	0.502250596560046	2648.95607647006	642.54961817333	295.318682896789	328.908789770336	365.189173477463	580.066456498862
513	ENSG00000039523.20	RIPOR1	2595.56502728603	0.8479979940961	0.586902715933687	1.44486977325884	0.148494468040254	0.619925690241783	1658.92281176604	3055.67399353382	5296.56775772532	1304.75762148149	2250.89124903086	2006.57673017867
514	ENSG00000039560.14	RAI14	2443.20925811085	0.014060608732153	0.812582706343755	0.0173036032177195	0.986194411082435	0.997601258708078	4795.22578479394	1888.51886357827	681.902944868572	1288.74148306218	3181.68981198709	2823.17666037507
515	ENSG00000039600.11	SOX30	7.4379154497963	-0.809827171503444	1.53902213378346	-0.526195922545053	0.598752086746999	0.927547843849217	0	14.2617970885773	1.5712535226863	2.50032076297159	12.1233542058007	14.170767118742
516	ENSG00000039650.12	PNKP	677.598594230908	1.80007742138652	0.660244634337883	2.72637947780023	0.00640333328446835	0.131071306692079	1897.88627441136	458.967838472883	801.87801538481	244.58479053787	388.303193544877	273.971453033652
517	ENSG00000039987.7	BEST2	19.1529553275873	4.69297202493327	1.89992389568577	2.47008421526239	0.013508124738474	0.20631723653707	0	92.7104686572417	17.9482990399496	3.44586868694296	0	0.813095581389739
518	ENSG00000040199.18	PHLPP2	94.6866066352267	-0.497075165368689	0.670805689757702	-0.741012148463194	0.458686074378425	0.875488022716975	44.3670217332771	69.3995239447447	121.73402698734	54.0827403762836	117.991294480336	160.545032289379
519	ENSG00000040275.17	SPDL1	102.237216488574	0.223048356324003	0.440815882019019	0.505989837077557	0.612863784145097	0.932047058430825	115.293311065152	78.850851285115	136.534965290744	77.8965065467486	111.108368638201	93.7392961054819
520	ENSG00000040341.18	STAU2	235.642438867879	0.0486073586183558	0.526655731752886	0.0922943693341651	0.926464161897488	0.989905453758593	363.444896794341	205.399471158442	150.915128824477	225.192079943479	178.295937043842	290.60711944269
521	ENSG00000040487.13	SLC66A1	339.711089877563	0.940509574876376	0.494402142906421	1.90231694658005	0.0571297315057995	0.412623307002143	359.71502566518	326.575988936643	653.546771196761	168.192104044944	267.427011321192	262.809638100656
522	ENSG00000040531.16	CTNS	542.528593031802	1.33508986510903	0.568016780256677	2.35044088751344	0.0187511857894889	0.243909453701683	1283.91316667099	468.108746874591	579.524422270873	231.624784367959	325.601224029847	366.399213976554
523	ENSG00000040608.14	RTN4R	104.947037387597	-0.788892404392765	0.885546727056329	-0.890853503592233	0.373007767295951	0.831102354237044	84.4391026354393	132.920880947083	13.5917372194586	88.5612444478935	100.713923162488	209.455335913218
524	ENSG00000040633.13	PHF23	582.094368735216	0.824974175435652	0.536032629324633	1.53903723449646	0.123795206424397	0.579558689696769	1178.11403149782	533.753186412007	520.772679681635	313.457945147539	517.181270256638	429.28709941566
525	ENSG00000040731.10	CDH10	28.6565180375291	-1.7781585661151	1.20952674202801	-1.47012753362828	0.141527216507558	0.608456845939815	0	17.0230498276305	21.4996974356616	78.8734742857682	35.2483482370004	19.2945384391138
526	ENSG00000040933.16	INPP4A	357.278571861304	0.430535417262937	0.756631505990597	0.569015979184309	0.569345295959129	0.917005027415584	737.393562703331	355.270986228213	139.39332849992	211.843738119171	221.884293089137	477.885522528053
527	ENSG00000041353.10	RAB27B	119.262217890701	-0.651581078783179	0.865534064544144	-0.752808127923135	0.451565221842508	0.871933528270415	111.980998647104	129.57115355412	36.9142905913128	227.527161141631	33.6229263257441	175.956777084294
528	ENSG00000041357.16	PSMA4	757.742268330253	0.649922827292916	0.403348854498483	1.6113169035797	0.107110668333053	0.548026266776133	1016.27738535992	972.222434291688	788.072032804913	524.932331477869	791.005641884495	453.943784162635
529	ENSG00000041515.16	MYO16	38.3335100671894	-0.678909056823782	0.597841436810954	-1.13560053723486	0.256123783930042	0.744393465948649	18.353115716311	24.1523869927509	45.6699725583376	36.5189266619844	47.6282538654052	57.6784046083475
530	ENSG00000041802.11	LSG1	454.413737042415	0.141133374864492	0.523219570902906	0.269740244274391	0.787360097266915	0.967152240569403	240.586862239767	520.834594510964	668.090360729712	453.963802912907	464.643855982174	378.362945878967
531	ENSG00000041880.14	PARP3	205.564170044494	-0.2673611146316	0.490948212225683	-0.544581094245225	0.58604166042521	0.921509202156034	135.842484506014	259.272382862153	164.49101972953	238.816716226827	155.970604949843	278.991811992598
532	ENSG00000041982.16	TNC	2031.88066473596	0.297750702125177	1.26636664299341	0.235122034975085	0.814114016600346	0.972611653831786	4611.24016125856	2058.79201781238	52.4080686428804	634.19337768252	3558.08659231688	1276.56377070256
533	ENSG00000041988.15	THAP3	176.295719677111	-0.288327244791833	0.391208645038303	-0.737016547176772	0.461112286685568	0.876174493939822	205.61672455822	130.355539688124	140.729420232112	218.523968326718	182.225315977658	180.323349279836
534	ENSG00000042062.13	RIPOR3	86.0745975058426	-1.02118795385156	0.952349372487789	-1.07228290725277	0.283592981707097	0.770231224734353	72.9102496387017	26.1809453971786	71.959614514678	33.4916503199564	49.472497201175	262.432627963366
535	ENSG00000042088.14	TDP1	152.772235278683	0.300772554417602	0.492857066985919	0.610263247835697	0.541687438473175	0.907946721536923	113.446141462391	139.113356011377	252.869786136778	119.380845497496	141.887944907489	149.935337656565
536	ENSG00000042286.15	AIFM2	233.729628637685	-0.607920062460145	0.903250144020981	-0.673036219793865	0.500924248482228	0.892820218343253	363.525293508104	152.142685863809	40.276237221561	126.639112013463	259.765944789071	460.028498430102
537	ENSG00000042304.12	C2orf83	15.4440187443859	4.81741817895364	2.54571082765313	1.89236661392322	0.0584421510852188	0.41783931385332	0	89.4934451196074	0	0.620858735622136	0	2.54980861108554
538	ENSG00000042317.17	SPATA7	56.3591234201808	-0.706560992184672	0.523332888836474	-1.3501176923078	0.176978234105966	0.662761070907084	31.0693020120622	40.0984223440912	57.5575943238842	89.1938175756613	49.7380746050429	70.4975296603432
539	ENSG00000042429.12	MED17	357.170143524321	-0.312341037152792	0.510897367114022	-0.611357695807197	0.540962802603951	0.907427364744064	192.557047921389	369.989795491118	392.989359960681	546.849452334031	324.598965027148	316.036240411557
540	ENSG00000042445.14	RETSAT	427.011204690929	0.216428682846782	0.53436519706416	0.405020169793723	0.685462685007741	0.951569972189669	227.013809670246	497.979918246038	651.627438308242	455.700022114725	373.302432526102	356.443607280223
541	ENSG00000042493.16	CAPG	2301.76216808849	0.421435714006377	0.419024816147205	1.00575359206965	0.314534116291131	0.79161988279945	1788.56252757268	2926.31206081287	3191.75810804153	2356.05974730958	1906.28174647187	1641.5988183224
542	ENSG00000042753.12	AP2S1	1170.23677995088	0.979097011436847	0.417345970723236	2.34600806074665	0.0189756970824723	0.245525921253521	1614.35517293073	1080.25206826494	1963.71663356913	758.777884188439	941.00847789336	663.310442858697
543	ENSG00000042832.12	TG	67.4115581806986	0.570350349672178	1.24237493237092	0.459080696826146	0.646176217914807	0.94218136727882	164.928287983899	71.6258889994029	4.24260865188623	11.5259622625668	103.913323305936	48.2332778804999
544	ENSG00000042980.13	ADAM28	777.75855457452	-0.446763884387594	0.717016651568027	-0.623087181323581	0.533227232926849	0.904915322135069	175.471654265074	1055.40654001138	743.240342293802	969.924774403854	746.930968455803	975.577048017212
545	ENSG00000043039.7	BARX2	11.8739227032234	-0.124474834604634	1.0544465285398	-0.118047555030607	0.906029977809046	0.986384904002511	1.42109948151082	13.1250837007786	19.3416703136529	9.21335104611798	7.66407446395418	20.4782572133261
546	ENSG00000043093.15	DCUN1D1	292.134207577666	0.490658364687732	0.497268794653064	0.986706525652904	0.323786530048383	0.799572013152754	507.915911327947	301.728872904589	216.288460899274	200.999306432049	286.579362587048	239.293331315089
547	ENSG00000043143.20	JADE2	567.577348809195	0.288337204210282	0.77941652125207	0.369939815680442	0.711427334032376	0.95480632257519	128.4571676845	763.720753526377	979.645025958405	602.779223123554	425.080475171092	505.781447391242
548	ENSG00000043355.12	ZIC2	3.79616975247619	0.0257672022304434	1.77561920935759	0.0145116712494713	0.988421767933978	NA	1.37265625724059	10.0204144405513	0	0.849318942348546	8.05425816574048	2.48037070897623
549	ENSG00000043462.13	LCP2	22803.7965351533	8.89494149042325	1.64167537846778	5.41820971861387	NA	NA	134825.96183571	1479.35846506346	230.591184244453	89.9655005022527	54.7162909553692	142.185934444079
550	ENSG00000043514.17	TRIT1	313.861876425914	-0.76015197081716	0.362493161653328	-2.09701051283316	0.0359926447277148	0.334625598018238	227.220369977341	226.201376965294	245.674268386935	479.729322763383	302.978429599447	401.367490863085
551	ENSG00000043591.6	ADRB1	16.3683810861051	-0.687277416853811	0.955226679044362	-0.719491437929042	0.471838175828426	0.881935785737909	8.47016776671096	5.10672953353092	23.8971882664797	31.2422903186383	22.1048993208406	7.38901131043014
552	ENSG00000044090.10	CUL7	668.895853756048	-1.14654303885893	0.672361498496306	-1.70524790819091	0.088148198381539	0.506457893662223	143.443225087039	525.290513061142	579.587677634523	1094.37210159389	592.041710033095	1078.6398951266
553	ENSG00000044115.21	CTNNA1	3993.13186930002	0.319758843596635	0.30973663658048	1.03235718940711	0.301904819191575	0.782497637132435	3939.53572623055	4194.46999599424	5167.16900293753	3157.33463261377	3830.0062302474	3670.27562777663
554	ENSG00000044446.12	PHKA2	1096.53938372036	-1.39113190798725	0.728542493810128	-1.90947256996901	0.0562011569605536	0.409659677933089	235.320055481709	681.963485640563	898.800173572136	2688.26340215646	862.150182910347	1212.73900256095
555	ENSG00000044459.15	CNTLN	43.8618998252907	0.881875862954101	1.16347247308608	0.757968824664113	0.448469646158073	0.870715457472006	91.9182255051705	76.2227695735941	2.69253277527306	21.4340126689124	15.4189056285307	55.4849528002637
556	ENSG00000044524.11	EPHA3	5.0071883777969	-0.0376040683355977	1.88508707516778	-0.019948186389348	0.984084705600143	0.997305789191798	5.49375176060516	9.3632173537255	0	7.50198006426321	0	7.6841810881875
557	ENSG00000044574.8	HSPA5	15721.4783877043	1.24533764611231	0.852633473721232	1.46057794409263	0.144131302781253	0.612597420535874	49069.3404749491	10084.1898395712	7190.8834718139	5663.23568124635	10240.1363465511	12081.0845120944
558	ENSG00000046604.13	DSG2	5519.90849970836	0.160798547023746	1.13918909416554	0.141151761237261	0.887750053389847	0.983203559657493	166.144903265966	7059.29042195781	10255.9928617752	6763.59322014637	5032.51997041745	3841.90962068731
559	ENSG00000046647.13	GEMIN8	128.173302976588	-0.37573603397602	0.445545491318895	-0.843316880760647	0.399051244310953	0.847981246934069	121.140316421599	117.018228857024	96.780534730551	168.349705618959	94.5350020865801	171.216030144815
560	ENSG00000046651.15	OFD1	276.251275395657	0.428470174321847	0.487492055940279	0.878927500665441	0.379440586562336	0.836701327452799	313.103465809069	185.667138136621	452.504221149216	252.692932569308	211.995267174754	241.544627534976
561	ENSG00000046653.15	GPM6B	14.4671502904674	-1.8985778547699	0.949967363213018	-1.99857166497642	0.0456547187289433	0.375125913438035	3.14538251549127	6.81689424389534	7.94292407581128	25.1074584124413	37.29903611787	6.49120637729524
562	ENSG00000046889.19	PREX2	54.4780471006297	3.23614762371699	1.651756246933	1.95921621590711	NA	NA	291.475615267792	3.43135915114803	0.878917551882151	15.6986487799198	6.17150599802636	9.21223585500969
563	ENSG00000047056.16	WDR37	371.381729615348	0.167512687999187	0.347305223204192	0.482321246002974	0.629577756774275	0.93726401553434	450.08282915268	345.931510078069	383.116669914962	420.148008077097	312.914641456898	316.096719012384
564	ENSG00000047188.16	YTHDC2	223.406870662426	0.117937591096435	0.45663094144469	0.258277703922787	0.796192592345523	0.969020500779978	226.130388256626	296.959174027442	174.293199687857	283.813429847533	164.078408646417	195.166623508683
565	ENSG00000047230.15	CTPS2	146.219136719077	-1.31142703424485	1.07143610228987	-1.2239899621098	0.220956014226564	0.711257567933323	109.197354601584	139.426432262724	3.5146571135868	210.676355315185	236.191037707204	178.308983314176
566	ENSG00000047249.18	ATP6V1H	609.287360714455	0.916053472889999	0.643744969969838	1.42300680490431	0.154734182589531	0.629115337854337	1496.88624100411	460.330757351289	432.971347965183	398.854594718496	443.090148670583	423.591074577068
567	ENSG00000047315.17	POLR2B	875.300206932649	0.245209867905293	0.401127673973785	0.611301298352499	0.541000131614919	0.907427364744064	666.799914366197	1022.93948287298	1157.57746467986	774.3574543217	935.710088143519	694.416837211638
568	ENSG00000047346.12	FAM214A	351.038506337863	0.0746148160466795	0.792571468702568	0.0941426975271054	0.924995803251232	0.989288226922735	718.292414692588	199.410123962684	163.2351051776	240.921823748958	217.292072941837	567.079497503512
569	ENSG00000047365.12	ARAP2	519.816967510308	1.62128220206065	0.470713866055729	3.44430516918042	0.00057252909644452	0.0270672575621119	1044.17280757535	612.706537329618	697.106636721904	188.710110613389	350.102424530116	226.103288291467
570	ENSG00000047410.14	TPR	1319.94514207301	0.102580383985459	0.449897880836559	0.228008151082456	0.819639903769178	0.974216571083337	1467.5909871043	996.782115668126	1636.07756876151	953.114024965024	1729.9416008706	1136.16455506851
571	ENSG00000047457.14	CP	50.3206367122481	2.90417444823746	1.28619497640916	2.25795816458981	0.0239482677825301	0.276490453793345	185.839887315182	68.3091595791548	10.6769865859412	29.2302468001931	1.34987844131429	6.51766155170294
572	ENSG00000047578.13	KATNIP	370.77527016499	0.135730094264299	0.561964057857999	0.24152806992969	0.809145863671237	0.971958243380996	189.404426429577	357.242315881772	618.064283883773	370.727647452185	353.498494147666	335.714453194968
573	ENSG00000047579.20	DTNBP1	351.775640671088	1.64206715584453	0.800440955993746	2.05145319407839	0.0402228333338897	0.352247633526264	1152.91810773187	221.833653743987	223.919180193927	167.570543813724	206.477801919003	137.934556624014
574	ENSG00000047597.7	XK	5.50967904073435	3.52494489079127	1.9918223755824	1.76970845091575	0.0767757213630352	0.478134858518642	29.3905728198715	1.04585238163989	0	0.825187374806535	0.939962642602678	0.85649902548557
575	ENSG00000047617.15	ANO2	59.3831876480993	-0.925856380615387	0.752270007701717	-1.23075009123918	0.218416347119223	0.709243902923621	20.3492762464354	80.2935769363109	23.6720561428251	76.4318257071792	50.1602872416466	105.392103614199
576	ENSG00000047621.12	C12orf4	214.159926121789	0.680581779661483	0.469793173796707	1.44868384136205	0.147425895046151	0.617772517999001	361.354746376794	265.122655096868	165.230726359331	163.190968711493	188.394943632133	141.665516554117
577	ENSG00000047634.15	SCML1	172.835658356128	0.463564690175339	0.545276116647932	0.850146698199599	0.395243531565829	0.845802454000111	273.606810948689	132.34044757303	195.428775096879	96.0919927108233	129.742782804069	209.803141003275
578	ENSG00000047644.19	WWC3	2841.18742818022	-0.0906582833993339	0.900872286662174	-0.100633890887278	0.919841092224505	0.98859187946513	338.598292759544	2859.14493301308	5058.00041485435	3498.32850786864	2662.7284702897	2630.32395029599
579	ENSG00000047648.23	ARHGAP6	24.6654637309702	-0.364120850187377	1.06516457565112	-0.341844686268124	0.732467778404689	0.957585437138135	41.9562229606641	19.5247670366586	5.22547087288839	42.7994430013012	5.58291884471243	32.9039596695968
580	ENSG00000047849.21	MAP4	3266.44085962793	-0.225779359227378	0.444905520297912	-0.507477091037653	0.61182010655832	0.932047058430825	1934.38976965708	3758.2096948494	3341.01903400899	2754.62500851832	3768.06506331727	4042.33658741655
581	ENSG00000047932.14	GOPC	704.1766029637	-0.461720412494623	0.452817329047724	-1.01966153430043	0.307889010518575	0.787878940265239	353.347090756981	756.698626911195	666.772899101822	890.345947357986	832.011351759045	725.883701895173
582	ENSG00000047936.11	ROS1	307.570427735529	-1.40828552168079	1.18141842002127	-1.19202942650533	0.23324970716614	0.724279303374346	414.252314706372	86.0230697024019	5.73589514875382	503.531140149634	386.042225881161	449.837920824854
583	ENSG00000048028.11	USP28	423.229749364022	0.542171850977347	0.488457671191607	1.10996690799164	0.267013286633973	0.755776424475993	519.442305796525	361.394328659199	624.236874929032	284.572242916734	495.192556911392	254.54018697125
584	ENSG00000048052.22	HDAC9	51.9564672368774	1.05675482921685	1.1728594275714	0.901007234434763	0.367584473212349	0.828432665762424	181.823620143765	18.4978242087869	10.8316792147655	15.1122906075296	23.7532198450723	61.7201694013449
585	ENSG00000048140.18	TSPAN17	450.61513503902	0.256696600998719	0.626390548089439	0.409802800795242	0.681950611496095	0.950258932229301	172.573851013165	633.357260448209	665.538440402335	426.52234988834	383.577421665669	422.121486816404
586	ENSG00000048162.21	NOP16	214.528966779385	0.540534949302714	0.631070094642637	0.856537100856932	0.391700760293454	0.843980342624195	309.518890177048	110.761655988676	342.518699705572	138.92028509629	254.360472437329	131.093797271397
587	ENSG00000048342.17	CC2D2A	50.3935428148095	-0.129811394965559	0.743195270652676	-0.174666605253769	0.861341609484194	0.980612875841802	71.8297125730635	50.2931381784834	22.6199531034426	82.0696333440811	24.0218315798384	51.5269881099481
588	ENSG00000048392.12	RRM2B	376.578994813124	0.487763551179271	0.615600417799047	0.792337914459463	0.428163669953918	0.859349513279427	165.640732317171	625.431248147497	527.446403921536	272.203309620029	314.243051605657	354.509223266856
589	ENSG00000048405.10	ZNF800	323.838690989112	0.100834285792002	0.646145033609137	0.156055189697548	0.875989518972228	0.981833961149828	117.011294895397	374.615794975602	513.922680305065	266.998593876922	328.163425646279	342.320356235408
590	ENSG00000048471.14	SNX29	394.48715493784	-0.268743831671837	0.625285418968102	-0.42979385656448	0.667345602178405	0.947291442123808	246.974516811729	521.669100210681	304.891589671727	388.416204679334	216.710603020291	688.260915233276
591	ENSG00000048540.15	LMO3	2.64524345469531	-2.24619392363701	2.49094460728376	-0.901743827248879	0.367192965596672	NA	0	2.59813262481286	0	8.73132475240655	0	4.54200335095244
592	ENSG00000048544.6	MRPS10	413.386212149932	-0.0895483074875207	0.316456929049866	-0.282971549260689	0.777198646430265	0.966522795609702	420.56203040364	388.177783765028	392.959434236819	375.82312071141	503.089152563362	399.705751219335
593	ENSG00000048545.16	GUCA1A	15.2987850464709	1.98931538592079	2.04942472144938	0.970670142260177	0.331712564731895	0.805094449623225	0	73.3658618802889	0	8.17217427418826	7.05990022185524	3.19477390249298
594	ENSG00000048649.13	RSF1	617.930797204159	0.200195828967289	0.516998597578471	0.38722702518918	0.698588144569917	0.953056289095838	1042.68030841729	474.04733691078	467.740561437447	637.492362105468	632.345651994106	453.278562359866
595	ENSG00000048707.15	VPS13D	1276.87129039362	-0.425369533106484	0.450639314029599	-0.943924597485395	0.345208181347168	0.815857617553482	1567.41593894615	836.290060470206	867.883502686574	1338.96141837819	1280.06051179625	1770.61631008433
596	ENSG00000048740.18	CELF2	423.321240856007	1.03122908750216	1.02248034717107	1.00855638971966	0.313187431121164	0.7904480009688	1239.94146896094	405.540989728983	60.2801526615102	245.297633347436	149.81360721415	439.053593223023
597	ENSG00000048828.17	FAM120A	3422.04875488333	-0.236305281008922	0.591230330314965	-0.399683962226761	0.68938930603939	0.951718372886345	1242.16558573877	4298.14053329967	3886.49083501367	3383.21842961802	4166.12356111027	3556.15358451958
598	ENSG00000048991.16	R3HDM1	216.936868426758	0.179431159943095	0.367966146509384	0.487629532350251	0.625812273371874	0.936230440615043	175.122367182526	270.429729854702	245.744453825001	188.38744640926	218.489566871126	203.447646417934
599	ENSG00000049089.15	COL9A2	18.6812798457018	2.36255055490798	0.972732314805604	2.42877770065665	0.0151498181050501	0.217265642796677	34.3103309757661	19.429357006666	40.2524822808097	11.3285874283782	5.56290322300008	1.2040181595911
600	ENSG00000049130.16	KITLG	59.1523849317383	0.779118898841468	1.35879503932434	0.573389566706753	0.566380952960878	0.916433114211455	179.943384874376	41.1936098441217	3.26463617690823	101.925127237429	9.78168655796884	18.8058648996262
601	ENSG00000049167.15	ERCC8	71.1950017579778	-0.150417517906633	0.465458404204348	-0.323159957040105	0.746574104887875	0.960582969364385	78.3670804327819	48.9590980760457	75.7669455551995	64.8862782865216	94.616134342887	64.5744738544313
602	ENSG00000049192.15	ADAMTS6	77.9881240021767	-1.08984590265002	0.687627991085652	-1.58493533826238	0.112981026472788	0.558518466058551	42.1955554345382	70.002107751435	37.355320652467	186.390458962341	80.9661463743626	51.0191548379167
603	ENSG00000049239.13	H6PD	2147.68452138179	-0.889091152494833	0.78080237728093	-1.13868909517285	0.254832852634305	0.742955633241733	442.576008293097	2298.69305012267	1776.3700442584	3682.87845822364	1224.80519567116	3460.78437172179
604	ENSG00000049245.13	VAMP3	1994.59250039552	0.209443250388325	0.272665762560512	0.768131827118721	0.442408870033392	0.867066567541549	2381.62747535063	2063.46325434903	1972.57723718962	1828.40177854554	1811.5316786738	1909.95357826449
605	ENSG00000049246.14	PER3	151.47110644465	1.33865367309742	1.22611793310622	1.09178214994874	0.274928866687375	0.763317931105341	569.722512601704	66.5755058619701	16.0460681958383	54.727357591447	39.7944809178632	161.960713499078
606	ENSG00000049249.9	TNFRSF9	28.3213702405196	3.41366008025988	1.41830711497667	2.40685535890867	0.0160905412283757	0.223909372906319	126.570491871438	21.421692353933	5.9439009202486	13.8938350042384	1.09867682715558	0.999624466103432
607	ENSG00000049283.18	EPN3	63.2981093954109	0.470618632272339	1.20617728029078	0.390173683389962	0.696408120163243	0.953035787647984	1.96267214533309	96.7759178667153	121.889025194668	92.179126307348	30.2395678973517	36.7423469610499
608	ENSG00000049323.16	LTBP1	6229.41407082876	-0.153028009681593	0.802126615150841	-0.190777873207481	0.848699624899181	0.977923769365042	2448.47156173983	12373.015681703	2876.06661013646	3665.72781482709	8861.40852958203	7151.79422698413
609	ENSG00000049449.10	RCN1	5197.89675528299	0.105346972237571	0.497058448275143	0.211940814210357	0.832153208669884	0.975788827486126	2855.79237057811	6864.26410369598	6442.25133452175	4224.21728814936	5534.4730900054	5266.38234474733
610	ENSG00000049540.18	ELN	184.360953646671	0.0811189711642779	1.31619635833188	0.06163135967576	0.95085640299481	0.994597461326107	56.801965378186	508.054928070987	3.84165605799418	240.17878186503	123.273756135273	174.014634372555
611	ENSG00000049541.11	RFC2	233.818194143102	0.498990087416361	0.490573014990834	1.01715763437515	0.309078446349232	0.787878940265239	224.00925965239	254.662042309552	342.37337012614	193.681843991325	267.455120784502	120.727527994705
612	ENSG00000049618.24	ARID1B	771.997654251433	-0.148761396547065	0.322059111543847	-0.46190711957799	0.644147928201625	0.942012194046309	582.604361984678	806.323381626805	806.419406906358	800.702299664618	793.643561171891	842.292914154243
613	ENSG00000049656.14	CLPTM1L	1080.87766170732	-0.00773290949169153	0.349077176177836	-0.0221524351043565	0.982326359556586	0.997100599392977	1161.71866550627	1039.22530495338	1032.91769727047	1093.06877016549	1318.7634047964	839.572127551931
614	ENSG00000049759.19	NEDD4L	1227.9251542636	1.22895194091542	0.913729083171821	1.34498503281669	0.178630068046416	0.664405406849159	377.441562410928	744.83114270253	4041.76090421094	605.051644593061	837.378773909671	761.086897754465
615	ENSG00000049768.16	FOXP3	10.2018921213053	3.4261962226346	1.60706181989332	2.1319629277622	0.033009894310797	0.320471101749612	45.5198340512988	5.63734702352512	4.64419372964902	0	4.87540833988743	0.534569583471521
616	ENSG00000049769.14	PPP1R3F	40.0534723691805	-1.39328626877001	1.00195275012988	-1.39057083139839	0.164355606538935	0.643838461198896	32.4946765642618	32.1932817584576	1.45421462848612	84.8243114438037	49.2927774077621	40.0615724123118
617	ENSG00000049860.14	HEXB	17493.468358324	-1.24940620770993	0.786078672997088	-1.58941623863972	0.111966450839429	0.556969805063424	6274.31562925402	20033.1706387697	4768.84433268791	11187.2841318752	39378.2832603019	23318.9121570551
618	ENSG00000049883.15	PTCD2	100.474529165126	-0.233592578823793	0.392726175024681	-0.594797580805793	0.551978784866003	0.91068857436511	87.6849472962496	84.5108808347557	104.925857023777	130.662665033357	106.061481226201	89.0013435764164
619	ENSG00000050030.16	NEXMIF	2.37444248544692	0.111765750601183	2.69013357825744	0.0415465430804297	0.966860188851069	NA	7.42352086532437	0	0	0	4.05906668876412	2.76406735859302
620	ENSG00000050130.18	JKAMP	548.458070199719	-0.311755947766162	0.531717336745798	-0.586318944712547	0.557661202401585	0.912829061762712	239.793859379955	656.930353813853	571.042718930477	509.062628951244	626.811492492512	687.107367630269
621	ENSG00000050165.18	DKK3	1090.12872131042	-0.343021160241953	0.823961056377165	-0.416307491218294	0.67718501158546	0.949582475285295	171.318557625266	977.39441652185	1734.40114991324	1384.41377672688	1211.23340386802	1062.01102320726
622	ENSG00000050327.15	ARHGEF5	1079.37195350533	-0.270359445526078	0.990591788801064	-0.27292720228713	0.78490917565628	0.966717441427271	72.691096045793	1067.18974341502	1795.3204254682	937.962801265433	1330.6229500903	1272.44470474726
623	ENSG00000050344.9	NFE2L3	215.890452649971	-0.183535679621554	0.41896933148358	-0.438064712210917	0.661339373826819	0.945130411916215	235.901444532351	134.343788585675	237.137943366563	214.253615383819	250.960624723742	222.745299307675
624	ENSG00000050393.11	MCUR1	352.62468017267	0.176313904517365	0.439392859755536	0.401267113478951	0.688223473386061	0.951718372886345	477.717085874053	356.724976529066	289.304727623255	234.84897925563	357.786934084898	399.365377669117
625	ENSG00000050405.13	LIMA1	3492.49844250118	-0.0500558221445938	0.518166809681058	-0.0966017529671655	0.923042664341362	0.989086194860201	1710.04171723814	4846.54856825517	3738.63429611867	3379.25356241508	3501.63548842389	3778.87702255613
626	ENSG00000050426.16	LETMD1	563.642555450965	-0.34365781988399	0.527399998688149	-0.651607547855142	0.514654377330081	0.899613199539284	283.537426136742	524.577213802696	682.35065478097	849.183194822154	483.459950723558	558.746892439667
627	ENSG00000050438.17	SLC4A8	89.6773353290054	1.03516250156198	0.419481634649416	2.4677182886138	0.013597728578962	0.206326429672647	147.165351949531	119.466621871269	96.2710242453045	47.5212466280782	63.774169914297	63.8655973655531
628	ENSG00000050555.19	LAMC3	1429.64917512269	-0.659041171907449	1.04022964614668	-0.633553537287402	0.526372231187106	0.902025903754029	1256.4428136254	2002.74573874765	66.3638365529068	1417.28606364374	2509.24297127396	1325.81362689248
629	ENSG00000050628.20	PTGER3	184.262661027651	-1.64321894593163	1.08004316354659	-1.5214382178354	0.128149904329784	0.585778716061567	12.8624383849734	231.974512552165	23.5160043488726	330.310162199767	188.319348021703	318.593500658425
630	ENSG00000050730.16	TNIP3	31.298998022829	5.25851704120518	1.43764961182741	3.65771812404348	0.000254470676126275	0.0154398217726519	135.963201771085	6.93443490179205	39.5357128225985	0	3.73636056432249	1.6242780771766
631	ENSG00000050748.18	MAPK9	597.79818299759	-0.124707041504072	0.590844312822667	-0.211065823597935	0.832835908276065	0.975788827486126	306.516228768201	908.780120928151	500.118852491642	433.908914000667	844.695066227231	592.769915569647
632	ENSG00000050767.17	COL23A1	11.2103046066932	0.133721245736491	1.28115730866901	0.104375352528265	0.916871481664461	0.988141513217612	27.7541447821201	6.41057311183598	1.171826297603	6.94851438908277	21.0772780814678	3.89949097804948
633	ENSG00000050820.17	BCAR1	2243.30339743167	0.0395203563083534	0.546392637131143	0.0723295916208838	0.942339615655327	0.993435664073899	2228.23095135492	1676.56841728219	2917.24765955197	1200.46260011784	2154.97548140132	3282.33527488178
634	ENSG00000051009.11	FAM160A2	782.156178043343	1.17915635854721	0.784060705619364	1.50390951886275	0.132604665729589	0.593615647793322	2318.84397642276	401.396654074587	535.862060672429	535.390951516321	388.138849027249	513.30457654671
635	ENSG00000051108.15	HERPUD1	2779.58259591108	0.759882267643638	0.715700838354009	1.06173169978568	0.28835750411153	0.773309612890049	6743.37169336265	2150.58609503058	1591.77057762476	1355.29403472592	2014.4414730632	2822.03170165937
636	ENSG00000051128.19	HOMER3	820.212412053358	1.07173264318401	0.39024131416696	2.74633311306831	0.00602655383322433	0.126131031743224	996.650557632594	1348.14223916961	989.511842778815	417.525042208379	670.893312649989	498.551477880765
637	ENSG00000051180.17	RAD51	25.0445895524697	-0.463727872037433	0.889502183370442	-0.521334158259519	0.602134009527247	0.927838312866121	3.2960302219027	20.9686637222031	38.3865802733784	25.8412123240906	35.5187496434067	26.2563011298367
638	ENSG00000051341.14	POLQ	19.1034433720988	0.0615978725271342	1.13910750946263	0.0540755565347758	0.956874966805574	0.994959808344726	1.5332183518173	25.3780689651677	32.06470902577	8.98829791657003	14.8125852722711	31.8437807009967
639	ENSG00000051382.9	PIK3CB	2238.03082066308	-0.422013101071148	0.440613312824453	-0.957785633770181	0.338170864883617	0.810701057864076	1821.38327190889	2557.28454476075	1360.07823657846	2886.5825385615	2873.72966812882	1929.12666404006
640	ENSG00000051523.11	CYBA	2404.15317303202	2.16864698050829	0.86410922498301	2.5096908096901	0.0120836912765417	0.191256417887145	9011.58815192154	1710.76228547052	1078.14392627399	919.652967348501	804.178287458648	900.593419718943
641	ENSG00000051596.10	THOC3	252.102153149824	-0.241286296647041	0.568396277340453	-0.424503653993001	0.671198541059649	0.947951449810844	146.404640942661	173.375027909215	373.07744130296	328.237040681223	300.632686489288	190.886081573597
642	ENSG00000051620.11	HEBP2	759.235936505415	0.355048032551559	0.35677770482809	0.995151960862118	0.319662362080923	0.796423056710225	871.692024353963	811.945134632032	872.672625801654	689.221095172535	809.277722361724	500.607016710586
643	ENSG00000051825.15	MPHOSPH9	88.029351370512	0.633540172309756	0.784791978322023	0.80727146786635	0.419510098548433	0.855444645471828	163.820018591757	108.316063535105	48.9352163819646	62.4087137982759	26.0277402986608	118.668355617308
644	ENSG00000052126.14	PLEKHA5	638.697333821795	-0.511348364897799	0.544476481868914	-0.939156018534718	0.347650646433559	0.817439262182762	286.855855359855	472.121213846833	820.88796404747	923.384933335406	685.844117374164	643.089918967043
645	ENSG00000052344.16	PRSS8	6206.41742243788	-1.08830877775373	1.1047282845289	-0.985137063108531	0.324556750106267	0.800095101142065	138.643220445796	5968.91894385877	5803.66085370141	10473.6334247613	8806.16992715463	6047.4781647054
646	ENSG00000052723.12	SIKE1	391.265588773704	0.548567770927241	0.422214091317921	1.29926447792141	0.193853180474865	0.680788686407485	616.666092456923	373.374211795025	406.958703508487	395.618942210006	264.957171975852	290.018410695927
647	ENSG00000052749.14	RRP12	503.959916346119	0.740453192438052	0.658578244915362	1.12432075938556	0.26087697469781	0.748176982324065	716.805467800513	212.430847612818	962.745564155643	316.188462548929	370.941729635816	444.647426322994
648	ENSG00000052795.13	FNIP2	856.794820231944	0.940764428429083	0.738748714529994	1.27345660293651	0.202856062700886	0.692051260060331	1780.38234798036	1229.06981524599	370.795893881746	314.458536351294	868.467603916091	577.594724016185
649	ENSG00000052802.13	MSMO1	562.513635415416	0.660459439861204	0.939690789845667	0.702847624982763	0.482150713905673	0.886051829905384	165.260958251858	317.659364715173	1584.02606204468	325.07859671968	710.635604191692	272.421226569413
650	ENSG00000052841.15	TTC17	1362.40351566722	-0.448844589220487	0.429759001331322	-1.04440997822045	0.296295749040665	0.779616523257558	725.364157823842	1253.77019210956	1476.95222657451	1722.16785606515	1537.30343794287	1458.86322348737
651	ENSG00000053108.17	FSTL4	6.627462020603	6.35862611125687	2.81188474843465	2.26133952139989	0.0237382406998263	0.275325161591322	37.0608155189378	2.7039566046802	0	0	0	0
652	ENSG00000053254.16	FOXN3	1002.04739729771	0.0995407104858854	0.457987614494079	0.217343673356416	0.827940524032131	0.975743255031849	937.991053219728	1449.54346939093	722.310542699696	743.477733956852	1048.28801106159	1110.67357345745
653	ENSG00000053371.12	AKR7A2	271.756894688617	-0.240064074862015	0.334620555910019	-0.717421780049188	0.473113884607985	0.882217365203959	250.951642814437	284.871421983373	211.858031852473	324.162109635332	262.613434795029	296.084727051058
654	ENSG00000053372.5	MRTO4	328.325759212964	0.0560919159433781	0.633113432486204	0.0885969449788928	0.929402236092447	0.990793660736665	271.441362182227	166.894756583803	565.982837673016	316.06956569754	431.170781430521	218.395251710674
655	ENSG00000053438.11	NNAT	44.4987779671854	-0.441340906581338	0.670217521269631	-0.658503982028522	0.510214339130291	0.897865616207069	16.4108569164047	65.7409350970985	31.1497597840117	49.0779837425259	49.9693586406202	54.6437736224515
656	ENSG00000053501.13	USE1	190.523464103998	0.86278426251407	0.502434165254347	1.71720858607874	0.0859410673178928	0.501829834848622	366.832021623922	157.256262384768	213.837029421033	116.906790197354	160.210089219679	128.098591777234
657	ENSG00000053524.12	MCF2L2	16.2001218335319	1.79414444933549	1.28906027663103	1.39182354918616	0.163975836997941	0.64299749135582	62.7256683557989	2.59118045843313	8.73968989895238	13.4442102541431	4.04364674023568	5.65633529362821
658	ENSG00000053702.15	NRIP2	11.8349824426739	0.528127730539033	0.883908919987807	0.59749111995195	0.550179533976386	0.910564795814494	13.6337577249051	11.8425318398949	16.4181172857332	16.5847573535444	9.18898196113036	3.34174849083551
659	ENSG00000053747.17	LAMA3	30986.981137952	0.281340431386313	1.0129755545787	0.277736644398417	0.781214528658083	0.966522795609702	2397.33157318235	37729.1025770349	61869.6889090075	37169.3723114589	28180.2977116603	18576.0937453683
660	ENSG00000053770.12	AP5M1	303.55753294504	-0.160470496717427	0.408706920705645	-0.392629751510862	0.69459296214063	0.952936793779469	195.414706689148	364.007805182975	299.618282596706	301.504756561255	349.989200210838	310.81044642932
661	ENSG00000053900.11	ANAPC4	273.182816003751	-0.150768652992896	0.519366747892631	-0.290293234221581	0.771591914418841	0.965046840118159	172.737820422228	282.457328566393	321.394217962815	391.502841549572	292.668266236419	178.336421285077
662	ENSG00000053918.18	KCNQ1	41.4852380549683	1.55724213929617	0.815278888106101	1.91007293579459	0.0561238231014278	0.409573081613324	49.7185493219509	101.909518262638	34.3436134869976	26.8595753446511	6.26622489033698	29.8139470232356
663	ENSG00000054116.12	TRAPPC3	636.38319089081	0.429512553282913	0.434729946827632	0.987998541202896	0.323153362641619	0.799173882889728	752.024294352456	678.916089866662	760.039630958235	524.558175013013	746.601136363596	356.1598187909
664	ENSG00000054118.15	THRAP3	1751.62650432771	0.345194052261066	0.285541021005972	1.20891229934296	0.226696540414698	0.71863111952086	2218.45072400911	1909.99922558694	1752.62173940967	1475.73656650878	1612.99228509817	1539.9584853536
665	ENSG00000054148.18	PHPT1	928.655877127696	0.210289449177227	0.333486249627593	0.630579070087775	0.528315787508501	0.903017684441507	1103.23264050125	832.455706884063	1053.63779019247	1002.92961278831	762.186011265845	817.493501134235
666	ENSG00000054179.12	ENTPD2	844.030404061251	-4.23388416456064	0.973725446694822	-4.34812932016102	1.37303640137928e-05	0.00178442576348383	33.7419895689775	37.3167617598025	183.87639106025	3161.1938333795	479.008848319717	1169.04460027926
667	ENSG00000054219.11	LY75	38.504298697113	2.57934043805904	1.12106411350408	2.30079654409493	0.0214031338915265	0.260062736462795	85.9520541550011	108.484223827743	3.60846692166207	12.6730781670784	6.45118286932528	13.8567862418676
668	ENSG00000054267.22	ARID4B	696.505477540078	1.26206766886791	0.753358371482758	1.67525538527423	0.0938841349411756	0.51909119652188	2054.20947547204	426.410489643541	469.283081992422	379.116601601979	368.676781608744	481.336434921738
669	ENSG00000054277.14	OPN3	2313.1888509609	-0.131366435479974	1.02143820225148	-0.128609283645759	0.897666820033479	0.98482739531823	135.726568277902	3831.58005639107	2656.23537546134	2591.54576130648	2889.70913938103	1774.33620494757
670	ENSG00000054282.16	SDCCAG8	304.357666613431	0.46547707192882	0.523001183055826	0.89001150859564	0.373459706510282	0.831289849246002	486.517194579282	294.869417291709	277.666405767459	179.012034480956	377.824770839645	210.256176721537
671	ENSG00000054356.14	PTPRN	63.482666971536	-1.22695075801338	1.29424692348443	-0.948003611791578	0.343127615500402	0.814335003798768	21.8995682396049	90.1091100796769	1.31212855799589	38.9722691544745	48.4792803964252	180.123645401039
672	ENSG00000054392.13	HHAT	58.4454835638309	-0.275650116314989	0.806272884100321	-0.341881913370525	0.732439761433384	0.957585437138135	11.6184454591781	78.3894917296	67.338206625712	38.2256147072218	86.130763760465	68.9703791008085
673	ENSG00000054523.18	KIF1B	612.243028145224	-0.425300347658399	0.555641077594666	-0.765422796852055	0.444019822396421	0.867724512917562	589.195306765413	549.954938029201	428.965119793126	445.722756139395	489.971901393827	1169.64814675038
674	ENSG00000054598.9	FOXC1	57.4376229641982	-0.0855818621174184	0.540304245234747	-0.158395687008225	0.874145012147228	0.981713441533004	71.3588474796708	61.0836342556205	34.9939727946472	40.5325204188002	66.3123138638934	70.3444489725572
675	ENSG00000054611.14	TBC1D22A	850.300368554446	0.493195224016334	0.422958974174096	1.16605924955106	0.243590491022037	0.734148921910701	1268.05916158974	736.836432517262	978.545777033074	883.643061769879	674.87921975345	559.838558663272
676	ENSG00000054654.19	SYNE2	1075.02026996323	-0.54610833115419	0.488381399463367	-1.11820051245656	0.263481365486542	0.751702771468498	556.687962381108	1222.40023598375	842.254516431157	1595.76336231678	957.136599361306	1275.87894330525
677	ENSG00000054690.14	PLEKHH1	17.7812310835722	0.480954089502169	0.971142655121798	0.495245561468875	0.620426793045159	0.933793144262575	4.6046924158231	29.0830835393944	27.7571327340702	13.7285590270976	24.644126762146	6.86979202290198
678	ENSG00000054793.14	ATP9A	109.787025090472	-1.16938150358767	0.861979092434647	-1.35662397597693	0.17490071958975	0.660375112391976	71.2661162004433	117.201352804368	14.2794812520889	77.294491101828	154.582452970447	224.098256213655
679	ENSG00000054938.16	CHRDL2	21.336213968701	1.52472028419958	1.38599477078174	1.10009093565309	0.271292502814395	0.761447769405743	23.706359157453	71.4387872377656	0.748393706895704	5.18583800252665	7.08034613343804	19.8575595741271
680	ENSG00000054965.11	FAM168A	577.862727479166	0.0422013501007865	0.400070399353095	0.105484810095986	0.915991122528921	0.988141513217612	674.027369289248	673.552973647191	411.870321578631	645.878101158122	479.480743137992	582.36685606381
681	ENSG00000054967.13	RELT	1790.70511328141	2.96849334754672	1.2469081143204	2.38068331856565	NA	NA	8663.1332270915	511.52790745209	352.462113769684	121.698283100702	407.886454272034	687.522694002426
682	ENSG00000054983.17	GALC	609.411251547855	0.476570864592489	0.765140101300306	0.622854381547363	0.533380218114399	0.904915322135069	1329.89545735112	572.140336791482	226.077257143756	365.243072132994	399.001225982364	764.110159885412
683	ENSG00000055044.11	NOP58	607.472007742426	0.221011823826313	0.555981358383843	0.397516608234424	0.690986541749966	0.951746135610558	725.193937744133	319.302931242057	917.454026563651	479.868955106763	720.622229124364	482.389966673586
684	ENSG00000055070.17	SZRD1	2212.7293132936	0.526523141583928	0.355371581456053	1.48161296248456	0.138443307950108	0.603224209868227	3303.02823414018	2056.73893953074	2477.3008452521	1847.13822439045	1913.87942577299	1678.29021067515
685	ENSG00000055118.16	KCNH2	93.0987297290329	-0.499263523588622	0.689646362383769	-0.723941357223886	0.469101738216638	0.880930750401976	30.8931508382549	119.467400411523	80.5112167210477	148.894876363928	62.7758426496314	116.049891389813
686	ENSG00000055130.17	CUL1	917.069771667823	-0.35944153573127	0.392588985003678	-0.915567042024632	0.359894024234772	0.82365720474519	584.329765916806	901.033819968596	924.333522887761	855.816890314136	1216.53918938676	1020.36544153288
687	ENSG00000055147.19	FAM114A2	205.321454693386	0.182295936986148	0.599502321915272	0.3040787838882	0.761067869995856	0.962701357484985	354.670955723043	202.166040347233	98.4298499601755	217.583084952122	168.415818939285	190.662978238454
688	ENSG00000055163.20	CYFIP2	1254.98774477503	1.79773395515959	1.2911932839678	1.39230429516734	0.163830271418972	0.64299749135582	5439.3788505518	326.407556248839	82.5181150567467	775.313811123408	543.985288201378	362.322847467998
689	ENSG00000055208.19	TAB2	1630.65512197354	0.832130766139548	0.672830907130232	1.2367606144741	0.216175967994945	0.70722386514112	3912.88026186565	1164.0816230561	1188.25753728952	783.546039214169	1370.10676584181	1365.05850457397
690	ENSG00000055211.14	GINM1	692.924862594285	-0.212338719287387	0.448106180975804	-0.473858045932316	0.635601138507744	0.938940712497831	855.50342040916	602.682663971169	468.265703797815	545.863447307565	787.659958948492	897.573981131511
691	ENSG00000055332.18	EIF2AK2	2044.00941643803	0.417474105608463	0.838506939064337	0.497877937747669	0.618570078391809	0.933401690297745	5018.49398940696	1438.13567212149	558.420957394737	1417.99493850856	1710.05214488478	2120.95879631164
692	ENSG00000055483.19	USP36	1177.85848997074	0.297704189751654	0.490671662878446	0.60672790436933	0.544031500521743	0.908437149787032	1915.40983113994	845.400714138595	1137.15174647486	828.993066547912	1069.73100227507	1270.46457924804
693	ENSG00000055609.19	KMT2C	1622.21366087906	-0.00765600148536617	0.353527608968495	-0.0216560214567243	0.982722345330303	0.997135390226252	1575.56833748432	1950.1677327333	1327.94921844155	1447.74542117585	1518.84349401443	1913.00776142493
694	ENSG00000055732.13	MCOLN3	3.78361649920778	0.637250970999491	1.41391090139403	0.45070093905578	0.652205105461163	NA	11.1152246454768	1.37840329543724	1.40821293216949	5.22693539713827	2.2469405382402	1.32598218678463
695	ENSG00000055813.6	CCDC85A	28.1956620153952	-2.45689284048328	1.09991641523917	-2.23370867680799	0.0255022477155867	0.285100079287573	19.3491847714723	4.03322965083672	3.09445418925663	101.619149684659	15.6159187250648	25.4620350710813
696	ENSG00000055917.16	PUM2	1519.20733892027	-0.0571524451905572	0.294362599808208	-0.194156612381447	0.846053254649466	0.97755285558862	1263.11141495287	1540.91726855506	1662.78180580177	1506.57934794738	1545.65287027334	1596.20132599117
697	ENSG00000055950.16	MRPL43	482.544430959542	0.107020780719185	0.297590791077832	0.359623966627364	0.719128358323947	0.955746255415847	512.379434320907	480.735760112013	508.307196479835	524.262303588676	460.121156993991	409.460734261827
698	ENSG00000055955.17	ITIH4	36.7601428850237	2.29470814219388	0.951893434550783	2.41067756001153	0.015922918568171	0.223087710776223	86.3835056275272	55.7620135254549	41.1011734788075	27.4455213411446	2.39452785873131	7.47411547847695
699	ENSG00000055957.11	ITIH1	7.27295911555284	0.112577261943578	1.77021764734105	0.0635951528969751	0.949292591359259	0.994491436720276	20.3592910358703	2.1701972449712	0	0.677421102270868	7.11403204350211	13.3168132667025
700	ENSG00000056050.7	HPF1	126.729255054554	0.208940954574815	0.387216848769996	0.539596753701501	0.589475155869339	0.924114772274342	124.932113974633	164.613465052818	117.97862447753	130.984029413817	124.818542047097	97.04875536143
701	ENSG00000056097.16	ZFR	937.915147209914	-0.114503943951689	0.303369273294649	-0.377440809044878	0.705846044403641	0.954012567946713	747.367548374926	977.809911302303	976.544792488282	961.223589554455	956.121444737668	1008.42359680185
702	ENSG00000056277.16	ZNF280C	48.5711537778032	-0.307474775567499	0.705928622482372	-0.43556071502849	0.663155478813526	0.946022789901337	20.9975672362278	42.1206611247303	66.8851355340966	65.7985677837056	26.4346090537131	69.1903819343461
703	ENSG00000056291.17	NPFFR2	46.4959850956857	1.32618111417755	1.17051581421134	1.1329886346483	0.257219026146577	0.745385852966687	16.6170800813915	26.6749095829079	155.865112910212	37.3592170874705	38.9695342287077	3.49005668342465
704	ENSG00000056487.16	PHF21B	1.94538734120694	-4.23521689836751	2.5774934284222	-1.64315332550046	0.100351214088402	NA	0	0	0	0.488222501748057	2.83174993153767	8.35235161395593
705	ENSG00000056558.11	TRAF1	539.24121247754	2.23546232237518	1.05922485865171	2.11047003298309	NA	NA	2259.55059993235	187.807903257401	221.545745929948	114.174322094449	141.249690544239	311.119013106851
706	ENSG00000056586.16	RC3H2	606.980795769903	0.185932088638578	0.415057630372035	0.447966920815114	0.654177070088485	0.94341250559059	471.641828954498	649.072131508205	816.170927797917	512.988117912639	704.584013751259	487.427754694899
707	ENSG00000056736.10	IL17RB	23.0421420660592	0.238606240776568	0.860302584133547	0.277351533259522	0.781510193122772	0.966522795609702	51.3785967669312	14.8453477154402	8.77178621980669	15.2222328115477	24.659732076709	23.3751568059204
708	ENSG00000056972.20	TRAF3IP2	794.867751507433	0.316981479745615	0.628349690019498	0.504466676407175	0.613933473564382	0.932505581709417	1536.8086871327	703.901701168203	405.544925106344	561.221830140649	869.150216252769	692.579149243927
709	ENSG00000056998.20	GYG2	27.6662448883634	1.25326640033437	1.20828865329379	1.03722433949699	0.299631317307979	0.781855817982874	1.54809509721407	27.8636571782341	87.4003417748118	8.43483290296872	16.466516328499	24.2840260484525
710	ENSG00000057019.16	DCBLD2	435.160972546548	-0.791255235551041	0.346383672181885	-2.28433179476068	0.022352038667822	0.266550207596363	342.310344098998	273.609325645182	340.424793905158	445.483885648426	620.543754621565	588.593731359962
711	ENSG00000057149.16	SERPINB3	8.12479529422791	1.22037510558594	1.99438351246189	0.611905933818863	0.540599995455508	0.90739974544252	0	34.0726200815049	0	6.43417649858367	4.05638993471491	4.18558525056396
712	ENSG00000057252.13	SOAT1	1566.38905435296	0.388536354195472	0.926514113010717	0.419352871952396	0.674958261354074	0.949519075904553	3842.09996566374	1198.25269449211	288.16789877875	996.626496788715	1076.93158897665	1996.25568141779
713	ENSG00000057294.15	PKP2	4382.68192961188	-0.082794645131073	1.02449552138397	-0.0808150386243051	0.935589048097339	0.992143514657149	258.797516996681	4818.00089570248	7693.84845863977	3459.55056010511	5385.70813732698	4680.18600890028
714	ENSG00000057468.7	MSH4	5.34391919833576	-0.629748838077286	1.08665311252696	-0.579530699187742	0.562231138504176	0.914386536700089	4.22664672325297	2.08504838221329	6.30786963933732	11.3781268478058	4.60545309002977	3.46037050737544
715	ENSG00000057593.14	F7	2.426722990579	-3.21642643156441	2.58051384202637	-1.24642866826814	0.21260706181482	NA	0	1.12308602369149	0	0	10.3266780799279	3.11057383985464
716	ENSG00000057608.17	GDI2	2852.60213076365	0.494597584533133	0.465854672271157	1.06169931090709	0.288372212292254	0.773309612890049	4776.27876819721	2947.16441571761	2287.38803554426	2212.07792202103	2923.7423844783	1968.9612586235
717	ENSG00000057657.17	PRDM1	1562.40208225964	-1.53166705125545	1.10998729541899	-1.37989602005065	0.167618662197158	0.648245245482635	2012.18640807759	304.610230654193	92.8550729743505	909.68732687822	2337.34197378079	3717.7314811927
718	ENSG00000057663.16	ATG5	567.940548329185	0.387170694551313	0.393333374850545	0.984332170384541	0.324952216780086	0.800209647542313	852.113259405636	550.902652768668	528.78685992546	455.247757085953	571.528713084235	449.06404770516
719	ENSG00000057704.13	TMCC3	159.880974114504	2.15040887955906	0.768869772591114	2.79684409014042	0.00516044287334435	0.113487094925366	361.711203899654	353.63098681969	67.6811325928877	38.7000011877759	56.3453730438261	81.2171471431918
720	ENSG00000057757.10	PITHD1	428.530263264652	0.137646727648579	0.36851995571597	0.37351227664498	0.70876720995728	0.954283244457308	546.367323044745	409.614411149043	391.173362243382	385.412133995887	490.993351876632	347.620997278221
721	ENSG00000057935.14	MTA3	230.172357329045	0.208281772470911	0.530698893526404	0.39246694314155	0.694713231682331	0.952936793779469	166.656482828788	394.751644135179	178.799242653669	253.006753670236	195.012086844063	192.807933842336
722	ENSG00000058056.9	USP13	40.7026872395879	-0.547369585633332	0.803292089305753	-0.68140791241502	0.4956134176328	0.891796510601122	67.6831402151445	14.6384462064367	17.9780539642044	34.5407464015127	41.6441944107198	67.7315422395089
723	ENSG00000058063.16	ATP11B	783.350057366127	1.08409682627132	0.723350396116539	1.49871601936147	0.133947319107567	0.59593736973194	2141.72334787369	453.040193350232	599.972663786859	413.030086675566	495.076976369097	597.257076141318
724	ENSG00000058085.15	LAMC2	6504.85861716643	1.18907795508062	1.17066943044077	1.01572478460715	0.309760462179387	0.787893181397196	219.210415496722	9012.34114470945	17898.5718994396	3620.76197570547	5136.49497764873	3141.77128999859
725	ENSG00000058091.17	CDK14	300.612355148449	0.774652646776223	1.03976454105767	0.74502699042634	NA	NA	956.160375332473	83.7408203617797	99.4075712718873	139.510487973588	172.229767638221	352.625108312746
726	ENSG00000058262.10	SEC61A1	6275.77933737315	0.176068289609942	0.263889109356289	0.667205592680309	0.504640819276656	0.894489280713026	6706.58949853902	6990.01651560462	6278.19764027167	5567.55804159117	5728.01692041741	6384.29740781503
727	ENSG00000058272.19	PPP1R12A	1364.35640850766	1.61855191242806	0.887062873349428	1.82461915728321	0.068058520438618	0.45130867220012	4843.97761073378	640.606792320033	692.090577401528	672.348379529959	697.737085939723	639.378005120962
728	ENSG00000058335.16	RASGRF1	34.6280115594825	0.615755531955951	0.874758647859806	0.70391476947666	0.481485853081419	0.885398704805034	29.9494787516661	82.270953212909	12.6738574286496	23.3733830269754	43.5524138165754	15.9479831201197
729	ENSG00000058404.20	CAMK2B	2.25485153776036	0.194598564615488	1.7762352713381	0.109556750592443	0.912760912137862	NA	5.28660956770525	1.36908260877929	1.41937135407442	4.12253579800631	1.33150989799689	0
730	ENSG00000058453.17	CROCC	280.491932118315	-0.511794160838566	0.559895706966121	-0.914088381944915	0.36067040677764	0.824117721669173	151.517431672511	249.415336393949	292.42642918542	459.14916178174	351.038812823546	179.404420852722
731	ENSG00000058600.16	POLR3E	316.841724226311	-0.0148413579246065	0.512209338724785	-0.0289751802682007	0.976884385557777	0.996793606031394	174.323623259473	435.458100194528	334.876185611834	293.994483460867	394.517553293103	267.88039953806
732	ENSG00000058668.15	ATP2B4	6264.45781197833	-0.682179770592119	0.603224373178723	-1.13088893772202	0.25810183992656	0.745812047291793	2553.27535506148	3842.75791114281	8034.74221789728	7386.03926203082	5502.21190572016	10267.7202200174
733	ENSG00000058673.17	ZC3H11A	3280.68514105824	0.812166409918734	0.41439996645718	1.95986118643341	0.0500120172956016	0.388479502153949	5723.14886507565	3802.66545895793	3015.93700683902	2275.04038417267	2691.48056004949	2175.8385712547
734	ENSG00000058729.11	RIOK2	152.455950930267	-0.934262369495785	0.396172339426282	-2.35822210820861	0.018362702477561	0.241555126447407	132.871520112639	104.032123319553	78.7852836044631	210.620276574448	208.271414157257	180.155087813241
735	ENSG00000058799.15	YIPF1	517.84662976781	0.56485100908239	0.395860660812452	1.42689351329608	0.153610590871088	0.6284866866993	553.667277878491	574.447371367623	725.70289875884	549.286453003798	367.669756118119	336.306021479988
736	ENSG00000058804.12	NDC1	223.801983259089	0.124082503514368	0.543230938905709	0.228415752174059	0.819323044644699	0.974181689812128	151.302113308503	182.050394085106	366.724751432542	156.146974617184	245.540773489891	241.046892621307
737	ENSG00000058866.15	DGKG	7.92952692818615	2.11234360540286	1.21148076007232	1.74360474802485	0.081228034816319	0.489655211819927	12.5126540203857	22.9746768833075	2.89579974717879	0.767369052697314	4.5892102526948	3.83745161285282
738	ENSG00000059122.17	FLYWCH1	600.852900130518	-0.228223383840061	0.583303328996038	-0.391260211445855	0.695604906017266	0.952936793779469	307.668070842447	650.348545435978	701.983222285985	971.672112503739	400.487140576405	572.958309138553
739	ENSG00000059145.19	UNKL	271.552037728072	0.388306998360872	0.698623357556366	0.555817371636538	0.578335708728158	0.918519734258365	173.559366972384	175.201815522429	574.862627581167	333.432360934087	220.619868780939	151.636186577426
740	ENSG00000059377.18	TBXAS1	209.427261210071	3.16711698518226	1.1048048111837	2.86667559112905	0.00414807976410762	0.0993139868458003	898.095093405149	196.488138203767	37.148673507091	51.09584771574	16.4166780703293	57.3191363583507
741	ENSG00000059378.13	PARP12	726.433739371808	0.133761010796224	0.54287856596097	0.246392138469215	0.805378691285425	0.971185134873093	836.058051042175	1060.36478705809	384.138868114069	553.206119655935	655.694946621853	869.139663738723
742	ENSG00000059573.9	ALDH18A1	886.748225805581	-0.37108098556108	0.738498394681657	-0.502480422751685	0.615329620140912	0.933062913901397	432.156523229548	1547.92132905279	339.610099220216	800.966108091461	1389.80488684943	810.030408390037
743	ENSG00000059588.10	TARBP1	503.224189004774	-1.02548339820012	0.632417911185085	-1.62152807512752	0.104904433884442	0.543681880954872	200.252352408531	556.035595850536	237.081647352594	687.233524279467	941.290603162133	397.451410975383
744	ENSG00000059691.12	GATB	165.375940813771	0.0669873633508161	0.423777641768604	0.158071962152721	0.874400093778121	0.981833961149828	146.879865197284	132.022953951459	228.342259498859	185.52895048018	147.901718347001	151.579897407843
745	ENSG00000059728.11	MXD1	8837.88508313957	3.97500746118263	1.17105297452514	3.39438739976259	NA	NA	44628.3371533061	2580.56678948358	2647.90917916917	428.749910582222	1218.80940416524	1522.93806213114
746	ENSG00000059758.8	CDK17	590.715035067218	0.592896436068911	0.4717812417653	1.25671896968694	0.208855416568401	0.699074545268571	547.556810603274	1027.74287285106	555.59783822244	356.434730680017	547.251459416727	509.706498629787
747	ENSG00000059769.20	DNAJC25	224.9172684322	-0.469585808139112	0.443108046632324	-1.05975463932109	0.289256238050601	0.774691005919273	244.234199052294	193.52997365762	128.454924216983	218.264410126791	315.046142356354	249.973961183155
748	ENSG00000059804.16	SLC2A3	23001.3817210431	1.82857222505814	0.929102328338512	1.96810638536244	NA	NA	86536.2676442846	11198.2560283024	9954.65368399604	8303.67919800877	12598.8361441663	9416.59762750083
749	ENSG00000059915.17	PSD	209.942565551428	-1.67808179171172	1.01654324506132	-1.65077265513726	0.0987850057369404	0.529393283393197	169.587879632253	104.537561243859	25.976513854622	78.7903137048405	170.685240232476	710.07788464052
750	ENSG00000060069.17	CTDP1	640.532722845104	1.52934316486451	0.762350283026612	2.00608984992155	0.0448466625958988	0.371270570743914	2006.04619486615	390.843931196062	458.02010703484	311.910081300049	302.240583334314	374.135439339205
751	ENSG00000060138.13	YBX3	6362.78285709689	0.58757466827745	0.586329383532741	1.00212386549213	0.316283772800933	0.793152833231332	7855.92765670841	3511.56182446993	11555.0787123366	3966.1422724033	6580.32385145044	4707.6628252127
752	ENSG00000060140.9	STYK1	156.824301020575	0.0327633865669504	0.965451906546063	0.0339358038912187	0.972928342244978	0.99635003173088	23.1166185314672	156.66229771004	295.870556977622	221.349555788994	183.987273418342	59.9595036969843
753	ENSG00000060237.18	WNK1	2422.59995676973	-0.268625374574981	0.3375357664435	-0.795842696628555	0.426123471424346	0.858905476424589	1987.14730409336	2405.85187277147	2199.90731690157	2850.63458831264	2074.12430000782	3017.93435853151
754	ENSG00000060339.14	CCAR1	719.839120504105	0.475611562630587	0.436191147383979	1.09037417536561	0.275548352853043	0.763743202225764	795.333987251275	553.668934502569	1163.74757025937	635.999782548539	561.98672299719	608.297725465693
755	ENSG00000060491.16	OGFR	1534.57469843181	1.22690732105187	0.66646664110627	1.84091332615736	0.0656342612191401	0.443493289546652	4037.00888739664	1511.72530085603	902.83594861035	978.764743331544	829.868264760251	947.245045636069
756	ENSG00000060558.4	GNA15	755.749551395114	3.39381415727691	0.890152733965946	3.81262004572661	0.000137501407472038	0.00997908437240351	2625.38596619699	704.73025822882	810.19951497127	51.610657416545	273.876846198583	68.6940653584752
757	ENSG00000060642.11	PIGV	295.428991620245	-0.42388077826767	0.583534412834177	-0.726402366244206	0.467592141032314	0.880315222458956	119.374957638018	256.22692729886	381.088846596103	395.542833299465	373.149496372356	247.190888516668
758	ENSG00000060656.20	PTPRU	1875.57075199605	-1.56345671161788	0.89058219960493	-1.7555445329038	0.0791662103188998	0.483802165226426	116.315439853325	1311.89889108847	1416.30918829903	3593.25532084739	2544.23428385692	2271.41138803118
759	ENSG00000060688.13	SNRNP40	288.724114931784	-0.0290393586900878	0.311010529749488	-0.0933709823698844	0.925608842502213	0.989401808176789	319.886798724932	268.802408941468	268.942876129094	261.583706523661	312.275925859214	300.852973412337
760	ENSG00000060718.22	COL11A1	347.05456691538	0.528590386013953	1.8718503293269	0.282389236859567	0.777645067052809	0.966522795609702	0	1184.24044732175	44.8085588152873	30.3791894875704	561.359229011522	261.539976856149
761	ENSG00000060749.16	QSER1	425.290309421762	-0.664645091195535	0.546723369827154	-1.21568809360694	0.224103761457208	0.71528114541868	151.777091032834	392.996792653242	441.866495206395	455.46299482526	532.034299159691	577.604183653153
762	ENSG00000060762.19	MPC1	261.744564072118	0.327731245069102	0.41133151691306	0.796756950521668	0.425592201488742	0.858832471669937	376.132036324914	295.912448428122	202.259065521582	218.630498190048	254.039284963957	223.494051004085
763	ENSG00000060971.19	ACAA1	676.305846792957	1.01303856780036	0.674543395459182	1.50181378191504	0.133145208001596	0.594034919627717	1747.90014595537	524.6886439931	441.349718058085	480.560541024739	467.495121189702	395.840910536747
764	ENSG00000060982.15	BCAT1	1342.01847605949	0.831135562079548	0.372047702580966	2.23394891653356	0.0254864344308659	0.285100079287573	2039.44670974307	1775.1902997227	1340.85637119094	1034.35743178782	779.055650228453	1083.20439368397
765	ENSG00000061273.18	HDAC7	2056.08030587019	0.358120574424599	0.351237381304347	1.01959698336974	0.307919636271991	0.787878940265239	2059.38195985711	2088.59138481356	2781.67379651136	2082.27836597752	1841.34157248277	1483.21475557881
766	ENSG00000061337.15	LZTS1	19.2566690689398	-0.143935477124043	0.951634161829783	-0.1512508513222	0.879777838107814	0.981833961149828	35.9008883087779	14.0451844596269	5.18595269632514	20.3469240985507	31.1372156888268	8.92384916153149
767	ENSG00000061455.11	PRDM6	55.057580489338	-0.67738470906567	0.816341867719292	-0.829780678722454	0.406662796772186	0.851495943736005	20.9680360428703	71.6712042670979	34.2638521924456	22.2875441454195	102.39449205805	78.7603542301443
768	ENSG00000061656.10	SPAG4	288.723475631012	-1.18869371409964	0.47277641213529	-2.51428303863748	0.0119274666392182	0.190542813969741	257.905245269385	135.490161555468	135.322075119295	397.320265719378	328.458831038189	477.844275084355
769	ENSG00000061676.15	NCKAP1	2058.18697708689	-0.232171186396839	0.596099549331069	-0.389483915324843	0.696918206902237	0.953056289095838	847.325298846257	2442.89489295864	2387.92898699973	1451.7262343806	2501.8749406127	2717.3715087234
770	ENSG00000061794.13	MRPS35	417.268667320209	0.0954052614117611	0.346351134759404	0.275458203646526	0.782964232793866	0.966522795609702	359.757923520069	399.012679153193	534.0910919559	380.047771719546	432.005338115771	398.697199456777
771	ENSG00000061918.14	GUCY1B1	35.3570844799393	1.23234514128789	1.4653092401523	0.841013696985766	0.40034026118141	0.848013434851571	114.996481906288	33.8893015436044	0	25.1098904673942	26.1215738789137	12.0252590834353
772	ENSG00000061936.10	SFSWAP	767.532957064874	0.0932979319490411	0.375992940323818	0.248137456699824	0.804028055418265	0.970915066225675	836.467556113857	567.595878332837	973.157086080608	778.512522483718	744.902723885309	704.561975492913
773	ENSG00000061938.20	TNK2	1003.8456846103	-0.269871148656209	0.523071660187978	-0.515935328171334	0.605899578761575	0.930399037923424	487.814899984369	1099.03684063293	1143.5158504821	1438.43879908517	909.416110510116	944.851606967131
774	ENSG00000061987.16	MON2	632.171005743917	0.636001110227559	0.507059369570194	1.25429318220993	0.209735461107431	0.699927670859248	1122.71380876588	676.354027857211	510.019142466839	647.34040129539	369.012838620527	467.585815457658
775	ENSG00000062038.14	CDH3	206.888639541253	5.30102009342715	1.62483819897795	3.26249105711669	0.00110437657232364	0.0420679394942177	0	679.969971187297	530.601634479832	4.54216458945401	18.5794978127913	7.63856917814557
776	ENSG00000062194.16	GPBP1	1353.27062031501	0.804703462321377	0.581123112271724	1.38473835462443	0.166132486627622	0.646448679426093	2964.40130095328	904.621889772188	1295.26522400428	1003.66008859458	1038.02699898724	913.648219578503
777	ENSG00000062282.15	DGAT2	613.560862032605	6.3818928796186	1.3294356340169	4.80045270062128	1.58307363286997e-06	0.000415322712105196	3352.13414674691	247.491744140859	38.1282865351583	19.7576257107478	14.3449141233832	9.50845493857636
778	ENSG00000062370.17	ZNF112	43.391045517769	-1.04331210483465	0.5160125842908	-2.0218733740158	0.0431894351053513	0.363857805385517	27.2480068153057	26.3531088213328	31.1661528613394	72.1503163533726	39.7558682110856	63.6728200441782
779	ENSG00000062485.19	CS	1456.28831447879	0.36501369432442	0.394721862546189	0.924736451054081	0.355103013828182	0.821111539702805	1249.98678604554	1506.68934267948	2161.56595395228	1157.39038473702	1474.64724162622	1187.45017783218
780	ENSG00000062524.16	LTK	5.94129902861359	-0.7972519192138	1.13792650064252	-0.700618114406893	0.483541370660031	0.886505607616013	9.36608818822388	3.45970612494743	0.842446036927898	9.47416655930214	6.60159151998401	5.90379574229618
781	ENSG00000062582.14	MRPS24	519.18652121268	0.575779611261483	0.451634874539934	1.27487854397429	0.202352234498101	0.691596622347387	813.196466982194	392.049332998647	659.221923999883	371.091881797143	494.960262926768	384.599258571444
782	ENSG00000062598.18	ELMO2	464.417603540665	0.186564580029937	0.486717017912985	0.383312218730125	0.701488280636031	0.953419981290916	281.800189977057	647.913825857275	552.965385506388	351.399604727773	467.856194148689	484.570421026808
783	ENSG00000062650.19	WAPL	616.220100998896	0.269754539436992	0.410568798262306	0.657026399908378	0.511163941558829	0.897922812386279	531.801180647929	599.63191607628	888.844525965091	447.480463072775	648.595122050077	580.967398181222
784	ENSG00000062716.13	VMP1	5197.62148138866	0.936609724980574	0.73243882424971	1.27875488569303	0.200983385234668	0.690856061615787	13174.2285784896	3628.51998944877	3681.31811991068	1961.27862131273	4947.83412352244	3792.54945564774
785	ENSG00000062725.10	APPBP2	549.580185229096	0.228138957337649	0.288545883520978	0.790650535553605	0.429147948280831	0.860189264244813	531.956291288637	603.364312315574	642.941634370162	504.254638056098	476.508614970519	538.455620373587
786	ENSG00000062822.15	POLD1	285.534663094012	0.0328368943766562	0.595689472608567	0.0551241811154746	0.956039531686222	0.994904449307219	120.782564223652	298.694946999036	445.762701779256	302.762119420384	296.447159977846	248.758486163897
787	ENSG00000063015.20	SEZ6	13.1975847846378	0.671817484616275	1.31287872833148	0.5117132832749	0.608851688190389	0.931371354015349	28.2599707055966	17.5740051477689	2.62637453980179	1.06583631556079	22.9068178639076	6.75250413519118
788	ENSG00000063046.18	EIF4B	5808.44909988257	0.636282586331999	0.464662168022126	1.36934450471918	0.170891612541376	0.653493237084714	5489.70000991284	5001.18513607044	10715.7973891434	4702.53646652106	4596.94203248377	4344.53356516388
789	ENSG00000063127.16	SLC6A16	15.2168401813789	-2.349468413258	1.19805603789591	-1.96106721133367	0.0498711830119143	0.388194954434988	13.2103318126317	0.984749563672562	1.11116106519797	12.018565520689	24.4908340983875	39.4853990276949
790	ENSG00000063169.11	BICRA	302.659071386218	0.07810820891842	0.686926822145594	0.113706739059121	0.909470270177094	0.987548610145522	104.395744191188	370.908754719996	456.726314551643	402.658076583881	204.544072597109	276.721465673493
791	ENSG00000063176.16	SPHK2	229.681369104443	0.704389020760739	0.766131550780641	0.919410015216069	0.357881152783109	0.821800384165425	65.6598654835849	322.490623787897	465.500137942574	215.241030231377	163.06487323385	146.131683947374
792	ENSG00000063177.13	RPL18	7428.58208378389	0.435906482799269	0.462763213501238	0.94196442172062	0.346210855517039	0.816648863068899	11304.6413665595	5020.8024349418	9302.07273235085	6406.62026926762	7054.27823993719	5483.07745964636
793	ENSG00000063180.9	CA11	35.5940082735015	-0.289206219118066	0.919744847511061	-0.314441793178502	0.753185518249447	0.96156007447832	31.340855015761	19.9438467446202	44.6431105474046	85.5573936697425	12.1181767778178	19.960666885663
794	ENSG00000063241.8	ISOC2	284.352057936904	0.236064031673086	0.445475730123839	0.529914461574511	0.596171238956151	0.926885565032172	262.451620746461	357.314259805875	302.727174225014	348.988489577168	260.616377587226	174.01442567968
795	ENSG00000063244.13	U2AF2	1664.48898487772	0.150233517249954	0.352150835608452	0.426616955175979	0.669658346146934	0.947640761698859	1396.56486744317	1648.41405090787	2207.72385153528	1564.33159434632	1689.40083912434	1480.49870590933
796	ENSG00000063245.15	EPN1	1513.87580540765	0.210995364266057	0.382110604296647	0.552184006132039	0.580822291132837	0.918898386975523	1220.40269965951	1622.74935132071	2029.65297766718	1556.8723376368	1179.77309126129	1473.80437490044
797	ENSG00000063322.15	MED29	599.798947551455	-0.14288473787774	0.374647087982106	-0.381384888502229	0.702917672452512	0.953419981290916	516.70343645022	518.145573092307	675.449595725314	615.969379110145	497.280784219198	775.244916711548
798	ENSG00000063438.19	AHRR	15.5470942167966	-0.123378882560754	0.802110995272018	-0.153817717607665	0.877753463462035	0.981833961149828	29.5727114931056	11.3587872700624	7.45873884193336	18.1988563513646	12.2153106186107	14.478160725703
799	ENSG00000063587.15	ZNF275	328.050017514948	-0.380548096072177	0.685346036314435	-0.555264167162385	0.57871398452575	0.918548588719695	408.928056838241	334.945905260273	111.487629655983	224.830839497778	322.654935829955	565.452738007456
800	ENSG00000063601.17	MTMR1	683.754014997686	-0.205874730484531	0.6824380485063	-0.301675340252707	0.762899568587394	0.963131910743889	186.609622431148	849.631370496005	868.245362209827	691.312522013855	862.747278071342	643.977934763939
801	ENSG00000063660.9	GPC1	3894.74112375167	0.447866007989542	1.05831100464333	0.423189408429596	0.672157073791786	0.948298290380032	200.131265668054	6943.46032990602	6339.61355131046	3112.39293277865	3607.36219154561	3165.48647130124
802	ENSG00000063761.16	ADCK1	90.0100354580886	0.18157829733072	0.630397997833804	0.28803755398124	0.773317992321877	0.965964442461711	46.4904616094177	98.9967930723119	141.23969462968	108.080192509073	51.0994525226861	94.1536184053623
803	ENSG00000063854.13	HAGH	292.61035433777	-0.195459606998836	0.487873115784234	-0.400636150415141	0.688688026014323	0.951718372886345	283.58354831703	296.258272776474	238.511259176225	179.543104587746	433.401108537944	324.364832631202
804	ENSG00000063978.16	RNF4	1010.32187435531	-0.0433298285986595	0.311387789809494	-0.139150698956977	0.889331065913961	0.983203559657493	880.33262708403	934.042734307104	1170.82822710245	948.346783000302	1024.87955329699	1103.50132134099
805	ENSG00000064012.22	CASP8	235.073880184041	0.291234942284646	0.492272122458277	0.591613721350491	0.554109283446034	0.911480084626573	225.128813527404	250.656229252848	300.198979388735	312.621930092487	187.527753296347	134.309575546423
806	ENSG00000064042.18	LIMCH1	808.640395685019	-0.922673613948446	0.724408108179075	-1.27369310687003	0.202772200328324	0.691990653525096	150.633268913709	905.370568447891	619.400474196971	879.812891987579	966.596120024647	1330.02905053932
807	ENSG00000064102.15	INTS13	207.151557299051	0.597151408590664	0.571886586152828	1.04417802943726	0.296403029900038	0.779616523257558	420.586993094885	138.413050494542	189.742084218004	170.9899416658	158.20946804647	164.967806274604
808	ENSG00000064115.11	TM7SF3	431.589274747588	0.199570254713169	0.586064556899345	0.340526060420754	0.733460400777463	0.957836127634507	212.286271716844	758.948402265369	412.953000668821	395.862465687126	417.034618212364	392.450889935007
809	ENSG00000064195.7	DLX3	352.965629247993	-0.823108726116157	1.31364649246082	-0.626583126312964	0.530932531874579	0.904654250935582	1.39475982673021	278.997017289695	484.185222775955	492.709427983119	439.295076212588	421.212271399871
810	ENSG00000064199.7	SPA17	50.6154152824844	1.51669057024975	0.954939324801681	1.58825857398294	0.112227880851797	0.556969805063424	173.926442646221	18.6426562011161	32.7581285538178	34.001776989966	17.5054737955887	26.8580135081974
811	ENSG00000064201.16	TSPAN32	12.78392327977	1.62066549775992	0.941438877694396	1.72147713054826	0.0851642786142719	0.500565211272587	36.5023288014138	14.8274624392293	4.78262691107485	5.19259258148418	9.60178781520772	5.79674113021002
812	ENSG00000064205.10	CCN5	61.2518081382969	0.1180069451634	1.62914320898765	0.072434973495504	0.942255753058855	0.993435664073899	13.823559148737	177.325266851746	0	31.4884694056458	115.082686241251	29.7908671824013
813	ENSG00000064225.12	ST3GAL6	974.691525855044	-0.860833968350394	0.576670491954382	-1.4927657654772	0.135498511548997	0.598655307073807	534.046424997011	738.712504668208	803.21689254171	1182.70402404767	1979.81344781202	609.655861063652
814	ENSG00000064270.13	ATP2C2	22.9979347920737	0.589865116947075	0.862164681159205	0.684167572434056	0.493869356430384	0.890768818691321	48.204671081404	7.71413487016899	27.0272597899154	12.6068333859781	27.4198381920345	15.014871432941
815	ENSG00000064300.9	NGFR	13.8035800372271	0.845721592573491	1.78133603362047	0.474768138414967	0.634952245147312	0.938940712497831	49.9048464177217	3.54017338000872	0	2.23087081744359	3.15992658302102	23.9856630251677
816	ENSG00000064309.14	CDON	151.353045902826	-2.45154832335344	0.760524923128648	-3.2234950476945	0.00126636488222093	0.0459816348170162	24.6850072343093	74.6818084640967	40.1530403461204	347.236943093436	87.724090387897	333.637385891099
817	ENSG00000064313.12	TAF2	373.16067749011	0.0530619813083042	0.439811984654507	0.120646965429982	0.90397066747921	0.985845487548367	340.298444588269	281.208656086247	518.389004542744	329.760735840746	451.639923960357	317.667299922294
818	ENSG00000064393.16	HIPK2	420.420995210007	0.0425824647496716	0.915886380354276	0.0464931738947796	0.962917174647612	0.995400327035762	778.174358022583	453.040939018618	49.398033625535	339.39174563983	412.537992718655	489.982902234821
819	ENSG00000064419.13	TNPO3	589.82902722985	0.0360809716572541	0.450039396187248	0.0801729181110221	0.936099729027046	0.992264690844455	406.719610140923	807.343121077446	577.055551842433	475.539257534385	711.819726784212	560.496895999704
820	ENSG00000064489.23	BORCS8-MEF2B	26.2554444557024	-0.175122064023611	0.645743862533647	-0.271194314316052	0.786241585702876	0.966817218245907	31.3822600177365	24.1638407223942	18.6342922346304	42.415028729255	16.1303427856137	24.8069022445846
821	ENSG00000064490.14	RFXANK	387.251105602015	0.320819272342545	0.453460193209979	0.707491588338796	0.479261038204451	0.884043822233978	396.574772172314	350.54863732735	543.161140916223	475.437983226014	299.936495940936	257.847604029255
822	ENSG00000064545.15	TMEM161A	203.171917088141	-0.237240863936853	0.482538832149378	-0.491651341053959	0.622965842214547	0.935368153907936	249.436952516325	112.319367872837	198.565995505556	263.800517102909	205.076473714128	189.832195817092
823	ENSG00000064547.14	LPAR2	648.475881266743	2.30171302220359	0.820341297202254	2.80579928141312	0.00501919467602875	0.110904554247197	2243.39337457407	676.238790811115	315.234575195913	298.34161276104	217.845800956302	139.801133302022
824	ENSG00000064601.20	CTSA	4421.58804289257	0.723755789422197	0.692980467089973	1.0444100862777	0.296295699068125	0.779616523257558	8745.17952045272	6199.28435922429	1579.63580363714	2994.97489849319	3665.21279817098	3345.24087737707
825	ENSG00000064607.17	SUGP2	1008.06200635821	-0.103542120620459	0.58104197940773	-0.178200757070947	0.858565315183292	0.980418214662822	393.000112780155	1309.24022510999	1213.26715810547	1053.53723984047	1096.50685383001	982.820448483158
826	ENSG00000064651.14	SLC12A2	86.9413202379593	0.240437780082418	0.63169279570071	0.380624540470991	0.703481868952374	0.953419981290916	38.4712555238762	149.746813309956	94.014983779286	76.1191387265883	92.3644888389059	70.9312412491431
827	ENSG00000064652.11	SNX24	498.162680812308	-0.399660008369888	0.428863793084814	-0.931904289460147	0.351385990645752	0.819182333887162	268.720871987318	467.810470944917	550.737506028044	574.443517362514	565.417018290882	561.846700260172
828	ENSG00000064655.19	EYA2	26.7684821175993	-0.36732742846155	0.903923012632812	-0.406370258670209	0.684470569059082	0.951124229967212	8.69288178642993	51.363027241886	9.764470591119	39.0069159620107	21.9601461152755	29.8234510088749
829	ENSG00000064666.15	CNN2	1978.13199794516	1.01800123674162	0.417706594418561	2.43712033840082	0.0148047515992835	0.214272034219001	3053.32834632405	2532.72927162816	2359.17364254596	867.522450298052	1643.16523682692	1412.8730400478
830	ENSG00000064687.13	ABCA7	762.976949455406	1.26970278334796	0.627041805717159	2.0249092991428	0.0428766785649714	0.362980103882847	1841.19254421035	550.070102791854	844.434432247158	463.143605381841	578.717146678163	300.303865423076
831	ENSG00000064692.20	SNCAIP	131.606553233848	-0.657667538805252	0.925477684463818	-0.710624956004505	0.477316674100122	0.883862675015768	231.243280927	56.0765838705681	17.3520841256236	125.61224695409	204.180761656233	155.174361869571
832	ENSG00000064703.12	DDX20	176.009785371567	-0.109425363938141	0.460109553567358	-0.237824585666035	0.812017149079808	0.972270517539694	127.316557590194	164.300221833147	215.946540412478	127.387404760936	221.881388006998	199.226599625651
833	ENSG00000064726.10	BTBD1	753.200475084736	-0.12209067511081	0.366896878968449	-0.33276564099993	0.739311196013641	0.959388088827929	651.871872473511	816.947099422361	694.939888832445	592.15901243667	937.853126931167	825.431850412259
834	ENSG00000064763.11	FAR2	135.693715554147	1.29641455766818	0.654048466726115	1.98213836377825	0.0474637568251979	0.380097763707206	245.342103792414	264.444270880933	69.3689603330574	90.2426736592335	60.9179412912266	83.8463433680195
835	ENSG00000064787.13	BCAS1	2.94097457855882	1.91463168961592	2.03335515820961	0.94161203559823	0.346391305498068	NA	8.9533131642719	5.22108094823904	0	2.63754552200196	0.833907836840051	0
836	ENSG00000064886.14	CHI3L2	1920.46588539028	3.33652333541848	1.22641876131784	2.72054166215888	0.00651750584508553	0.131671997154456	7419.64000242394	2903.25279464809	161.926481225586	602.555631683009	67.1300508601052	368.290351500938
837	ENSG00000064932.16	SBNO2	3469.18807124596	1.40417577940656	0.395585674860275	3.54961230560872	0.000385798866261867	0.0203104355346889	6089.70126995377	4300.00554259704	4717.38832532221	1388.964884422	2004.58196585243	2314.48643932829
838	ENSG00000064933.18	PMS1	102.087636613795	-0.585524519848151	0.417089703573043	-1.40383355146913	0.160368420449855	0.638211159002022	77.2624318505636	83.4925994365547	83.7878229138612	87.7363931294202	146.990938431216	133.255633921153
839	ENSG00000064961.19	HMG20B	1493.22124154788	-0.501739095487764	0.586752642343966	-0.855111778420648	0.392489269614167	0.84489744887358	614.470087067134	1031.29662157544	2062.32035884896	1980.01139794402	1396.1540822514	1875.07490160033
840	ENSG00000064989.13	CALCRL	187.609632435169	1.04997278860513	1.60399096995604	0.654600186828925	NA	NA	745.031830959354	10.6643997622458	3.54053136558786	173.407240254941	27.2053570289769	165.808435239908
841	ENSG00000064995.18	TAF11	298.916447246579	-0.0992731369052611	0.503108238919952	-0.197319640637124	0.843577410478981	0.97682108096067	202.537974554352	242.94821079633	420.04716631465	382.679096214725	324.92151633572	220.364719263697
842	ENSG00000064999.15	ANKS1A	925.103901663896	-0.518592794407934	0.636232429186975	-0.815099593509609	0.415015304308857	0.854421443800788	284.522210528445	1241.21046448336	755.620462092846	930.763780379945	1119.35984206554	1219.14665043325
843	ENSG00000065000.19	AP3D1	2613.19106162573	0.367902420283785	0.525713772620022	0.699815069425049	0.484042802519877	0.8867294731056	1414.78830546482	3924.09944645346	3494.58159107636	2143.92883694639	2508.22615954784	2193.5220302655
844	ENSG00000065029.15	ZNF76	475.708118024873	0.126012462399834	0.572960294900365	0.219932277195135	0.825923898125988	0.974716462566702	234.646559738138	651.964644979911	602.658813875799	575.927093257278	324.46525806334	464.586338234774
845	ENSG00000065054.14	SLC9A3R2	460.627975992993	-0.574068815671667	1.26502106831519	-0.453801782476426	0.649971500560454	0.942794195098082	949.892628433243	152.817530681988	8.31918138900211	529.837761015171	391.748370262972	731.152384175584
846	ENSG00000065057.9	NTHL1	51.1993886231785	-0.394770089609619	0.480865069136067	-0.82095813347156	0.411670116016191	0.852967658624426	52.9040869265478	28.8977672632055	51.283789352249	54.1222630709196	63.2635425593939	56.7248825667551
847	ENSG00000065060.17	UHRF1BP1	237.17533345147	-0.151946592053354	0.745562862588389	-0.203801181198641	0.838508869751577	0.975895478617546	51.844249170466	337.278819088827	284.633028481825	267.093336458782	232.522547759959	249.680019748961
848	ENSG00000065135.12	GNAI3	1577.74892607978	1.25817563687839	0.664968744246271	1.89208236893075	0.0584800070443767	0.41783931385332	4194.10832112256	1155.56500289137	1326.19602490066	692.065221604381	1027.45413692408	1071.10484903565
849	ENSG00000065150.21	IPO5	1381.45856618915	-0.14631457092223	0.48804891710236	-0.299794888985571	0.764333614118093	0.963286680402372	1658.97529182963	1053.57451703307	1221.98445602032	855.656927150528	1893.12986304493	1605.43034205641
850	ENSG00000065154.12	OAT	730.982215707564	-0.601869736099598	0.580491347485272	-1.0368280917656	0.299815981050249	0.781976002888977	706.921204129661	771.278894889433	264.039724630593	681.04016754924	801.569916473317	1161.04338657314
851	ENSG00000065183.16	WDR3	282.142587732204	-0.627994127294608	0.580522894788474	-1.08177323053457	0.279353304250822	0.767339881619672	122.59362824678	199.803554449089	342.673661668919	468.529208573023	243.197130435017	316.058343020398
852	ENSG00000065243.20	PKN2	659.857230218393	0.201302309511679	0.466865144944437	0.431178706938247	0.666338435154055	0.947182999970588	405.221312663241	808.084033528676	903.814856345556	632.934840675811	545.376438426347	663.711899670726
853	ENSG00000065268.11	WDR18	611.585001017737	0.222159893382911	0.61717836740085	0.359960596672405	0.718876600417155	0.955746255415847	308.932058415302	528.172034029719	1137.32253323569	624.318886400285	627.50276436143	443.261729663996
854	ENSG00000065308.5	TRAM2	4807.79243835877	-1.32869016206465	0.759049257249132	-1.75046632267312	0.0800378804145168	0.487037673796254	606.258033045681	3294.08188690971	4313.56971724195	6950.24741856252	7935.11542212636	5747.48215226638
855	ENSG00000065320.9	NTN1	55.7902667173545	-2.66954063111603	0.767275339461117	-3.47924727124807	0.000502824394382942	0.0247126912774962	27.9492519085101	9.9539436884277	8.13323265132962	76.8321619883315	155.624466188809	56.2485438787191
856	ENSG00000065325.13	GLP2R	3.47852352081944	-2.46256978226112	1.91451113553148	-1.28626558318633	0.198350389530434	NA	0	2.75844084599244	0	3.43401975387494	1.29531345700941	13.3833670680399
857	ENSG00000065328.17	MCM10	11.6798131250951	0.171242844889539	0.815466291196588	0.209993775019521	0.833672531534431	0.975895478617546	12.0123338543633	8.55829643504985	16.3805975471422	6.99303080805758	15.7422327472857	10.392387358672
858	ENSG00000065357.20	DGKA	1365.79521118845	0.36528616371457	0.637880385128711	0.572656209895626	0.566877492632266	0.916619701836177	834.019487071657	986.035981855362	2793.27830696506	1305.528346196	1404.89142071089	871.017724331725
859	ENSG00000065361.16	ERBB3	906.925543409764	-0.45962399993482	1.3208536171273	-0.347974971620585	0.727858980007085	0.957384151140254	5.11705288337867	1454.56304824251	831.375866383091	1349.96329376975	746.343998615218	1054.19000056464
860	ENSG00000065413.20	ANKRD44	173.753873137892	2.76469483759065	1.28944649724139	2.14409426331791	0.0320253346391261	0.316885700230462	609.915830903604	294.296066926498	4.75770965058425	80.6876607878936	23.705588833499	29.1603817252736
861	ENSG00000065427.15	KARS1	1408.76573610135	0.516586891894984	0.374074432499303	1.38097353631873	0.167287097643523	0.648195768065173	2030.88836077829	1533.97392499093	1410.25067198838	1131.21710603048	1403.83454810203	942.429804717982
862	ENSG00000065457.10	ADAT1	174.266813765519	0.284045100320931	0.369799051615209	0.768106621907975	0.442423843141879	0.867066567541549	217.041048217113	204.350581137205	152.811083247435	146.520374350968	181.953641803666	142.924153836725
863	ENSG00000065485.20	PDIA5	816.261296119656	-0.0178803980350526	0.713758957211075	-0.0250510313802829	0.980014259207184	0.996992378815977	293.016925301021	1555.31134525634	584.849327830521	834.684904112179	978.21374227107	651.491531946803
864	ENSG00000065491.8	TBC1D22B	280.594620559233	0.358624594270368	0.485028324770285	0.739388971644525	0.459670837050739	0.875668713616702	201.768683235259	299.822506891748	443.901363576133	218.184570897633	307.929362873115	211.96123588151
865	ENSG00000065518.8	NDUFB4	584.513003574832	0.561314814829597	0.534836568868649	1.04950717191414	0.293944756128812	0.777622435758332	1139.19399367692	483.08420461707	468.524743513444	443.471164833667	546.732508010254	426.071406797636
866	ENSG00000065526.12	SPEN	1301.51539356739	0.0487783439370171	0.386253324582313	0.12628588760955	0.899505626876879	0.984964975734219	1003.24942738761	1479.28761917219	1487.61758210248	1000.51280006155	1376.88506903677	1461.53986364377
867	ENSG00000065534.19	MYLK	201.388269717008	-0.700074491167324	0.943332346920791	-0.742129211886453	0.458009052448922	0.875488022716975	338.15047849879	72.06219285918	50.8225337574869	130.574302021706	144.737272670993	471.982838493893
868	ENSG00000065548.18	ZC3H15	746.190240289936	0.516087868882345	0.539530553948958	0.956549847093866	0.338794513210947	0.810785221865666	1412.6148670365	551.721680909511	670.623947369571	494.581071971336	744.835075774056	602.764798678638
869	ENSG00000065559.15	MAP2K4	434.233089021404	0.0522344920406024	0.52590854524473	0.0993223869680521	0.920882304070104	0.988659062817573	232.340074654701	459.58828337822	633.472766066155	362.371580102494	511.692748273736	405.933081653117
870	ENSG00000065600.13	PACC1	56.2821973041401	0.218477183698129	0.517812132977429	0.421923647176596	0.673080749074383	0.948840879073895	79.9193509135274	64.2382416297686	37.7800359108943	41.7142327690496	61.6803534446158	52.3609691569848
871	ENSG00000065609.14	SNAP91	41.5487119724056	-2.87268361163216	1.75184593170619	-1.63980379760585	0.101045968343569	0.535809197827212	24.1612047119656	4.94102546013249	0	92.6638852627425	0.909067820691503	126.617088578902
872	ENSG00000065613.15	SLK	1162.55977376033	0.0359104318637876	0.472763926855668	0.0759584854593842	0.939452126539024	0.992715892298018	1652.92034618232	898.204117026882	980.455701552218	870.004445209875	1064.28543852349	1509.48859406717
873	ENSG00000065615.14	CYB5R4	702.505102456408	3.34852321312085	0.886590449666388	3.77685459434043	0.00015882138827474	0.0110176711624189	2963.64430820375	550.275098021116	324.375121368654	118.314330591881	122.962161870491	135.459594682555
874	ENSG00000065618.21	COL17A1	29444.9156747108	-0.611855682919235	1.16112132294201	-0.526952413007917	0.598226634991492	0.927448283600148	564.048961993026	26290.7908516409	43022.2249737881	43210.6463974705	36321.6873964122	27260.0954669598
875	ENSG00000065621.15	GSTO2	47.0940629301635	-0.450817059104164	0.773501683127414	-0.582826216074185	0.56001029479366	0.913604635718415	32.0230035110407	13.2066612297266	74.7566074763077	71.0758844211451	40.60712562545	50.8950953173108
876	ENSG00000065665.21	SEC61A2	92.5398332444833	0.0427353426645448	0.554557700543373	0.0770620309170198	0.938574198082247	0.992715892298018	149.304333105113	77.8318247971172	55.0450897363881	82.1719302310958	86.4227517433136	104.463069853872
877	ENSG00000065675.15	PRKCQ	7.7735637315567	2.52783827442291	1.55168699592865	1.62909032624202	0.10329389880306	0.54061687356128	28.3805986184322	10.3603538354478	1.07693012677671	4.27295611073588	0	2.55054369794757
878	ENSG00000065717.15	TLE2	987.435615688127	-1.68840041996802	0.361658157929769	-4.66849809121656	3.03409596400601e-06	0.000680916933994458	426.613472955237	529.753949697467	446.007564313871	1161.1869910642	1549.01058062572	1812.04113547226
879	ENSG00000065802.12	ASB1	384.49716094438	0.0745066686370273	0.536777771534233	0.138803565624691	0.889605376302415	0.983203559657493	294.177959123895	533.111303256579	354.220243815684	239.944624215966	563.216709763413	322.312125490745
880	ENSG00000065809.13	FAM107B	1564.46962035359	0.664178077903136	0.62113684508992	1.06929428378538	0.284937085540831	0.771058764409867	3273.70328580816	920.841903525923	1560.93457437789	885.15025590967	1207.7665929809	1538.42110951899
881	ENSG00000065833.9	ME1	72.9573871332988	-0.263748093079524	0.770684817426332	-0.342225624685717	0.732181102493993	0.957585437138135	82.2960553200371	98.7295902035064	18.0081642139968	68.8033662824947	55.2133730592385	114.69377372052
882	ENSG00000065882.16	TBC1D1	1578.34013210421	0.307452989430292	0.313461360600007	0.980832179257392	0.326675506682746	0.802113174715203	1462.67129009664	1869.22858534812	1905.04444505018	1322.8011867993	1580.67130478103	1329.62398054998
883	ENSG00000065883.16	CDK13	823.832149526011	-0.0929806019420944	0.527147674587684	-0.176384353805261	0.859991995811818	0.980612875841802	398.383534644575	848.858514311122	1143.79477996325	797.268137338069	961.667436469939	793.020494429112
884	ENSG00000065911.13	MTHFD2	1208.5112900628	1.13984872999479	0.645497637332188	1.76584492966656	0.0774218683700903	0.47956171424514	2010.14720424984	1064.33754912722	1913.24709904372	401.370602489429	1340.7177649221	521.247520544496
885	ENSG00000065923.10	SLC9A7	34.2384938285287	0.374955494124368	1.08091988764029	0.346885554065358	0.72867729978725	0.957456734645113	79.9828175941074	34.1604569161755	2.78843424547452	20.4790969566469	26.4706632834326	41.5494939753354
886	ENSG00000065970.9	FOXJ2	757.109830886138	-0.341085761872439	0.50033648999822	-0.681712744704373	0.495420607071548	0.891796510601122	351.39310348101	745.907367409013	906.24452387989	758.070064404894	887.146868603561	893.897057538458
887	ENSG00000065978.19	YBX1	7546.85772238678	0.813274712341165	0.521590724996292	1.55922004239425	0.118944308709658	0.570096649224075	14133.9488261719	7610.54234064364	7113.87260610731	4107.3268411729	7783.80539026082	4531.65032996414
888	ENSG00000065989.16	PDE4A	348.889441187058	1.40622690562744	0.591855821724658	2.37596193871966	0.0175032681773653	0.234387761567062	634.289670519389	416.257823413839	469.590774457229	135.886780406275	110.433639308839	326.877959016777
889	ENSG00000066027.12	PPP2R5A	420.940334040966	-0.343562644127217	0.355099977129946	-0.967509620541298	0.333289334238348	0.806466670415394	284.47486381027	408.364993998134	419.877192079287	514.20839384992	422.621852150683	476.094708357502
890	ENSG00000066044.15	ELAVL1	786.009974280247	-0.202931712611822	0.508015066571925	-0.399460027792485	0.689554270994965	0.951718372886345	377.172292669912	887.896506762394	927.150427931369	740.048030273752	968.711739783955	815.080848260103
891	ENSG00000066056.14	TIE1	161.08162928548	1.74416149211778	1.81135967187191	0.962901802001209	NA	NA	722.089252061739	22.1516814921146	0	149.074839649446	33.0174851215115	40.1565173880697
892	ENSG00000066084.13	DIP2B	957.461622198189	0.633140169706298	0.467852449575039	1.35329027406267	0.175962915099413	0.661085360943277	1487.49848449571	1323.1398132882	682.589271398255	632.265045980518	858.774343326757	760.502774699701
893	ENSG00000066117.15	SMARCD1	559.050827485082	-0.122724359690858	0.592742942673237	-0.207044826442603	0.835974850460162	0.975895478617546	227.005148968102	535.645912814216	842.979091048532	546.717037194247	639.467826921035	562.48994796436
894	ENSG00000066135.13	KDM4A	682.561256002761	-0.340793569372928	0.841331701715303	-0.405064457547624	0.685430131432125	0.951569972189669	115.882954101365	691.415047425781	999.304297231525	1150.23871733743	482.105290194895	656.421229725567
895	ENSG00000066136.20	NFYC	799.954584955593	0.671095828420342	0.593286030956527	1.13115056381551	0.257991725268361	0.745812047291793	1430.87500836019	517.557407067281	1000.11576007973	910.84252062647	515.792152457634	424.544661142259
896	ENSG00000066185.13	ZMYND12	14.1198810429127	-1.85309039876936	1.02210753639025	-1.81300923121443	0.0698303975529955	0.458012512352221	12.0833547689117	3.63031357648217	2.84586112274992	20.044884816807	7.22462089415687	38.8902510783686
897	ENSG00000066230.12	SLC9A3	77.9235867109573	-0.666727594973959	0.791566724194289	-0.842288558368342	0.399626453873257	0.848013434851571	11.8614960143308	71.1503096514244	97.1421617859787	90.4344168183439	95.221973842578	101.731162153088
898	ENSG00000066248.15	NGEF	7.63866254265749	1.33854082168074	1.53483813621283	0.872105527025509	0.383150811228203	0.838477566202201	22.6888674901646	1.95956788114069	8.23025407069136	0	5.17025949767158	7.7830263162767
899	ENSG00000066279.18	ASPM	37.2314778799073	-0.658087473734988	0.955912231225139	-0.68843922301481	0.491176231041668	0.889833425148121	4.9195083678217	17.534358308386	62.909617567944	32.5278628400003	68.4611213243082	37.0363988709838
900	ENSG00000066294.15	CD84	187.903708977165	2.87051716771054	1.1770799845777	2.43867639015235	0.0147411625107093	0.213850182310733	525.209965696805	433.785827884477	32.4694371765867	48.9197878081934	5.31438913430139	81.7228461626265
901	ENSG00000066322.15	ELOVL1	1338.10345605467	-0.045423990997543	0.473471747344128	-0.0959381235571972	0.923569715993203	0.989086194860201	781.328460167778	1305.87931651505	1863.50103058523	1256.72616060138	1530.98193742486	1290.20383103373
902	ENSG00000066336.12	SPI1	3191.37193960717	5.2453492707794	1.15071458860429	4.55834081076657	5.15593225231778e-06	0.000970096465292154	16420.5179010947	1625.45493463109	610.502089302718	249.24625525435	90.9209096586213	151.589547701547
903	ENSG00000066379.15	POLR1H	167.420301084331	0.45376948722093	0.760925156250625	0.596339184601058	0.550948658959357	0.910625402300048	401.367483705727	76.4552265306199	103.210659920469	146.836346684862	156.050320026462	120.601769637847
904	ENSG00000066405.13	CLDN18	2.71884404489694	-0.064847818932383	1.54281092505536	-0.0420322528699075	0.96647298675639	NA	5.7441748069601	2.50943315965677	0	3.41327326041146	2.56900650658313	2.07717653577016
905	ENSG00000066422.5	ZBTB11	327.430608779142	0.161915556097306	0.483555962560187	0.334843469285424	0.737743167664228	0.959388088827929	205.352561412675	391.766863109664	439.818058309944	239.911596669001	322.537090561825	365.197482611741
906	ENSG00000066427.24	ATXN3	280.135044283148	0.418962100163013	0.534738202120014	0.783490123768982	0.433339351075078	0.863377712095387	516.371543666842	230.506428124245	216.502676603856	289.771835330793	216.555648710122	211.102133263026
907	ENSG00000066455.13	GOLGA5	1009.02118384588	0.21195636537423	0.325952972327036	0.650266705227555	0.515519959712368	0.899879691827623	972.345551278777	1181.41243439192	1094.69401529776	931.537386490822	1094.28820066519	779.849514950825
908	ENSG00000066468.23	FGFR2	2218.07915058544	0.777010580676766	1.32512362620808	0.586368369946152	0.557627995082681	0.912829061762712	30.5548992475337	1448.83487690278	6924.63824590237	1988.36821521084	1858.42210996624	1057.65655628285
909	ENSG00000066557.6	LRRC40	160.132305512679	-0.00187607889778414	0.352097455095808	-0.00532829439870177	0.995748656280325	0.9994691758856	152.270621126809	156.468664684225	171.133378313398	138.644759889008	192.899530774885	149.376878287749
910	ENSG00000066583.12	ISOC1	300.199975013174	0.780364299332	0.597978863785659	1.30500314742181	0.191891776054148	0.678505716127678	582.653509604033	214.386775531262	341.540218423932	130.985497038818	291.932427469435	239.701422011561
911	ENSG00000066629.18	EML1	93.5724282005917	-0.751759446054981	0.459337393564889	-1.63661712846982	0.101710494401318	0.537769338408556	67.4325507607715	84.0084567609867	54.9760562627012	113.624794450288	91.2022451882771	150.190465780526
912	ENSG00000066651.20	TRMT11	120.012843310803	0.160646521613523	0.435123135998029	0.369197839239353	0.71198026632666	0.954842344609583	124.832861147649	91.7664951334287	163.504613780219	104.161831212282	101.95068501626	133.860573574981
913	ENSG00000066654.14	THUMPD1	470.293669454842	-0.428951064315225	0.555976446204443	-0.771527404161816	0.44039438549961	0.86580887347185	184.268789351824	557.908665889638	460.139959361622	639.253165278079	494.354743189483	485.836693658407
914	ENSG00000066697.15	MSANTD3	465.216487729864	0.997439793156106	0.681629303271246	1.46331706745769	0.143380639675808	0.611579950540677	1019.23874924833	346.164096921706	494.351791538482	148.079304500507	472.229289657183	311.235694512977
915	ENSG00000066735.14	KIF26A	126.557793652567	-1.90839755974829	0.656393036638832	-2.90740067798488	0.00364446057242838	0.0919855922528773	30.6176294604957	94.202645246086	34.668512806536	269.13309144399	135.338957353907	195.385925604389
916	ENSG00000066739.12	ATG2B	402.905664779582	-0.995735928909073	0.443867210181015	-2.24331941190925	0.0248762244644928	0.282370160329133	311.497449799947	313.798770739511	183.074314787433	426.526654982427	506.165118798233	676.371679569941
917	ENSG00000066777.9	ARFGEF1	743.93464434389	0.155100926601823	0.458271441206356	0.338447724766645	0.735025814612099	0.958239501843087	531.800336159145	751.374459775323	1068.06186889549	683.587350769028	871.249187179499	557.534663284856
918	ENSG00000066827.16	ZFAT	909.595347196141	-0.899997250539579	1.11627135081427	-0.806253112097765	0.420096919969236	0.855794498635563	74.1530151112925	169.755780033654	1660.43438590813	1643.58006877543	1243.5809992818	666.067834066534
919	ENSG00000066855.16	MTFR1	189.616892298971	-0.13092072613456	0.373150484357245	-0.350852354808199	0.725699117304246	0.957205830282281	178.233058810025	187.396883045334	177.225507989639	215.02540974867	231.414000577743	148.406493622416
920	ENSG00000066923.17	STAG3	106.620842479037	-0.990703144450889	0.996508467552432	-0.994174336404986	0.320137999986858	0.796527231902201	16.379810603586	166.098001436466	31.2662595020073	186.022186800821	55.3692001944753	184.589596336868
921	ENSG00000066926.12	FECH	171.18203105434	0.290868599535292	0.360467142176747	0.806921257174312	0.419711850973451	0.855542156912835	204.585706663931	207.006960761236	154.17088807202	176.357866808014	138.777963063729	146.192800957111
922	ENSG00000066933.16	MYO9A	437.18046382352	-0.127347697151591	0.417421154396776	-0.305082039590504	0.760303669878437	0.96265303595703	280.936924553213	544.918371941887	425.913266574964	422.501557891875	441.876029489232	506.936632489947
923	ENSG00000067048.17	DDX3Y	566.954631749619	0.942591478948008	3.72531170015705	0.253023519859632	NA	NA	76.564344618748	2160.91835087833	0	1.31731250550507	1162.92778249513	0
924	ENSG00000067057.18	PFKP	3482.84080389407	-0.811348350246417	0.650528813822718	-1.24721354843404	0.212319206413673	0.703039063830315	1927.52127362971	2218.57731085862	3439.0369206695	3069.05215309443	8006.7343035466	2236.12286156558
925	ENSG00000067064.11	IDI1	777.39968417096	2.1203892544095	0.852723222727386	2.4866090167306	0.0128967049166916	0.200045174220216	2679.37814420009	418.584829008529	694.377390018283	161.903838162745	466.593689223669	243.560214412449
926	ENSG00000067066.17	SP100	2377.93117122849	1.3898383575322	0.885724294733659	1.56915460690861	0.116611918355473	0.564776443891678	8010.00744365451	1358.14317203446	959.055038634276	1410.7413924263	1033.82663890783	1495.8133417136
927	ENSG00000067082.15	KLF6	11795.2960328991	1.33549602944134	0.752456880586779	1.7748472555662	0.0759231112363747	0.474825710131951	18436.1519567296	5565.53214221034	26685.0627651742	3065.24881112363	8034.94096328215	8984.83955887483
928	ENSG00000067113.17	PLPP1	1099.31070283536	-1.20772271093352	1.03322144636018	-1.16889047859786	0.242447760150628	0.732550676861872	1429.73454615676	512.62253916286	50.9346342245758	1631.03845769136	991.158833781113	1980.37520599548
929	ENSG00000067141.17	NEO1	65.0804784282947	-2.19784527053554	0.629788266665507	-3.48981616023479	0.000483352933910482	0.0239452529254004	22.3579918247815	36.7605904069705	10.4384097072061	123.133072447275	112.873681927712	84.9191242558235
930	ENSG00000067167.8	TRAM1	4170.76764062494	0.0708079272973804	0.353184633102245	0.200484167941933	0.841101938796831	0.976203302266289	3534.499029847	4769.14245659256	4515.22313592013	3215.12385199691	4601.20515719224	4389.41221220079
931	ENSG00000067177.15	PHKA1	141.927615379565	0.735577465129116	0.711364118459501	1.03403790835283	0.301118441663658	0.78232834103869	87.5871007150775	344.348259695708	99.8111729063572	79.4388365542609	109.535965322234	130.844357083755
932	ENSG00000067182.8	TNFRSF1A	4927.64179883432	1.1307234135284	0.548889790765377	2.06001902850427	0.0393967217455775	0.347792765855389	10661.8812260508	3980.20807429553	5654.84305890791	2575.98356558722	4074.92929049294	2618.00557767156
933	ENSG00000067191.16	CACNB1	122.056573122274	-1.48290419803691	0.891616780045736	-1.66316317864817	0.0962797760496096	0.523087046452087	109.456519771826	75.6059778323289	8.5962026729677	150.183801590482	160.520133805165	227.976803060875
934	ENSG00000067208.14	EVI5	483.519782179114	-0.367632196667038	0.858271025370074	-0.428340449345264	0.66840327376011	0.94750979007781	61.6552216853643	590.952422196023	613.976977057961	406.564300523378	651.810833945013	576.158937666942
935	ENSG00000067221.14	STOML1	180.004426110172	-0.418759445891306	0.484522666327222	-0.864272148639785	0.387438406240401	0.841003831050313	91.1597516576377	214.676020285323	155.900159058693	215.808101985948	179.071242512007	223.411281161422
936	ENSG00000067225.18	PKM	18317.7084811566	0.50642683519953	0.373833763672198	1.35468458018575	0.175518072768803	0.66086607944385	23351.4993045514	16219.6058520636	24929.2653203681	14350.4593914439	18035.0881771917	13020.332841321
937	ENSG00000067248.10	DHX29	368.588346296694	0.202785305171565	0.364665199229916	0.556086255556599	0.578151890533196	0.918519734258365	416.645615659533	467.808864839056	298.937042043011	306.723263152448	360.342187020042	361.073105066073
938	ENSG00000067334.14	DNTTIP2	929.44552089613	1.30628091459772	0.799309997031595	1.63426069916411	0.102204122087143	0.538697278471196	2864.65714339272	436.577418140268	670.303773075538	454.75341023877	555.343727002045	595.037653527443
939	ENSG00000067365.15	METTL22	215.302181704343	0.986388050397993	0.615149041159553	1.60349441257139	0.108825541731292	0.550690944262098	515.695586092395	161.155534751043	182.965595134332	133.898272898004	144.484076800811	153.614024549474
940	ENSG00000067369.14	TP53BP1	794.025781734379	0.688651767037243	0.587189776544751	1.17279250175222	0.240879025779478	0.731689919977802	1719.29825154917	573.256114303897	649.712049004799	562.756378275313	572.13188101608	687.000016257012
941	ENSG00000067445.21	TRO	22.8769181571643	1.03596371484873	1.38712146773177	0.746844266308374	0.455157571642846	0.874356759453132	79.1994833246869	12.8376912749706	0.810598454763429	7.34800532928575	8.548993555322	28.5167370039572
942	ENSG00000067533.6	RRP15	216.9413666709	0.426616387506768	0.709446980261983	0.601336533068657	0.54761586141521	0.910094304482128	152.437580889213	115.092024934824	479.161613594671	173.497165367428	244.94093352774	136.518881711521
943	ENSG00000067560.13	RHOA	10457.3688877736	0.96760626381028	0.578637710566478	1.67221431673198	0.0944820683507762	0.520685647091689	23891.4213769923	8765.99106486487	8858.13349071435	5975.93005214642	8439.02958569435	6813.70775622951
944	ENSG00000067596.12	DHX8	542.806424387451	0.230844903251718	0.47170447871201	0.489384590712475	0.62456944331102	0.936079692360903	429.783030922422	505.478708526709	821.978521081508	418.257599839673	656.837545071448	424.503140882944
945	ENSG00000067601.8	PMS2P4	10.0689461391287	-0.326498344738606	0.936588187088279	-0.348603953412699	0.727386659324594	0.957205830282281	14.7006533196425	6.05554724640271	6.2433544004889	14.3132991850792	3.73106567175117	15.3697570114077
946	ENSG00000067606.17	PRKCZ	527.584725019399	-0.136017072144843	0.770793666116776	-0.176463660930286	0.859929695034326	0.980612875841802	111.380417953694	780.477887530382	616.279388813327	708.702237467586	507.981390004885	440.687028346519
947	ENSG00000067646.12	ZFY	79.0753668310956	1.4794119399904	2.46980986409477	0.598998312176807	NA	NA	10.7626381542899	338.416644191246	0	0	124.314622930742	0.958295710295987
948	ENSG00000067704.10	IARS2	807.164164879762	-0.202173308307972	0.668434534507585	-0.302457904059231	0.762303019241983	0.96306418471381	243.894386907979	934.070047878576	1073.61521969667	736.95388779572	1107.8205392804	746.630907719219
949	ENSG00000067715.14	SYT1	40.8327142749644	0.672648083748659	0.867122732519425	0.775724195113972	0.43791185081619	0.864820191386045	47.0063994425597	68.7304540214043	35.0721242654204	28.7745686917944	6.74841086279707	58.6643283658106
950	ENSG00000067798.16	NAV3	170.9501343159	-0.86318275518337	0.780211899120346	-1.10634400238777	0.268577653013196	0.757999385254061	229.618157963614	102.190616527391	26.9402294071247	276.905345850841	162.214931957356	227.831524189075
951	ENSG00000067829.19	IDH3G	654.96091889668	0.634441678835375	0.412294265941982	1.53880791280433	0.123851197543653	0.579558689696769	1107.21550794366	603.727460986593	679.703359023735	523.733677923093	540.30248894678	475.083018556221
952	ENSG00000067836.13	ROGDI	225.100306228416	0.804466673486568	0.650622585577833	1.23645672824607	0.216288840795715	0.70722386514112	95.4787595324205	396.85582843284	366.27260464469	181.136565540463	160.873002586852	149.985076633233
953	ENSG00000067840.12	PDZD4	12.2615977549908	-0.867863997990711	1.52747092293417	-0.568170552355655	0.569919164931284	0.917218272436066	21.4199652102668	4.51525548579754	0	3.59788071929871	10.1545851875431	33.8818999270386
954	ENSG00000067842.17	ATP2B3	45.8318380089008	-2.59576639982245	1.3007736517494	-1.99555579583844	0.0459822951409969	0.375235302943912	27.615105765393	11.8532918477994	0	96.6249635048279	21.766273654805	117.13139328058
955	ENSG00000067900.8	ROCK1	861.827823747664	0.509698584168936	0.358164839572292	1.4230838090573	0.154711861341972	0.629115337854337	1196.06127096346	877.032534869455	964.726898706936	566.481765872781	820.458792119642	746.205679953712
956	ENSG00000067955.15	CBFB	426.648366212445	0.374207313936141	0.276957774284278	1.35113489737986	0.176652224447359	0.662407390238344	517.368112223478	471.027257651943	456.835766103896	362.246013258347	366.657593106934	385.75545493007
957	ENSG00000067992.16	PDK3	233.461443796632	0.645135706834858	1.00351266058532	0.642877496392091	0.52030359248954	0.90113389282219	423.030500483889	409.203296048196	22.7331583821143	108.124643852476	177.881748449849	259.795315563268
958	ENSG00000068001.14	HYAL2	466.972144722338	0.711494917577224	0.519010210415021	1.37086882550593	0.170415850983699	0.653424466091677	870.086758364265	365.757816781081	504.272880301521	457.089885640333	281.172875632221	323.452651614608
959	ENSG00000068024.17	HDAC4	506.217551077106	1.40318061665104	0.89724952619749	1.56386888561276	0.117848362833167	0.567958979170349	1616.15113997794	445.491575990612	143.136692941948	242.056644024553	216.825213454869	373.644040072712
960	ENSG00000068028.17	RASSF1	447.269677457729	-0.25399456431643	0.381830852305308	-0.665201784462768	0.505921439302431	0.895835991754915	463.776872303255	438.217640117851	322.344428911113	431.006835919429	424.618467935434	603.65381955929
961	ENSG00000068078.20	FGFR3	152.152613129706	-2.10357699208435	0.820889585316606	-2.56255777842891	0.0103904297576275	0.176141442811481	10.0165606787681	100.758659587354	61.2566082940054	238.795127008674	279.928392152338	222.160331057094
962	ENSG00000068079.8	IFI35	575.227089755038	0.500788790955015	0.663003042610874	0.755334076572157	0.450048557193753	0.87136173910778	789.640883517626	957.550464872221	275.140037320124	543.593189845028	262.808054520184	622.629908455047
963	ENSG00000068097.15	HEATR6	286.544080305154	0.331419002118308	0.501696142047353	0.660597071298641	0.508870747714309	0.897182718189724	191.883968385476	351.964804006321	413.062808465376	301.002874134646	179.482818423723	281.867208415384
964	ENSG00000068120.15	COASY	896.787997082529	-0.214547223278132	0.622957538856803	-0.344401038426873	0.73054470803026	0.957585437138135	326.095834695965	824.978798663278	1339.39277065348	1121.1764879884	932.711564837777	836.372525656273
965	ENSG00000068137.15	PLEKHH3	236.688902791434	0.388397742860666	0.965401004113942	0.402317525262099	0.687450358535269	0.951701064915382	27.1419170003167	420.921992116623	357.155223394026	259.88152776889	110.929482008507	244.103274460239
966	ENSG00000068305.17	MEF2A	1102.97018316565	-0.329125499672842	0.691001543694907	-0.476302119258592	0.633859155793188	0.938843391774786	1649.86689867644	864.110857845985	419.912176126568	750.633619302228	1048.91970448473	1884.37784255797
967	ENSG00000068308.14	OTUD5	1271.47938441665	0.320517786076607	0.366070024769936	0.875564139068866	0.381267027761405	0.837594901812172	1218.14581471136	1204.73327509568	1813.30798168585	1284.06551302225	1062.98823288595	1045.63548909879
968	ENSG00000068323.17	TFE3	2479.80049651997	0.180303103684363	0.508620232009516	0.354494556718676	0.722968282642459	0.956715700538582	2656.79538163856	1578.41021171505	3668.60461285995	2950.40644842489	1677.45897259227	2347.12735188912
969	ENSG00000068354.16	TBC1D25	411.816208600323	-0.0383652881374706	0.588292527951636	-0.0652146446106564	0.94800310123715	0.994214860505293	201.224435699564	335.354494120727	682.241462683027	427.887126766957	356.358707691613	467.83102464005
970	ENSG00000068366.20	ACSL4	1450.30674005821	0.0163144954786755	0.714830432501684	0.0228228888095599	0.981791550148788	0.996992378815977	1349.69257224697	1957.62987600428	1068.08262147089	495.723956222801	2622.72596709587	1207.98544730846
971	ENSG00000068383.19	INPP5A	475.733047319768	0.879835150602505	0.80781069719081	1.08916006393845	0.276083306565238	0.763986893164218	1333.69493422209	214.550149724934	301.868963843957	431.390274264184	299.283196784782	273.610765078659
972	ENSG00000068394.11	GPKOW	185.661267039042	-0.105059609517542	0.363956197064626	-0.288660037567342	0.772841546803807	0.965766771254161	221.459993317239	145.261132687812	170.485951503827	179.028066425802	201.190615705989	196.541842593582
973	ENSG00000068400.13	GRIPAP1	695.000511490383	0.288858168124247	0.491949326308509	0.587170573627537	0.557089153312659	0.912829061762712	640.709843789814	590.579709972312	1061.60911112176	867.610713317827	555.916323856889	453.577366883698
974	ENSG00000068438.15	FTSJ1	840.794109160899	-0.171167357056667	0.479093200290643	-0.357273609712741	0.720886984416681	0.956067060073301	661.415141074515	639.925113964982	1071.17694759164	884.083003661716	1186.68202558659	601.482423085946
975	ENSG00000068489.13	PRR11	63.8655320270108	0.16553500850254	0.648274133677219	0.255347236459324	0.798454919380093	0.969434750407058	30.0516522143792	60.320153197234	111.914229212178	48.4725683946581	74.365900911727	58.068688231888
976	ENSG00000068615.19	REEP1	169.563731017672	0.980262503054752	1.46829545856743	0.667619379556728	0.504376583980345	0.894423327285023	4.76448890734265	633.754214479958	36.5403716407168	209.538821118082	109.216017937766	23.5684720221686
977	ENSG00000068650.18	ATP11A	1851.12728862023	-0.466593804948875	0.639973475683035	-0.729083036528796	0.46595087050079	0.879539349911772	769.636318161792	2808.83115197646	1083.90588620179	1688.23840183571	2037.16696426177	2718.98500928385
978	ENSG00000068654.16	POLR1A	484.167012836875	0.126045688118527	0.376379816730533	0.334889604903465	0.737708363879906	0.959388088827929	416.69170028279	437.04492618719	660.113948444635	503.846641960991	431.12985912254	456.175001023104
979	ENSG00000068697.7	LAPTM4A	6340.04707152452	-0.172260992041288	0.359186972588417	-0.479585856914351	0.631521904972685	0.937891486963803	4383.66035154362	6486.71349596199	7014.92269676787	6811.01746316584	7187.9223736678	6156.04604803998
980	ENSG00000068724.17	TTC7A	1239.53398143182	-0.187621924986437	0.645150656097717	-0.290818777308999	0.771189923531235	0.964803190651912	390.759869097415	1382.58462532513	1703.15799678318	1200.81561296887	1235.56241965647	1524.32336475985
981	ENSG00000068745.15	IP6K2	973.545883287137	-0.0561035086388182	0.445127122065052	-0.12603929497385	0.899700819693281	0.984964975734219	871.979272950201	729.193332418716	1262.75839976219	1217.99185709828	711.642128791397	1047.71030870203
982	ENSG00000068781.21	STON1-GTF2A1L	29.9336368221585	1.06482007249829	0.924069229551113	1.15231633999495	0.249191104844278	0.738103549157475	75.3705192785398	35.1472053138217	12.9694642984676	14.3651964916854	7.94956693043376	33.7998686200028
983	ENSG00000068784.13	SRBD1	141.603267100601	0.641912786868112	0.589383986170885	1.08912492013652	0.276098801934684	0.763986893164218	291.574637302714	129.217100973379	97.8532897876188	130.324684626016	109.4745833416	91.1753065722794
984	ENSG00000068796.19	KIF2A	607.290531237896	0.628471209208886	0.75835250483472	0.828732291648273	0.407255908988616	0.851876004124757	455.332443365908	1419.35456090313	337.538942705089	259.726772438879	738.070231174844	433.720236839523
985	ENSG00000068831.19	RASGRP2	728.707254573119	0.212341503347421	1.45517975407603	0.145921150120898	0.883983634919359	0.982565955580523	2209.3613802868	127.40180446718	10.7176792488972	255.795155630207	565.066880397071	1203.90062740856
986	ENSG00000068878.15	PSME4	631.888247256743	0.424881214616691	0.411297015560575	1.0330277112213	0.301590930625899	0.782359655099554	728.089687812497	759.802626946386	684.998524434458	358.873206911442	693.896037043982	565.669400391692
987	ENSG00000068885.15	IFT80	138.667593323028	-0.194362536618322	0.456038121053937	-0.426198003292217	0.669963572319024	0.947640761698859	86.3689699473628	159.096565944294	142.504111829505	183.815028463397	126.202310297144	134.018573456467
988	ENSG00000068903.20	SIRT2	524.403549930363	0.76850347736043	0.494273155975239	1.5548153244214	0.119990058361641	0.572650478376197	1014.43770215262	529.076385353048	439.39374649999	347.45486192827	369.21366515034	446.84493849791
989	ENSG00000068912.14	ERLEC1	1021.01396242831	-0.18522667683893	0.332913450528737	-0.556380874803201	0.57795051034832	0.918519734258365	1068.15621376439	1047.21115872785	751.573330683662	996.012010326707	1111.17693348545	1151.95412758182
990	ENSG00000068971.14	PPP2R5B	320.160440848483	-0.0602724583943918	0.638145791170069	-0.0944493550351237	0.924752211350037	0.989288226922735	442.142841418367	363.993605567909	134.678626210825	192.51517916201	393.507046166574	394.125346565213
991	ENSG00000068976.14	PYGM	59.117805081002	-1.36136844441873	0.657919186379816	-2.06920313710507	0.038527028467462	0.345282046688679	49.739475695064	13.8189394866266	36.6220683485479	70.6846325889233	71.8550938568163	111.986620510034
992	ENSG00000069011.16	PITX1	31.6600556020309	-0.76199824457558	1.54135741332987	-0.494368300295384	0.621046097143146	0.934051324302413	0	66.4581272128723	3.80225297856098	20.4930956035006	73.7787079069948	25.4281499102569
993	ENSG00000069020.18	MAST4	1561.80731986335	0.867070730078301	0.457102677991365	1.8968839427685	0.0578432571508759	0.415040967237814	1862.70682084282	1680.07911796029	2509.1336597342	919.199249166802	1577.15198949496	822.573081981031
994	ENSG00000069122.19	ADGRF5	318.3250595065	1.6465656070934	1.00942365956402	1.63119379211357	0.102849434801793	0.540144259831839	1041.87627308772	360.950779233134	44.9147152781271	213.237736809349	131.780589174917	117.190263455756
995	ENSG00000069188.17	SDK2	2.60525535888132	-2.4326760242808	1.59691232647793	-1.52336229356197	0.127668090125854	NA	2.23781169065567	0.740827403309975	0	3.5764195246913	3.58175671545564	5.49471681917535
996	ENSG00000069248.12	NUP133	406.84785220412	-0.3726006047149	0.563433669146019	-0.661303406450027	0.508417757342921	0.897070782887509	173.124335344077	400.015847419479	489.470729174883	463.955130020171	579.980681041963	334.540390224146
997	ENSG00000069275.13	NUCKS1	1563.8278300833	-0.326022808672291	0.270510784873928	-1.20521186918382	0.228121521503448	0.720080764551396	1342.60252622885	1284.54777994705	1536.23872579201	1712.34107261276	1767.43259767967	1739.80427823948
998	ENSG00000069329.18	VPS35	1706.53351192132	0.548116891980252	0.443583680816668	1.23565612461471	0.216586413000037	0.707285258581995	2859.14015464216	1439.37558398247	1782.49486936476	1151.04502982413	1407.97804678669	1599.16738692769
999	ENSG00000069345.12	DNAJA2	631.926546975073	0.566112003202414	0.450345629182518	1.25706116928466	0.208731486615168	0.699006971721115	1040.94379632236	620.898058101761	601.562470134045	384.003954649215	624.592549995395	519.558452647664
1000	ENSG00000069399.15	BCL3	3049.02687535965	2.54886153291198	1.04077990471121	2.44899187750865	0.0143256678649647	0.21144549549976	11904.2171009661	1491.92599957328	2227.8304757153	196.725929428581	1622.32051331415	851.141233160535
1001	ENSG00000069424.15	KCNAB2	2287.15993078183	5.11516900934542	1.39275656346304	3.67269424071263	0.000240006591591917	0.0148033204688167	12550.9558415158	634.823257392412	152.434993243021	209.453139642632	34.9938788062409	140.298474090852
1002	ENSG00000069431.11	ABCC9	45.829736141426	-0.757084000986744	0.845525874023023	-0.895400157755704	0.370573216359875	0.83004017171674	62.7159371233458	20.7169031259488	19.2394028827026	62.3862268669952	19.4563283217842	90.4636185277793
1003	ENSG00000069482.7	GAL	72.7199762208256	0.409268660536326	1.58201484119448	0.25870089829708	NA	NA	243.218134618006	2.94674876038009	2.9694634924673	136.863712894227	19.8865024592939	30.4352951005793
1004	ENSG00000069493.15	CLEC2D	360.426438248629	0.298445416445454	0.601325493718985	0.496312595362747	0.619673881176503	0.93352944041781	709.073731284093	262.814103729717	221.864484992797	331.986306698939	308.383696801915	328.436305984314
1005	ENSG00000069509.6	FUNDC1	92.6125996164111	-0.316618408571283	0.388551634213786	-0.814868297264902	0.415147701782821	0.854421443800788	94.2426381628433	68.738112687293	84.8475790634054	115.781432372241	87.2516997748046	104.814135637879
1006	ENSG00000069535.14	MAOB	3637.47351626763	0.244248218661754	1.39943660344932	0.1745332500663	0.861446401986904	0.980612875841802	10750.780384238	1041.96867675426	41.3256866053756	1803.86932922494	4442.9520004861	3743.94502029715
1007	ENSG00000069667.16	RORA	425.335513993754	-0.238777590256251	1.28423064321104	-0.185930456899254	0.852499297480973	0.978675471469197	1057.13023416975	93.1237380493703	21.4346898207511	148.665848124708	435.024076165352	796.63449763259
1008	ENSG00000069696.7	DRD4	25.9479109223779	-1.54709836653295	1.20594850390175	-1.28288924570779	0.199530881086966	0.688648461427486	0	8.78480291345865	30.5435325520469	45.2725172326735	44.0479109452501	27.0387018908384
1009	ENSG00000069702.11	TGFBR3	1697.43510085175	-0.627015107150568	0.832657963674257	-0.753028415633892	0.451432838721226	0.871933528270415	246.781550097156	2575.65633630804	1180.13908700961	2054.41044496349	1777.51611863282	2350.1070680994
1010	ENSG00000069764.10	PLA2G10	2.62590560620419	-0.460258952048992	2.03266667960952	-0.226431099927023	0.820866141732337	NA	0	6.55509400421027	0	4.05623870545812	1.11872971160991	4.02537121594686
1011	ENSG00000069812.11	HES2	1077.57390007818	0.304464944119165	1.15661348270901	0.263238280264597	NA	NA	103.019721456355	3185.84581852207	282.893172637576	646.400505116765	1105.84549331393	1141.43868942237
1012	ENSG00000069849.11	ATP1B3	1007.58761395535	0.711094226538219	0.742497327293788	0.957706109367389	0.338210975217262	0.810701057864076	2266.71908530552	746.511690293836	740.052325954816	310.438911709955	1024.2880555464	957.515614921594
1013	ENSG00000069869.16	NEDD4	464.162392786713	0.392183500235388	0.425908788937426	0.920815701441199	0.357146655954618	0.821596709952502	435.233045473099	417.756413708539	726.926476505985	429.528985442872	443.902171927241	331.627263662541
1014	ENSG00000069943.10	PIGB	115.672825450113	-0.0124022535920754	0.392236043506802	-0.031619362364541	0.974775602175467	0.996659630130774	148.632416451344	97.5344141986383	100.124042380994	124.577031344117	112.79538474267	110.373663582912
1015	ENSG00000069956.12	MAPK6	1583.36674433576	0.692327150887058	0.680296182696692	1.01768489739671	0.308827726758105	0.787878940265239	3162.14088030189	1396.89743599626	1309.63384461972	497.802951493329	1425.33781621434	1708.387537389
1016	ENSG00000069966.19	GNB5	360.370071224626	-0.439861934995784	0.780622797917397	-0.563475645560544	0.57311103953361	0.917564723832263	420.772109834117	417.283794706508	79.7265160658478	235.068467882027	384.258146634593	625.111392224661
1017	ENSG00000069974.16	RAB27A	324.899306033466	1.40080389709981	0.534014140950097	2.62315880738207	0.00871186544952947	0.156939959118361	707.444575525588	457.912282851724	249.03423511913	155.417543168173	203.558094832169	176.02910470401
1018	ENSG00000069998.12	HDHD5	355.345122766289	0.0211357274207109	0.309626038106023	0.0682621124179279	0.945576983658991	0.99387072066566	409.228625344759	313.003549097947	351.953352318634	332.317254242635	358.922165082837	366.645790510925
1019	ENSG00000070010.19	UFD1	699.395775089301	0.664008668595931	0.512712523816453	1.29508962186701	0.195289314607597	0.683127523604828	1229.7264110536	670.911117228685	672.083816542064	361.598418809752	736.329014969448	525.72587193226
1020	ENSG00000070018.9	LRP6	138.06632645017	0.131737783269321	0.549302933195396	0.23982719790513	0.810464221307848	0.972270517539694	100.492738510853	99.653533376832	233.512635634923	106.027347947511	152.270879930039	136.440823300863
1021	ENSG00000070047.13	PHRF1	712.84833926138	0.251792741462984	0.415654946689093	0.605773475014897	0.544665185721792	0.908685930536482	500.562127448502	879.753270425735	943.926381266019	666.432132928681	599.548567073273	686.867556426069
1022	ENSG00000070061.16	ELP1	482.43544992241	-0.158405225254583	0.397800412642554	-0.398202767569574	0.690480726070572	0.951718372886345	417.282733363439	373.711276672709	576.359763808431	434.257517797009	631.505732969296	461.495674923577
1023	ENSG00000070081.17	NUCB2	1712.66128885947	0.399039667636637	0.802225666916555	0.497415732371655	0.618895913608588	0.933432005963905	2822.09489034636	2624.63791652182	397.503491665399	1128.16422767734	2114.0405203357	1189.52668661018
1024	ENSG00000070087.14	PFN2	346.743148246735	-0.677612530682241	0.597491591618756	-1.13409550893665	0.256754487287211	0.745189650176935	327.966280230763	287.10234390203	185.562088811012	252.986770319507	309.131712712449	717.709693504648
1025	ENSG00000070159.14	PTPN3	1011.00145515968	0.464034075703576	1.20020409174514	0.386629306544733	0.699030658560429	0.953056289095838	27.9737477619185	1236.11588572982	2252.54771350602	966.029695319388	1180.93507449808	402.406614142879
1026	ENSG00000070182.21	SPTB	15.4370805079724	1.64313408986176	1.47009963883249	1.11770253284783	0.263694060648542	0.751894468403517	61.7431598144366	1.81872449972776	6.41900042773975	16.1991030454484	2.19236138327608	4.25013387720593
1027	ENSG00000070190.13	DAPP1	1054.60898133558	1.22392119354026	0.403734839048367	3.03149759486979	0.00243343859103596	0.0699500935728808	1186.22062479697	1398.02232563788	1846.41437196132	618.188039703754	786.28895799292	492.51956792063
1028	ENSG00000070193.5	FGF10	6.75487974395257	-0.988183224016602	1.99842137856995	-0.494481911879733	0.620965877691061	0.934051324302413	14.0444727825762	0	0	16.9916913829109	1.66367939234917	7.82943490587911
1029	ENSG00000070214.16	SLC44A1	1058.72579052863	-0.353795470849514	0.445966090751627	-0.793323703722026	0.427589249923799	0.859191473390573	818.342717221286	1091.38479474318	878.875394139561	1608.56869391196	771.520181676952	1183.66296147883
1030	ENSG00000070269.14	TMEM260	242.983692291703	-0.0257741420865372	0.467931911909071	-0.0550809667615608	0.956073959445924	0.994904449307219	176.424435436701	324.589416378767	220.863540525751	324.877193450555	204.197400066843	206.950167891602
1031	ENSG00000070366.14	SMG6	600.871112177656	0.120363538032983	0.497365294991115	0.242002285332621	0.808778392418037	0.971703394780034	943.684194563451	450.961604260746	484.931921078516	606.867662359003	435.889802815507	682.891487988715
1032	ENSG00000070367.16	EXOC5	708.061307800747	-0.233241403345459	0.480505420862099	-0.485408474532897	0.627386622125188	0.936780008843758	573.069200771348	815.94626116773	563.324417778816	474.036052192043	767.543658233327	1054.44825666122
1033	ENSG00000070371.16	CLTCL1	92.7191274777905	-1.42359193585028	0.721104691518751	-1.97418204678711	0.0483610466499166	0.382839445791754	43.3352646548952	79.553271031729	27.0863812347034	113.222416472624	66.377527918717	226.739903554075
1034	ENSG00000070388.11	FGF22	9.75652501242736	-0.29632621683569	1.14365041795452	-0.259105590470282	0.795553771491386	0.968611026967126	1.23687875755319	20.6487561342214	4.30875277067798	13.4278552362556	7.3201613802375	11.5967457956185
1035	ENSG00000070404.10	FSTL3	59605.7095766344	-1.04782637962702	1.08573900979328	-0.965081267390883	0.334504108783802	0.807517889361831	1522.11196511602	68359.1376261769	46709.3612124535	87552.8377800023	87017.3982087396	66473.4106673178
1036	ENSG00000070413.20	DGCR2	1505.77381680685	-0.302697485065602	0.868862659492617	-0.348383581407867	0.727552131282529	0.957272977989664	193.689589874273	1929.11304222873	1922.0258762388	2198.98810677749	1164.0499554592	1626.7763302626
1037	ENSG00000070423.18	RNF126	945.522042168685	-0.140881572917894	0.474859015124043	-0.29668084300999	0.766710183957966	0.963859795949587	677.053308507113	731.448349417058	1289.32309810744	800.672465190617	1288.37492280339	886.260108986489
1038	ENSG00000070444.15	MNT	839.485694912241	0.18816303276315	0.504096124299178	0.373268159966008	0.708948871412943	0.954283244457308	716.263044526423	868.240592463356	1097.80780881202	704.902138209831	485.173254125108	1164.52733133671
1039	ENSG00000070476.15	ZXDC	347.8007549653	0.293618097837058	0.648382015636325	0.452847381260104	0.650658642703047	0.943058001807745	136.035877866841	394.875979666013	617.970105868663	328.296580645216	273.36234618773	336.263639557335
1040	ENSG00000070495.15	JMJD6	1308.11894564537	2.12921281719065	1.0946445783871	1.94511794899486	NA	NA	5532.06428548678	526.26907300632	330.352100267728	242.64954416902	639.266122115276	578.112548827099
1041	ENSG00000070501.12	POLB	138.766673176775	0.952193194038507	0.710923971924911	1.33937415482042	0.180448898852619	0.667041404827889	345.236169477603	86.1834206227134	117.732300950177	71.4795949873751	132.354803014153	79.613750008632
1042	ENSG00000070526.15	ST6GALNAC1	5.9581137490446	1.11148292561795	1.92130139010126	0.578505241990883	0.562923059340665	0.914450162654547	17.4338215070192	7.51955476684038	0	7.81913475312572	0	2.97617146728227
1043	ENSG00000070540.13	WIPI1	984.529176823527	0.148174711077993	0.550411901314515	0.269206953418188	0.787770429681258	0.967152240569403	891.227847608201	1607.33456084408	606.474761561064	701.597869182075	874.472227075118	1226.06779467062
1044	ENSG00000070601.10	FRMPD1	2.64433062602856	-1.72950714129739	1.7727560015483	-0.975603602406005	0.329260938666758	NA	2.78687670505327	1.00348133939781	0	2.54322423928121	8.68202723923572	0.850374233203375
1045	ENSG00000070610.14	GBA2	757.909639226619	-0.134304425491448	0.492619720656098	-0.272633067374108	0.785135290424183	0.966727870880941	528.845528428232	567.216735586028	1071.42094236125	655.777355776091	1025.62597786123	698.571295346876
1046	ENSG00000070614.15	NDST1	2190.18795355367	-0.296975686735759	0.636380249087902	-0.466663896564047	0.640740363997451	0.940093324105609	682.554151517668	2971.30027225026	2241.93941703718	2542.16825971705	2147.91484713406	2555.25077366583
1047	ENSG00000070669.17	ASNS	259.082692132127	0.162601926826914	0.932552960584268	0.174362136735956	0.86158086897602	0.980612875841802	309.071900070037	39.0226298021827	473.152087813874	111.834918252461	339.058320714171	282.356296140037
1048	ENSG00000070718.12	AP3M2	146.604289313795	-0.615899290248904	0.687885095868892	-0.895351991121337	0.370598955840862	0.83004017171674	179.222127506339	129.800609950781	39.1070645284144	187.201592092925	124.109327298003	220.18501450631
1049	ENSG00000070729.14	CNGB1	31.0232108631971	1.34226020912497	1.58398290662097	0.84739564013879	0.396774633810606	0.845966651743666	2.17321770220015	125.794461551583	2.5462415969229	3.6192769575501	13.6688980509627	38.3371693199637
1050	ENSG00000070731.11	ST6GALNAC2	718.766703000818	0.0241197029825387	0.556439768074876	0.0433464758746236	0.965425343624749	0.995652790156582	614.716368627213	693.666208513062	865.939377579691	451.205919359117	499.265479288112	1187.80686463771
1051	ENSG00000070756.17	PABPC1	23411.8144463322	0.470807717239282	0.588933545120307	0.799424181455152	0.42404449353861	0.858276806762589	14920.4776679434	27771.9466393391	38902.0850713683	16066.9645937594	29682.4980368077	13126.9146687756
1052	ENSG00000070759.17	TESK2	129.285049190929	1.02055936238412	0.530434123432839	1.92400774629527	0.0543536125100851	0.405302137800382	234.674824788539	182.853586291385	102.351777425819	112.522636027672	65.6765930645333	77.6308775476273
1053	ENSG00000070761.8	CFAP20	338.941827394623	-0.304064470786989	0.415803834813705	-0.731269039217064	0.464614837667297	0.878787248259433	236.990885148813	376.366718772331	295.949019629276	355.931095486283	472.611938933289	295.801306397746
1054	ENSG00000070770.10	CSNK2A2	564.478975812683	0.0671718948528329	0.38471082853787	0.174603598001455	0.86139112122224	0.980612875841802	473.821067731516	768.329747062521	490.298087124968	506.281877878274	596.267614866157	551.875460212665
1055	ENSG00000070778.13	PTPN21	1032.21015016521	-0.991079171661045	0.981978279990493	-1.00926791544782	0.312846163030085	0.790282022035754	62.1889690345232	739.956601441823	1270.733342938	1864.37344030768	835.557379782044	1420.45116748722
1056	ENSG00000070785.17	EIF2B3	150.294505522779	0.225096679713656	0.671147176418135	0.335390936031321	0.73733020442153	0.959388088827929	308.808838021403	82.9872993126673	94.6305967064437	131.786828750739	150.98845753367	132.565012811753
1057	ENSG00000070808.16	CAMK2A	17.3558710019364	-2.72247990750699	1.3221103966983	-2.0591925714417	0.0394757945243745	0.347996036254389	8.4213118909041	3.869481858564	1.34530197846046	1.43911972931983	35.6460142768011	53.4139962775688
1058	ENSG00000070814.22	TCOF1	524.179002776741	0.143340490934193	0.42344527398589	0.338510073769225	0.734978836944117	0.958239501843087	452.583428924989	484.161502039711	713.656808637724	366.176393690182	586.478584910284	542.017298457553
1059	ENSG00000070831.17	CDC42	4249.89555407745	0.776637957039924	0.529808064947697	1.46588549405452	0.14267948446386	0.610402103148443	8716.78112425356	3567.37538670796	3817.09914767934	2685.5210848854	3677.42172787851	3035.17485305995
1060	ENSG00000070882.13	OSBPL3	430.887731277877	0.0833998840860238	0.548502515585216	0.152050139637084	0.879147389645999	0.981833961149828	386.828743623441	402.279951722481	540.306853269956	671.362060505889	341.920455445403	242.628323100088
1061	ENSG00000070915.10	SLC12A3	66.492660627174	0.00968483284495215	1.45027691762303	0.00667791973192637	NA	NA	14.1744379788857	180.191855208515	4.64191672922353	18.2900191389066	14.1059546158109	167.551780091703
1062	ENSG00000070950.10	RAD18	197.816306414915	-0.00918388974548805	0.670944311482825	-0.0136880059765186	0.989078892396754	0.998375606941742	79.256609576466	152.227318955573	360.27570802345	182.062277049445	228.891487177804	184.184437706752
1063	ENSG00000070961.16	ATP2B1	608.165564599678	2.05015157528945	0.940025818415084	2.18095241122853	0.0291869365382258	0.304899649486698	2339.26659896741	338.405619203021	261.867938189554	161.003005616151	219.713334919368	328.736890702564
1064	ENSG00000071051.14	NCK2	607.688599502446	0.279232383834854	0.501753919711922	0.556512610793699	0.577860475931543	0.918519734258365	374.42792861933	635.338311435704	988.757746523464	519.791157757827	598.392414807682	529.424037870667
1065	ENSG00000071054.16	MAP4K4	3559.50657309242	1.72865274298346	0.870435840001033	1.98596227722127	0.0470375127033949	0.378965289414419	12263.612942566	2079.57308923154	2063.68663925538	900.61981919648	1899.24141755897	2150.30553074613
1066	ENSG00000071073.13	MGAT4A	654.917110118051	1.34469110182115	1.07704448403163	1.24850098743151	0.211847647022621	0.702570813322178	587.530051942752	2142.71786678062	88.8174938139877	179.001491881075	645.472534579038	285.963221710831
1067	ENSG00000071082.11	RPL31	3990.05389539173	0.444825545005835	0.481245939978634	0.92432061873724	0.355319410731066	0.821245452858082	6349.5927151393	2598.12546446305	4853.61101871212	3462.39065582781	3711.82287667786	2964.78064153024
1068	ENSG00000071127.17	WDR1	3847.6477322516	0.448273566746471	0.432817913726026	1.0357093653712	0.300337751834957	0.782291958469261	5316.32790129275	4270.01240923935	3735.72027876824	2172.83112988432	4232.47684989666	3358.51782442826
1069	ENSG00000071189.21	SNX13	533.108066519047	0.235480043079563	0.476086968376209	0.494615603285078	0.620871485947326	0.934051324302413	648.938259644989	334.494079324866	746.833536383492	563.859152592778	413.7396928852	490.78367828296
1070	ENSG00000071205.12	ARHGAP10	425.191841235055	0.20003894839009	0.651260593351204	0.307156536772394	0.758724226049792	0.962579121698485	151.239458369185	674.467703177582	537.639499468562	371.559416606763	449.844325498378	366.400644289858
1071	ENSG00000071242.12	RPS6KA2	334.698098845358	-0.293561326835524	0.980729706763385	-0.299329493958471	0.764688652695191	0.963300047482235	577.703986029363	280.990034588961	43.8882668924623	270.283229853607	166.354066233417	668.969009474339
1072	ENSG00000071243.16	ING3	133.607646577573	0.786987598518933	0.44136980443481	1.78305717928914	0.0745769959704972	0.468989096536952	217.829062288063	111.47362753453	178.425756665517	101.489448302743	90.6738204128362	101.754164261747
1073	ENSG00000071246.11	VASH1	168.339851075906	0.540158923670232	0.811627698402809	0.665525492455719	0.505714443997332	0.895602105755686	208.860753118793	349.938510995578	39.5526025281195	137.983869601169	114.345282817649	159.358087394129
1074	ENSG00000071282.12	LMCD1	1762.82351973277	0.703662842248818	0.786075852015742	0.895158960098327	0.370702119678455	0.83004017171674	3732.21623854255	1165.28910444191	1655.93245153068	423.713129252573	2209.73169930512	1390.0584953238
1075	ENSG00000071462.12	BUD23	606.34383797284	0.116685801183155	0.368966149257289	0.316250695132977	0.751812231568509	0.961464380669214	808.923477842284	538.308551803941	545.794613936639	536.005084711639	661.110930720895	547.920368821642
1076	ENSG00000071537.14	SEL1L	2445.59052361642	-0.674642333130862	0.574071652355653	-1.17518837650758	0.239919359452746	0.730822225433573	1035.45658715736	3080.12523841667	1535.85211112482	2354.70865375988	2795.36585881074	3872.03469242904
1077	ENSG00000071539.14	TRIP13	48.0864150758022	-0.488961226157946	0.868610310349592	-0.562923580726498	0.57348692227206	0.917601269311485	6.25223466790377	57.27251878867	56.4814111071827	40.4539360190364	67.4514346501537	60.6069552218669
1078	ENSG00000071553.18	ATP6AP1	2955.22626225205	0.678818993967068	0.31130260873089	2.18057598917805	0.0292147926782477	0.304899649486698	4255.28019166918	3248.44487960867	3410.2674998796	2047.88831995522	2504.46897282397	2265.00770957565
1079	ENSG00000071564.17	TCF3	676.515001919589	0.377176958913054	0.37138104424065	1.01560638261507	0.309816864251973	0.787893181397196	561.519532935878	879.188174394639	850.713455198776	538.74820445165	668.20625791591	560.714386620681
1080	ENSG00000071575.11	TRIB2	104.567988761123	1.29067622401798	1.11414452099092	1.15844596432611	0.246682090880917	0.736325221806005	215.219713506503	224.302956850011	6.08629575481033	65.3075389750614	36.4097226587613	80.0817048215893
1081	ENSG00000071626.17	DAZAP1	1679.19890112221	-0.0546785879238308	0.426023251740465	-0.128346487428675	0.897874777641812	0.98482739531823	1287.82232313663	1538.31768029134	2115.43749976609	1377.62700027915	2236.59077382699	1519.39812943309
1082	ENSG00000071655.18	MBD3	2106.30809365462	0.0371378401776582	0.814600861527715	0.0455902294382666	0.963636856854955	0.995400327035762	359.712605845241	3195.50492627607	2844.74897744581	2311.82027536492	2053.29724546653	1872.76453152914
1083	ENSG00000071794.16	HLTF	401.406737103506	-0.178463045068083	0.835305899477336	-0.213649927744735	0.830820061511687	0.975743255031849	80.7712995782827	778.878581743294	269.979909336865	363.076960242438	483.325159295391	432.408512424767
1084	ENSG00000071859.15	FAM50A	1507.77439479788	1.2569820840415	0.690427136784597	1.82058615177761	0.0686697894622333	0.454068927338665	4087.75451300906	926.194718745747	1364.34834597529	762.889106519994	1116.4106750333	789.049009503896
1085	ENSG00000071889.17	FAM3A	600.829679043298	-0.242851684766453	0.293417615108494	-0.827665662392685	0.407859870568421	0.851927121140956	489.452734048039	585.148541386631	576.080710473046	592.03803744821	684.358105668489	677.899945235371
1086	ENSG00000071894.17	CPSF1	1254.28916745597	-0.0330721031323548	0.487852368680075	-0.0677912115540899	0.945951839833019	0.99387072066566	1096.31994986248	1368.97608971884	1253.9403113796	1504.08751815666	1617.14924533326	685.261890284963
1087	ENSG00000071909.19	MYO3B	4.0645438840172	1.50896920665831	1.63064124533185	0.92538393161472	0.35476623405086	NA	14.7526716386708	3.3172316915822	0	1.53398766994807	2.03907909446761	2.74429320943448
1088	ENSG00000071967.12	CYBRD1	1343.71511381944	-1.33777503213976	0.668282312971596	-2.00181121985885	0.0453050387907687	0.373570247872422	1210.36279771945	730.108492370963	345.082364652884	1626.25696874123	1166.11481661347	2984.36524281863
1089	ENSG00000071994.11	PDCD2	479.436744204302	-0.245351742214749	0.382738809362197	-0.641042236149524	0.52149524215772	0.901193204769796	364.081427155415	405.214725577302	546.679493856153	462.055685591018	634.331444040747	464.257689005177
1090	ENSG00000072041.17	SLC6A15	116.695094056216	-2.62014312549286	0.993553433811194	-2.6371436465598	0.00836074187096372	0.153585344014242	2.66007794710705	57.7670396973235	37.1420451449252	180.132677009103	312.094802401078	110.373922137757
1091	ENSG00000072042.13	RDH11	430.661521544222	0.246541385818382	0.452425597376007	0.544932442479561	0.585799982360919	0.92136251553127	605.6842369177	394.077369511208	402.555432766383	263.074535630947	466.405174749731	452.172379689363
1092	ENSG00000072062.15	PRKACA	831.830789639194	0.282221119843292	0.293228791898986	0.96246046650328	0.335818352577457	0.808699218288339	857.374048358747	932.818503193731	948.418463180258	682.799587777913	712.667757659599	856.906377664918
1093	ENSG00000072071.16	ADGRL1	110.870265908924	0.332276091471549	0.48379077507709	0.686817749715468	0.492197583105153	0.890548365422986	99.8542865530561	179.031145788535	90.7162011621928	86.8857974854048	114.733844038249	94.0003204261041
1094	ENSG00000072110.15	ACTN1	11699.1253453178	0.463552730681341	0.623418973734756	0.743565323179539	0.457139488544966	0.875259569884263	14181.9029912541	11896.0165282548	14609.7308783381	4059.06961767221	16802.8920065901	8645.14004979749
1095	ENSG00000072121.17	ZFYVE26	953.331913423165	1.46049217674319	0.738475765991428	1.97771171919559	0.0479612374407152	0.381492090780486	2860.50145376248	704.66108774136	630.971924484465	502.627857529378	620.474961249689	400.75419577162
1096	ENSG00000072133.11	RPS6KA6	9.7277039618949	-0.765670720569672	1.27302399199073	-0.601458201406188	0.547534843682889	0.910094304482128	0	16.0554659489097	5.37088989364935	11.9192583573019	18.2793841160492	6.74122545545922
1097	ENSG00000072134.15	EPN2	1100.07219545266	-0.709754754498222	0.557792966292359	-1.27243403446972	0.203218947936173	0.692694279450884	364.484588145767	1059.99336510158	1078.6267815545	1307.60565336618	1262.02786525843	1527.69491928948
1098	ENSG00000072135.13	PTPN18	934.303975640627	-0.0155528968092827	0.620558611943009	-0.0250627362346734	0.980004923015891	0.996992378815977	367.858207329676	1006.60770618514	1413.18602587461	1003.02757475477	1101.93416839815	713.210171301418
1099	ENSG00000072163.20	LIMS2	938.28934599167	-0.320116326210543	0.505822914045413	-0.632862445179387	0.526823473993012	0.902070118612231	1112.21110569165	900.674883962117	491.67624673401	835.314590669063	904.451892534609	1385.40735635857
1100	ENSG00000072182.13	ASIC4	6.32135068530497	-2.69579577033468	1.3083972815671	-2.06038013706805	0.0393622142643275	0.347792765855389	3.09246040401615	0.737050032213916	1.35751877510336	24.2584021575974	4.52992469572673	3.95274804717225
1101	ENSG00000072195.15	SPEG	74.9252504462139	-0.595518717518739	0.840580570777502	-0.708461197203152	0.478658900539184	0.883862675015768	21.5027309808268	126.635981533308	28.5611268161616	57.4798139979631	96.5642201302075	118.807629218817
1102	ENSG00000072201.14	LNX1	59.4216228467883	0.126684699633699	0.633462906601834	0.199987557777124	0.841490312014606	0.976436160553384	45.8808727708782	99.6111004181109	39.7918318713739	39.1981230721325	80.6623616552726	51.3854472929615
1103	ENSG00000072210.19	ALDH3A2	130.503105007962	-0.849729826220613	0.55984714349042	-1.5177889824049	0.129067603449421	0.587567405744759	120.692749291191	116.058179240013	43.042581717788	191.141827506345	149.770470897543	162.312821394891
1104	ENSG00000072274.13	TFRC	1937.49598810137	1.26398787885067	0.895865639137172	1.41091233286729	0.158270465221184	0.635241533981066	6126.49245761083	974.845218754758	1106.37809890775	535.66943419453	1187.72557860552	1693.86514053484
1105	ENSG00000072310.17	SREBF1	2843.19402371996	1.41781125336714	0.61535110766634	2.3040687433619	0.0212187849978676	0.259450805448787	7345.32218359791	2439.57181579479	2628.69983573775	1171.26598794671	1551.42160850243	1922.88271074018
1106	ENSG00000072364.13	AFF4	1883.03499044028	0.346214909039938	0.512798296714923	0.675148321002337	0.499581536230418	0.892820218343253	2839.66395232963	1790.93851511246	1693.53248060646	1077.56668864526	1457.13778505672	2439.37052089114
1107	ENSG00000072401.15	UBE2D1	917.613887055369	1.8107897370919	0.90719243416289	1.9960370797876	0.0459298868715695	0.375235302943912	3278.07072231006	643.11118381309	363.437678014837	267.787129719391	368.534784137683	584.741824337155
1108	ENSG00000072415.10	MPP5	271.25303830935	0.122162708872769	0.376718126021322	0.324281473161329	0.745724944758176	0.960582969364385	249.827582965402	250.082625690605	348.008788524411	211.1752470808	276.781684224831	291.642301370049
1109	ENSG00000072422.17	RHOBTB1	166.888119388106	-0.572832791299086	0.805818989939223	-0.710870305181429	0.477164608811848	0.883862675015768	149.035224519318	74.0973732137156	179.766650534384	402.462032370973	70.6385106707799	125.328925019465
1110	ENSG00000072501.19	SMC1A	719.983543166611	-0.0878315610937837	0.562825645195889	-0.156054653592081	0.875989941545555	0.981833961149828	309.983877760577	781.537537433556	1002.47090935755	696.106376887572	693.569448244956	836.233109315457
1111	ENSG00000072506.13	HSD17B10	455.010119310159	0.287519484736685	0.502475543353582	0.572205928307964	0.567182471691092	0.916619701836177	525.15452343556	283.281893308178	692.295931575979	502.070703678594	374.17388272221	353.083781140434
1112	ENSG00000072518.21	MARK2	1025.77221470786	0.38832264503615	0.558831595056411	0.694883124847212	0.487128548981801	0.889059717997648	526.580225148783	1288.23201125356	1673.89256747111	1020.8434729827	818.249022610906	826.835988780094
1113	ENSG00000072571.20	HMMR	45.4650102134269	-0.370516952231662	1.19754092559941	-0.309398154427336	0.757018674122126	0.962372973062684	1.20392688031007	23.0683662736296	94.6195891150703	38.2539318804104	54.1209428222105	61.5233043089304
1114	ENSG00000072609.18	CHFR	739.828536666973	0.860614738237693	0.471488831493577	1.82531309492835	0.0679537952025119	0.450935284373776	1396.32175839047	638.429650660415	828.075023024918	446.547547852497	612.475315493458	517.121924580078
1115	ENSG00000072682.19	P4HA2	1768.8111636217	-0.285129189180408	0.737005810567381	-0.386875089846174	0.698848683386083	0.953056289095838	1786.55877579112	2528.77003747992	468.500617503408	1155.88531410674	2616.10330636946	2057.04893047958
1116	ENSG00000072694.21	FCGR2B	1591.85025554211	3.57879408326639	1.37258542611641	2.60733795884182	0.00912492483427529	0.161722145469121	8160.62696616108	557.349095240046	95.5603734115699	240.180537082834	68.6727069255585	428.711854431571
1117	ENSG00000072736.19	NFATC3	348.533646666512	-0.00541931630431769	0.37012953254479	-0.0146416749483828	0.988318051009282	0.998232314073848	284.655909326743	452.282061336161	306.276376505587	347.562086634336	358.971130717509	341.454315478735
1118	ENSG00000072756.17	TRNT1	154.205374281779	0.160373547455929	0.39908253896731	0.401855585741539	0.687790311005866	0.951718372886345	212.113987426452	128.366580094746	148.259938120749	130.388173415017	151.858782933411	154.244783700299
1119	ENSG00000072778.20	ACADVL	2772.7856454626	-0.0695843360193976	0.348264288015027	-0.199803248320411	0.84163446076205	0.976463724734644	2876.09526589443	2653.1480740966	2588.44698160287	2383.62164473686	3621.22121738532	2514.18068905954
1120	ENSG00000072786.13	STK10	7126.82912123717	3.31872620498691	1.1285462221388	2.94070915296436	NA	NA	34204.36491389	2057.17136001942	2604.31309407254	885.037344108587	2198.47265991148	811.615355420998
1121	ENSG00000072803.17	FBXW11	535.258726179182	-0.280353661838773	0.422419508439587	-0.663685403343222	0.506891683589209	0.895902071523466	379.825359418836	569.340130511521	500.655616439045	421.227207179857	595.126497316002	745.37754620983
1122	ENSG00000072818.12	ACAP1	364.619363183352	1.26364843981811	1.02451180300124	1.23341520919167	0.217420893464493	0.708061256368992	1300.03699142321	162.496622590612	82.1238537229265	215.479474022015	184.307535026126	243.271702315218
1123	ENSG00000072832.15	CRMP1	163.48598760656	-1.65595071123128	1.14543393057591	-1.44569727421876	0.148262129225737	0.619347957496995	107.661513278888	127.083269036563	1.83224430127569	210.372893523497	228.146453835408	305.819551663726
1124	ENSG00000072840.13	EVC	151.827027270235	-1.003289116116	0.798101646643345	-1.25709440687866	0.208719452230404	0.699006971721115	63.1762190150587	203.56357449119	30.1601437094025	133.25641811349	198.415420698522	282.390387593747
1125	ENSG00000072849.11	DERL2	613.237354878714	0.763751713747208	0.539765574019422	1.41496929502163	0.157077498897424	0.632922169536294	1262.16094991944	559.58563076535	494.675234346268	384.082881921814	526.632472172288	452.286960147125
1126	ENSG00000072858.11	SIDT1	14.0547313955478	1.19626992345287	1.70034002410315	0.70354747079711	0.481714634091371	0.885687344706343	45.6706907939672	12.9926009039291	0	8.57278349048192	0.585322689974473	16.5069904949343
1127	ENSG00000072864.16	NDE1	174.160905864126	0.825546547127774	0.553980308493942	1.49020919059762	0.136169240586332	0.599387356411809	353.65577179567	186.472426153241	129.096565973547	122.587745056629	101.710075215783	151.442850989888
1128	ENSG00000072952.19	IRAG1	70.5149064447329	1.29019821373204	0.914720945665032	1.41048285801964	0.158397154565213	0.635464957589108	133.724618223304	144.284132448469	22.3270083965641	77.1793708179782	22.1779149118024	23.3963938702792
1129	ENSG00000072954.7	TMEM38A	22.8728273583519	-0.845088146716245	0.730035660474198	-1.15759844685849	0.247027943384188	0.736575876647555	6.57568833947045	24.5235754006369	17.777772548194	35.8313320932402	33.6087223909111	18.9198733776589
1130	ENSG00000072958.9	AP1M1	706.700764756672	0.0326827214983813	0.410803563288804	0.079558028262293	0.936588777948725	0.992312107778335	468.298947858041	868.440494455318	806.817638992375	641.482932428114	705.252491350323	749.912083455859
1131	ENSG00000073008.15	PVR	5210.53692986675	0.117151117439575	0.845953479438725	0.138484113236703	0.889857824439115	0.983252245622955	1915.26819559742	10622.3951510056	3727.87105288937	2104.65302433464	8691.91993772921	4201.11421764428
1132	ENSG00000073050.12	XRCC1	326.055506346377	-0.0728302693720632	0.394946460444274	-0.184405423687395	0.853695415296696	0.978834190736815	234.481631691258	325.878441088768	392.77121362423	392.131239636349	299.750207229581	311.320304808075
1133	ENSG00000073060.16	SCARB1	2930.40383807753	-1.55029020506447	0.722942619973298	-2.14441666908742	0.0319995158156826	0.316885700230462	1672.81606749385	2387.96728471301	414.435844376331	3068.92854259032	5080.80616728946	4957.46912200222
1134	ENSG00000073067.14	CYP2W1	6.7094454237989	-2.37889497047157	1.11943484384846	-2.12508569261008	0.0335794631876519	0.323080919832848	1.38086878706466	4.01703134552166	1.01362559334798	11.0620646242465	5.9655593529775	16.8175228396351
1135	ENSG00000073111.14	MCM2	178.347823972997	-0.0996573946351839	0.458269334308187	-0.217464681082422	0.82784622878814	0.975720811417153	204.887073413361	110.491345512512	201.606271361607	225.667795851982	160.829326671499	166.605131027021
1136	ENSG00000073146.16	MOV10L1	71.5266408135204	-2.28311721989509	0.800309505570967	-2.85279283077644	0.00433368638593875	0.102311250077162	50.6778552185887	13.2489043728988	9.25427722900808	132.237955832407	76.4089075490244	147.331944679196
1137	ENSG00000073150.14	PANX2	36.9132726373325	0.546435109870867	1.10842672658716	0.492982618303819	0.622024868989184	0.934768635309522	111.244156406075	14.6770082513084	5.91487092268364	34.8934236042298	19.59510150795	35.1550751317476
1138	ENSG00000073169.14	SELENOO	314.547749725425	0.131630085526299	0.458866908118131	0.286858963236487	0.774220313078803	0.966193338584943	233.033421554167	289.801958410467	463.342859715487	367.494227351381	263.554553752219	270.059477568828
1139	ENSG00000073282.14	TP63	399.688407061235	0.981994002161206	1.25419530673597	0.782967371100149	0.433646273016018	0.863377712095387	10.4079160166816	364.1829335694	1217.30293473386	440.940370019504	187.069157597293	178.227130430673
1140	ENSG00000073331.18	ALPK1	840.765538515648	2.57897272385665	0.965834896236403	2.67020039750708	0.00758059889675483	0.144582059101517	3534.2104492257	494.457154337326	293.017006630735	239.425236216513	210.111821771559	273.371562912053
1141	ENSG00000073350.14	LLGL2	1026.72117466327	0.575685679215004	0.936774551747956	0.614540262799426	0.538858375522646	0.907059553729822	133.50707072744	1748.84326682909	1803.73669014193	572.315550729557	679.765439511861	1222.15903003977
1142	ENSG00000073417.15	PDE8A	454.448242422859	-0.434079465819326	0.576426958469973	-0.753051985929866	0.451418675321551	0.871933528270415	565.315853157978	313.292024316965	281.676319280825	280.024367290565	563.316817265042	723.064073225781
1143	ENSG00000073464.13	CLCN4	36.4760352253614	0.987901005665317	0.719794671586599	1.37247613057172	0.169915264573278	0.652584251907311	15.7866967008826	74.6255144543835	55.0325721521476	22.2287057042089	25.4433330535176	25.7393892870284
1144	ENSG00000073536.18	NLE1	119.202663947071	-0.423040150970486	0.455320210804311	-0.92910470682423	0.35283482543605	0.82018325311601	136.800665327659	86.9100218936931	83.3132478689812	121.463003654183	173.830871674297	112.898173263611
1145	ENSG00000073578.17	SDHA	972.374290353991	-0.472305154614086	0.364347050289375	-1.29630569051943	0.194870188855361	0.682173840971397	631.532657208225	1004.00045366736	807.721276418559	1004.55851888193	1113.03653153547	1273.39630441241
1146	ENSG00000073584.20	SMARCE1	1042.25894796063	-0.0839026552753718	0.281382625854781	-0.298179942775405	0.76556582923863	0.963351658987405	1060.82561994569	915.761001576049	1059.42422077285	1053.04156729516	1162.50940672423	1001.99187144977
1147	ENSG00000073605.18	GSDMB	244.532214864711	-0.519225174299905	0.751312884061206	-0.691090470182335	0.489508688717058	0.889827390273873	64.3527694818361	366.12339236106	172.183966089821	380.717166665933	307.596220832155	176.21977375746
1148	ENSG00000073614.13	KDM5A	688.564760090048	0.0926360526711607	0.350838104957543	0.26404216463993	0.791747428598956	0.967563010568352	813.734706723652	644.303237490972	674.264173850513	774.915298349301	526.398602912897	697.772541212956
1149	ENSG00000073670.14	ADAM11	4.95724774877323	-1.20516210957428	1.36262724698017	-0.884440049356963	0.376458711555545	0.833507241191624	0	2.44491228004803	6.31426591074412	9.02870234316672	2.68285256623022	9.27275339245032
1150	ENSG00000073711.11	PPP2R3A	361.423330068552	-0.41388120419685	0.561251587317746	-0.737425449743158	0.460863663572529	0.876172843088678	142.114564011183	324.457335004678	462.990608657753	445.655831068457	374.107912342636	419.213729326604
1151	ENSG00000073712.15	FERMT2	4050.66963659337	-1.08303847787194	0.540063829904966	-2.0053897667291	0.0449213948509959	0.371633596448116	2834.30165069021	2711.45653730837	2247.82250113687	2723.16945323112	5524.2015727583	8263.06610443538
1152	ENSG00000073737.17	DHRS9	29.7972307608253	0.384560453897318	1.5574249880713	0.246920690783031	0.80496960310664	0.971185134873093	79.6103629303613	21.7860581642688	0	50.3601493405267	5.15297749896914	21.8738366308256
1153	ENSG00000073756.12	PTGS2	1272.32825692975	1.76016577614805	0.608416537853726	2.89302750112165	0.00381547887591925	0.0938849736086497	1744.88120275038	2314.93325405602	1834.15804836472	984.182727586346	494.324144910337	261.490163910691
1154	ENSG00000073792.16	IGF2BP2	1740.8341430794	0.198947176210941	0.88623683467056	0.224485338938655	0.822379673664497	0.974422683126431	288.454631551759	1426.31395569987	3867.32240359224	1665.69377931796	1478.5780273107	1718.64206100387
1155	ENSG00000073803.14	MAP3K13	239.791850381963	1.20834368248568	0.797196440814566	1.51574144165899	0.129584744279585	0.587567405744759	721.240592500697	162.999506087942	120.352822818297	151.201367163446	157.723847818985	125.232965902409
1156	ENSG00000073849.16	ST6GAL1	126.661824534833	0.803979558285814	0.888774160817973	0.904593758155481	0.365680643319046	0.827583293045932	214.48937649451	233.751622371027	35.0400792433146	126.985786505521	33.0359787971206	116.668103797502
1157	ENSG00000073861.3	TBX21	18.147781434373	2.86850943302121	1.60058387208927	1.79216439890582	0.0731066355838954	0.464605015701542	61.2341549175475	33.667674647633	0.976872452955197	9.80505172196967	0	3.20293486613252
1158	ENSG00000073910.22	FRY	82.5521646387665	2.27077147966201	1.27024488343384	1.78766433880329	0.073830178466036	0.467079102086939	378.06392473121	23.4898938810078	7.43788159072587	20.5922766404578	42.9140562935048	22.8149546956933
1159	ENSG00000073921.18	PICALM	5405.34464044398	0.657960285536095	0.619052624911141	1.06285032816158	0.28784983184017	0.773288145921609	10139.8058555728	5815.87003880977	3895.48638376863	2354.73743735036	6411.37054872332	3814.79757843899
1160	ENSG00000073969.18	NSF	450.210469303821	0.0296736184377164	0.430971349260449	0.0688528796372118	0.945106726058097	0.99387072066566	516.30699400599	533.282213405218	315.113142483121	463.490233962989	341.782591442887	531.287640522721
1161	ENSG00000074047.22	GLI2	109.836415572591	-1.37597202588434	1.11883907701404	-1.22982120856607	0.218764064391206	0.709243902923621	88.7596910143565	92.0457072133308	2.49834031110565	104.940638184006	96.4020872506354	274.372029462113
1162	ENSG00000074054.20	CLASP1	743.653609821039	-0.423463259837248	0.458134147259871	-0.924321538505715	0.355318931996693	0.821245452858082	407.046582884973	694.444619490989	804.031186228112	1044.02276324887	665.533792302198	846.842714771088
1163	ENSG00000074071.15	MRPS34	336.259408483101	-0.0279884237947224	0.387976260561995	-0.0721395266663491	0.942490870421727	0.993435664073899	281.122550484578	313.272986557089	404.2939338591	387.123341636324	371.100239452749	260.643398908765
1164	ENSG00000074181.9	NOTCH3	605.460551673221	-1.65136977443154	0.35851124931203	-4.60618677266183	4.10120058082803e-06	0.000829634574696709	238.289519611155	353.832228832648	284.441673085283	862.023943773947	826.268914230958	1067.90703050533
1165	ENSG00000074201.9	CLNS1A	532.829522186021	-0.292066986377602	0.367313997419954	-0.795142544060685	0.426530589253774	0.858962758129983	415.063918853931	439.386651513092	582.622551938119	681.527352297344	601.81338495175	476.563273561891
1166	ENSG00000074211.14	PPP2R2C	4.9435427955555	-1.84580305419107	1.79223820561856	-1.02988712572056	0.30306299495075	0.783793861525138	7.72234521399709	0	0.566013664046705	0.973700081050482	7.73715179856647	12.6620460156722
1167	ENSG00000074219.14	TEAD2	69.0846813914067	0.209047858706005	1.02346130757743	0.204255751691122	0.83815364601597	0.975895478617546	172.83070631208	40.7665672205833	8.64113720423692	56.3306070168028	49.8678273745242	86.0712432202127
1168	ENSG00000074266.22	EED	119.827141942073	-0.0216632576698821	0.355781058750471	-0.0608892945171535	0.951447375364669	0.994597461326107	109.29857126129	120.414214616424	126.928322180525	128.325813649981	133.421893446559	100.574036497662
1169	ENSG00000074276.10	CDHR2	5.11922089936722	4.19897789841017	1.85071712144531	2.2688383058406	0.0232781605818454	0.273310846647447	23.2764145610537	0.43066119282248	5.64465409042901	0.983661526755159	0.37993402514296	0
1170	ENSG00000074317.11	SNCB	3.10250572840398	0.361108332560887	2.64243578142428	0.136657373132546	0.891301624647054	NA	10.4972721906103	0	0	3.01615525607768	0	5.10160692373591
1171	ENSG00000074319.13	TSG101	843.801373411773	0.473438157509543	0.413382891862161	1.14527757880074	0.252094190725993	0.739955639875997	1005.48982173221	768.652483624615	1168.70190824481	615.18521041359	930.713945788777	574.064870666634
1172	ENSG00000074356.17	NCBP3	526.901674419917	0.651132982573568	0.40953148286498	1.58994609649643	0.111846955862832	0.556969805063424	888.734378631748	478.605683379812	565.377388789181	403.559991371045	394.51254965488	430.620054692833
1173	ENSG00000074370.18	ATP2A3	293.849145601215	2.49360170698102	1.04572680651594	2.38456324485837	0.0170994085445876	0.231139827982607	1111.72204599809	343.952499088695	41.5142267387124	84.1004179338996	57.5333915104767	124.272292337416
1174	ENSG00000074410.14	CA12	2354.94810713922	-0.00153109129060437	1.14174304740422	-0.00134101214286817	0.998930027436047	0.999573979105627	2324.90903578725	4121.16275639386	614.991720578789	153.531544757496	2236.80044780009	4678.29313751783
1175	ENSG00000074416.14	MGLL	4411.35048046199	0.245344053281234	0.715251102027277	0.34301807097653	0.731584865344018	0.957585437138135	8204.14386221131	4676.97668806359	1475.92846558905	2830.82563698416	4170.13489452222	5110.09333540162
1176	ENSG00000074527.13	NTN4	441.220783533083	1.06992889066683	1.31556809055222	0.813282792696591	0.41605594035687	0.854479514450391	141.846486178677	1635.77561569931	15.5197967116808	296.062416272866	169.604611587692	388.515774748274
1177	ENSG00000074582.15	BCS1L	142.713347914365	-0.833517019289736	0.560739757384825	-1.48645964248565	0.137157584076732	0.600546640655333	78.2389814577572	88.2226963981907	141.410970352334	213.86036481939	235.617834644573	98.9292398139438
1178	ENSG00000074590.13	NUAK1	1588.24098027776	-0.580624792703931	0.975372554499394	-0.595285145174025	0.551652883802786	0.91068857436511	113.526461503296	1777.11764585427	1927.73238944006	1548.58674144383	2876.03679217253	1286.44585125256
1179	ENSG00000074603.19	DPP8	468.302498065144	-0.249624894290263	0.30599441567391	-0.815782515966832	0.4146245347962	0.854421443800788	394.670582336622	478.470713447185	409.73355476532	453.496438734936	522.273458578108	551.170240528694
1180	ENSG00000074621.14	SLC24A1	174.991129114713	-0.796019430549906	0.537643578403944	-1.48057088845547	0.138720957670463	0.604244921931943	67.119190320845	158.548431297841	157.388665196255	278.890105041238	167.448138658054	220.552244174045
1181	ENSG00000074657.14	ZNF532	922.839196212631	0.0912577766278861	0.558618598794661	0.163363298008327	0.870232398586086	0.981489308415643	425.000439390592	1376.19011440406	1054.53688035784	930.546476906784	817.968519753473	932.792746463032
1182	ENSG00000074660.16	SCARF1	1847.74110312086	6.15022057687689	1.42974171129335	4.30163051710464	NA	NA	10521.8536090784	342.285310831321	68.4477378772912	64.1848510693354	41.2386968598541	48.4364130089628
1183	ENSG00000074695.6	LMAN1	3718.28164444777	-0.198296831103908	0.420119411850644	-0.472001115659955	0.636925992256097	0.938940712497831	2736.9409362323	4845.0144227214	2807.16932483122	3401.9386730068	4133.1579063098	4385.46860358512
1184	ENSG00000074696.13	HACD3	738.625948891336	-0.51684667671007	0.553630631806701	-0.933558670739385	0.350531592759666	0.818870331470244	271.561597124885	732.398415825954	818.716308024263	771.91055469038	886.058861871403	951.10995581113
1185	ENSG00000074706.13	IPCEF1	44.6873351056577	6.1780958582074	1.57084708932467	3.9329708793384	8.3902405511454e-05	0.00667884661308484	213.244917228797	50.3809312312551	0.884175643957436	0.693705065649858	0.775686473332827	2.14459499095352
1186	ENSG00000074755.15	ZZEF1	928.877428149546	0.423927919828777	0.339494436147197	1.248703585955	0.211773508807932	0.702569263865605	1100.74610424517	1156.59558320081	936.080729256732	786.216455958052	648.970527116952	944.655169119555
1187	ENSG00000074800.16	ENO1	28526.8145595339	0.415853449236235	0.556872493970027	0.746766007908837	0.45520481754186	0.874356759453132	53184.2530224323	20471.7893425258	24174.1835061062	23972.6669458352	30939.7843579726	18418.2101823315
1188	ENSG00000074842.8	MYDGF	1373.26612121071	0.201977685087799	0.46692121284428	0.432573375404041	0.665324735307478	0.94682967750104	1954.33574367954	1600.62965318417	852.983348293408	1181.3434001577	1443.43631618703	1206.86826576245
1189	ENSG00000074855.11	ANO8	690.450372954903	-0.819549731386679	0.765961216027874	-1.06996243966072	0.284636215706668	0.771058764409867	116.900692980499	745.661662462298	635.019741557632	1222.47836685765	744.287808385347	678.35396548599
1190	ENSG00000074935.14	TUBE1	234.482103513304	-0.267713634450333	0.725268233016235	-0.369123618356989	0.712035585212669	0.954842344609583	426.028655484824	122.377017716421	90.647594376515	242.954415248708	216.237465193508	308.647473059849
1191	ENSG00000074964.17	ARHGEF10L	293.392784986214	0.943743202155798	0.615642287530456	1.53294083475237	0.1252904333516	0.581553752985515	488.391158094056	519.430625291937	150.619496042221	245.790711881599	184.218799774551	171.90591883292
1192	ENSG00000074966.11	TXK	22.4842979721207	3.61362839197382	1.41562929152103	2.55266573927073	0.0106902034625393	0.179277540873099	86.4850352542033	31.9564458028041	6.39699745631114	1.42417939223643	0	8.64312992716927
1193	ENSG00000075073.15	TACR2	7.62091612224241	1.32296466219039	1.30463559845195	1.01404918259182	0.310559284583169	0.78796224035575	24.6152030272229	4.90175104079174	3.18288113600031	3.39294862009105	8.78343571417632	0.849277195172187
1194	ENSG00000075089.9	ACTR6	180.159355008386	-0.155187143873053	0.479048144324154	-0.323948951085058	0.745976682933495	0.960582969364385	96.9865150322963	209.171805412635	204.986630844233	194.70150729054	206.076495596285	169.033175874324
1195	ENSG00000075131.10	TIPIN	30.8881065295626	0.0967313315319969	0.564954669423083	0.171219633658	0.864051070026067	0.980612875841802	48.2162003753206	23.9833577812031	23.9243350768092	30.9429200892128	30.1573526646571	28.1044731901729
1196	ENSG00000075142.14	SRI	881.179555538154	0.171683998260128	0.428410445840256	0.400746526904587	0.688606751781592	0.951718372886345	923.230590724437	676.229888828385	1200.8876268296	718.248590729967	1052.98582844357	715.494807672963
1197	ENSG00000075151.21	EIF4G3	879.558861430674	-0.258446830687777	0.383959396014001	-0.673109795907568	0.500877442293065	0.892820218343253	734.303831580257	632.733033182217	1036.50311471787	844.882565606236	922.51878278995	1106.41184070751
1198	ENSG00000075188.9	NUP37	136.811717455689	0.160772225601447	0.440389080551447	0.365068601156349	0.715060198386981	0.955383088458409	129.381217040753	110.24804122929	193.312096206012	110.750249920322	155.377586419486	121.801113918273
1199	ENSG00000075213.11	SEMA3A	256.132293790745	-1.20039927122081	1.00030392684155	-1.20003454851073	0.230125923043545	0.72202380035364	347.620686585817	101.514821935896	17.0466299129847	377.215707334359	230.972987480966	462.422929494447
1200	ENSG00000075218.19	GTSE1	42.1308473935475	0.496893664192612	0.648478184717195	0.766245767248609	0.443530080851908	0.867620038004819	29.9368060674196	44.1005708208552	73.3717124177298	19.752348650641	48.5991802723905	37.0244661322486
1201	ENSG00000075223.14	SEMA3C	603.798020095426	-0.386645798799847	0.449359535783322	-0.860437507186418	0.389547917948781	0.842247126873331	385.947037967755	672.815078273265	510.807334327404	913.13145054175	542.916889545019	597.170329917365
1202	ENSG00000075234.17	TTC38	215.501678559631	0.526527411099254	0.657144966394891	0.801234792967818	0.422995732405101	0.857851862673671	91.6614482769593	319.552609169237	351.921508153696	224.442478171036	127.730346519693	177.701681067162
1203	ENSG00000075239.14	ACAT1	189.726491310381	0.342536993218871	0.876523341313044	0.390790498180854	0.695952098961121	0.952936793779469	451.941819441838	128.862781328055	55.9543100095928	120.351844304358	116.365421235429	264.882771543013
1204	ENSG00000075240.17	GRAMD4	1002.51204559459	0.0683655853219834	1.04496401868977	0.0654238654147187	0.947836522929337	0.994210103561632	151.96216592898	831.930987669069	2094.97033546282	2016.29374590343	360.474769861989	559.440268741245
1205	ENSG00000075275.18	CELSR1	1031.21265958459	-0.495020711151033	0.813641955789425	-0.608401161750252	0.542921441155538	0.908381725443441	186.532716690015	901.287723391673	1479.45861707491	1234.54951502416	1663.79886767304	721.648517653757
1206	ENSG00000075290.8	WNT8B	2.85998456053135	-0.999628238586555	1.44879233498257	-0.689973445089064	0.490210886910904	NA	2.77407186207011	3.00877698618612	0	5.04919256782294	2.95758241566165	3.37028353144728
1207	ENSG00000075292.19	ZNF638	891.169978280974	-0.0479272831513508	0.394954242746661	-0.121348951255838	0.903414648968191	0.985845487548367	1033.23976072472	758.663006666299	837.450052321972	947.968630617951	1112.7117549969	656.986664357994
1208	ENSG00000075303.13	SLC25A40	127.203498992198	0.665926774523233	0.431346645901195	1.54383204518013	0.122629025996857	0.577842364594853	207.357313147738	138.304347862735	123.107823593033	91.4632337458421	85.7318115937229	117.256464010116
1209	ENSG00000075336.12	TIMM21	189.780043975249	-0.388365533028915	0.497077758712618	-0.781297344775077	0.434627631439609	0.863483748015696	107.343955555842	187.910572291874	197.4102200843	204.712531979306	288.735511697364	152.567472242805
1210	ENSG00000075340.23	ADD2	4.61569530737709	1.39305686302694	2.22199527544089	0.626939615229618	0.530698818168913	NA	17.7504371575142	1.90538034809413	0	7.4578025173887	0	0.580551821265499
1211	ENSG00000075391.17	RASAL2	1065.39129536752	-0.451092953584536	0.604075308531578	-0.74674953141369	0.455214765028226	0.874356759453132	422.756820782838	813.919701590975	1463.33720398661	885.23960276325	1480.15082316107	1326.94361992037
1212	ENSG00000075399.14	VPS9D1	785.772076864447	2.13107903206816	0.674904223692897	3.15760215635851	0.00159072489965025	0.0534807459394035	2423.84412335251	859.826674155211	554.922543868633	339.188276444258	276.031867334745	260.818976031318
1213	ENSG00000075407.18	ZNF37A	262.70350997678	-0.427258026437185	0.350797895735868	-1.21796063098077	0.223238933789935	0.713988945691127	276.814692434516	210.916408662726	185.215043462858	316.549425910425	284.626603150665	302.098886239489
1214	ENSG00000075413.19	MARK3	1368.67540029173	0.574588978672911	0.449934886221485	1.2770491826012	0.201584884067478	0.691321167399003	2358.87138316149	1065.13167357691	1489.5517951498	1061.36241434955	1134.65425295905	1102.48088255361
1215	ENSG00000075415.13	SLC25A3	2177.6025194675	0.268019344687801	0.506837805314475	0.528806931680056	0.596939388729328	0.92712932383551	1549.49575990537	1911.8196090638	3676.16041508379	1835.79000010545	2409.76199974665	1682.58733289995
1216	ENSG00000075420.13	FNDC3B	6649.15543039062	0.811379354959799	0.586986266516228	1.38227996333772	0.166885755737483	0.64789099043812	13679.5661784009	7520.71314727359	4213.72542523292	3496.11619862587	5779.72784700323	5205.08378580715
1217	ENSG00000075426.12	FOSL2	15220.3108758051	0.012341735406063	0.727545215123306	0.0169635304439069	0.986465710072834	0.997713893768078	28356.0371085765	6710.45973111904	10790.4708147146	16812.9145249994	7891.08603128483	20760.897044136
1218	ENSG00000075461.6	CACNG4	43.0725299845651	-1.96496295022785	0.988640614096041	-1.98754018620255	0.0468625671950252	0.378304884205582	1.41808125301425	13.0103817212515	37.8900996367081	80.6086014635542	69.0771160770593	56.4308997558034
1219	ENSG00000075539.15	FRYL	655.899734927564	-0.409968004522498	0.455281349203558	-0.90047177473813	0.367869239397775	0.828573194953125	363.028640036156	747.517165106987	578.535365466796	749.854295333406	892.337440825257	604.125502796782
1220	ENSG00000075568.17	TMEM131	1408.08601654348	0.0348094702091235	0.471186926812149	0.0738761375334193	0.941108943442547	0.99297815166559	805.69385631374	1829.58782386888	1639.43651621762	1219.27435874543	1474.02358272279	1480.49996139242
1221	ENSG00000075618.18	FSCN1	3414.96928833189	-0.648735655012251	0.587080676744221	-1.10501960073009	0.269151096045236	0.758812996221373	1442.46630386366	1886.36686965152	4650.15891559782	4382.91241243505	4381.66360645102	3746.24762199229
1222	ENSG00000075624.17	ACTB	145756.766455801	0.573151813871709	0.597162078350074	0.95979271733948	0.337159548330361	0.810179209902775	252848.882831022	118997.507405129	151158.093340988	70434.0718276383	189775.375935841	91326.667394186
1223	ENSG00000075643.6	MOCOS	19.7422990871063	-0.824667174180323	1.02357546280595	-0.805673058945402	0.420431387610138	0.855794498635563	11.0327040361105	28.4671308680202	3.16311676901856	10.0874159277312	22.0432256858208	43.6602012359365
1224	ENSG00000075651.16	PLD1	955.275807339401	0.918253020114922	0.886798790881384	1.03546940924702	0.300449745471005	0.782291958469261	2708.82105383544	436.030583202202	604.27331324228	321.244581127667	541.162683058563	1120.12262957026
1225	ENSG00000075702.18	WDR62	144.837508560853	-0.717440495037367	1.01303025013327	-0.708212311471434	0.478813421854443	0.883862675015768	17.4910073473956	90.9505421882959	216.813862735786	366.705745173352	104.831780927746	72.2321129925396
1226	ENSG00000075711.21	DLG1	687.940172632943	0.13647459318636	0.575214445938751	0.237258633106186	0.81245615192092	0.972270517539694	310.576344539946	822.60597131844	1027.48351339423	609.809863108352	768.955892145775	588.209451290918
1227	ENSG00000075785.14	RAB7A	6959.90748964627	1.34662062367009	0.688675325041098	1.95537806380637	0.0505384633252	0.391263489758313	19395.7109334457	4716.77314107727	5861.18319996385	3051.51099973832	4678.69395160325	4055.57271204924
1228	ENSG00000075790.12	BCAP29	400.929823840373	0.670858737513758	0.536985633363911	1.24930481530987	0.211553607379578	0.702569263865605	589.000027110623	623.233385018421	265.340254835644	213.195586337109	339.786160873278	375.023528867164
1229	ENSG00000075826.17	SEC31B	158.791679567275	-0.80421535299242	0.655710123964199	-1.22648000023304	0.220018097003129	0.71017842695015	49.4932961905061	143.945431497291	153.63805014624	307.427565832864	152.495583038177	145.75015069857
1230	ENSG00000075856.12	SART3	541.014507566523	-0.115722399041423	0.315612774110311	-0.366659427419045	0.71387307404786	0.95530699489994	477.091997419123	501.897847505308	578.402474883802	543.020668617856	646.868134690673	498.805922282375
1231	ENSG00000075884.14	ARHGAP15	569.993004301719	7.01429747383747	1.60484972558384	4.37068802269677	NA	NA	3310.81546984917	64.1792809230489	18.6637132520038	8.55042898400498	1.50093324802972	16.2481995540578
1232	ENSG00000075886.11	TUBA3D	247.28470550121	-0.110837814711559	1.38895236533555	-0.0797995795088208	0.936396658762588	0.992264690844455	356.050904887485	10.7052580369374	346.560952577087	310.865000661287	9.23019223219302	450.295924612268
1233	ENSG00000075914.13	EXOSC7	284.120181884214	-0.0266228585368722	0.451673550937044	-0.0589426998362873	0.952997747601913	0.994597461326107	363.17520969262	176.036362294727	305.652593266609	318.794129341182	296.305870082614	244.75692662753
1234	ENSG00000075945.13	KIFAP3	275.864289231793	-0.334786679967201	0.474075819099658	-0.706188053638787	0.480071198561164	0.88461660101858	354.239384163674	212.661090077252	165.604171813615	272.428737869072	281.384374925455	368.867976541688
1235	ENSG00000075975.17	MKRN2	808.630616277988	-0.190863769630324	0.413205699366458	-0.461909818579375	0.644145992614358	0.942012194046309	1038.58970454996	670.077352105846	557.395788683837	808.823466384081	816.369294132013	960.528091812193
1236	ENSG00000076003.5	MCM6	87.5251231446028	-0.39526231111306	0.493289319736774	-0.801278874888224	0.422970217772358	0.857851862673671	104.467887602238	65.5208530774655	57.1952818080271	71.469558239058	109.618394197725	116.878763943103
1237	ENSG00000076043.11	REXO2	934.119274311209	-0.124785748115142	0.441255014986251	-0.282797348193379	0.777332187227958	0.966522795609702	1259.67868226273	769.487833290627	652.419828581289	828.385504131267	1150.14236082558	944.601436775755
1238	ENSG00000076053.12	RBM7	615.46913981548	0.884710528990083	0.516703701628623	1.71222022641124	0.0868560913433909	0.503538255043057	1272.54146926926	623.50088660395	499.780236673614	471.010629501722	432.427197603011	393.554419241326
1239	ENSG00000076067.13	RBMS2	976.859559947422	-0.0978425856753373	0.531737646715728	-0.184005376109179	0.854009237411436	0.978834190736815	810.142884450849	1498.68840927587	522.511335477436	1103.43687275874	937.316983761007	989.060873960637
1240	ENSG00000076108.12	BAZ2A	1982.12017544136	0.369542498304134	0.422354575024183	0.874957962235817	0.381596779293425	0.837738408036991	2639.00642427571	2425.68695332706	1640.28283779893	1833.27103022695	1258.79600925971	2095.67779775983
1241	ENSG00000076201.15	PTPN23	1270.16093882917	0.403028093833775	0.434440149412608	0.927695320929006	0.353565636304397	0.820532628963897	975.563101677597	1628.12631247066	1735.10762215955	917.406880356874	986.386087297756	1378.37562901257
1242	ENSG00000076242.16	MLH1	289.051708705838	0.249468214054589	0.308611923328267	0.808355721853406	0.418885833716631	0.855055430997587	343.709844337064	307.705471969518	290.700618096116	237.299702639451	264.980328757519	289.914286435358
1243	ENSG00000076248.11	UNG	410.686744364567	-0.717005518408035	0.609739516034819	-1.17592102783624	0.239626435174797	0.730314776695664	519.367784839417	186.263522054726	227.004194076624	488.292926679072	340.640031182308	702.552007355256
1244	ENSG00000076258.10	FMO4	24.5242163271627	0.30495681377898	1.03696810855795	0.294085045877705	0.768692917558111	0.964394853696559	11.9497663478537	36.3680752738565	33.0124158698921	41.7696863657866	2.74546632211002	21.2998877834773
1245	ENSG00000076321.11	KLHL20	201.730900857529	-0.786179655198692	0.548709808206947	-1.43277857155085	0.151921127004394	0.624963523125189	83.4320577149541	236.358512238173	123.885623024694	296.907650855509	217.668829648491	252.132731663353
1246	ENSG00000076344.16	RGS11	132.104260682075	-2.03669806527	1.08825047090609	-1.87153428343957	0.0612710625375123	0.42797485601943	69.691346606423	83.6217716239498	2.21122821013921	152.217096751489	146.857423809789	338.026697090658
1247	ENSG00000076351.13	SLC46A1	795.099710167188	-0.972007069738334	0.883927055711162	-1.09964624734369	0.271486283454507	0.761447769405743	80.0286426586649	541.980368021359	988.226420497775	1474.67457698205	793.373526207731	892.314726635552
1248	ENSG00000076356.7	PLXNA2	452.18676224947	0.125851556570134	0.635957102468457	0.197893153613102	0.843128660877225	0.97669211953073	679.428941437514	283.077783864341	453.130740490469	438.260439851523	654.58290046515	204.639767387827
1249	ENSG00000076382.17	SPAG5	99.3817316021289	1.09430350757298	0.537136991859353	2.03728941435395	0.0416210480094888	0.35908260500432	190.400051073486	72.715014079003	143.923260399553	52.7234942203618	67.1593275830708	69.3692422572987
1250	ENSG00000076513.17	ANKRD13A	1534.2955905452	0.307650773503205	0.562041279024234	0.547381099903056	0.584116937203028	0.920575479202721	1766.05107829404	2524.9351884956	800.787990589049	1091.16723955736	1562.34317850998	1460.48886782517
1251	ENSG00000076554.15	TPD52	531.669709015423	0.321892096728571	0.618320645081102	0.5205908929118	0.602651794872611	0.9283489069709	268.249132475969	565.303178998627	938.357476206175	431.797455393286	638.802532555603	347.508478462878
1252	ENSG00000076555.15	ACACB	150.075686091686	-1.46602266173678	0.754086391827563	-1.94410438594948	0.0518828644805007	0.396261058932424	67.5592398739143	103.72228808727	67.6502297133651	247.469447204455	58.3220606013884	355.730851069726
1253	ENSG00000076604.15	TRAF4	1410.16516510071	0.251396097266142	1.07327477174704	0.234232746249059	0.81480429420092	0.972907665902598	121.886431314697	792.387291039204	3683.73856043366	856.018787058218	1675.99190937409	1330.96801138437
1254	ENSG00000076641.4	PAG1	1610.63043105307	3.92310822192651	1.30743351487798	3.00061775783118	NA	NA	8566.28902260097	357.644028470135	142.309408986332	167.545371314459	253.306391234605	176.688363711902
1255	ENSG00000076650.7	GPATCH1	153.31299898421	-0.445154661947029	0.55531485936299	-0.801625698360877	0.42276950765039	0.857851862673671	66.2975023538768	129.542245285355	193.444720862957	215.538499785425	163.056665729036	151.998359888607
1256	ENSG00000076662.10	ICAM3	334.336186438999	2.8471190514598	1.04490042370539	2.72477547799574	0.00643452269742902	0.131420892856371	1442.87840936077	217.033055339664	101.2215415454	111.36397919948	97.9265800975854	35.5935530910972
1257	ENSG00000076685.19	NT5C2	1457.56112400043	1.78624359343774	0.861367415799461	2.07373016516985	0.0381043780669411	0.34404762494082	5189.87841787864	827.363745807516	762.575463778055	561.562030818077	777.529269796697	626.457815923625
1258	ENSG00000076706.17	MCAM	5594.10321407334	-0.560677919565283	1.09046516640906	-0.514163988760515	0.607137342686818	0.930879515935716	3980.04765319273	9181.6531339845	399.79303030033	1803.12983103569	10165.476239577	8034.5193963498
1259	ENSG00000076716.9	GPC4	1796.069771364	0.245220140504937	1.26361040341629	0.194063090840311	0.84612648142397	0.97755285558862	41.5903626091622	4935.30596713856	867.964283574902	1343.93094268764	2317.64416605839	1269.98290611535
1260	ENSG00000076770.14	MBNL3	466.437518526906	-1.60785030349684	0.936228378591222	-1.71736975749041	0.0859116337417889	0.501829834848622	465.410053247911	177.624412186861	50.8853733247328	1145.40283505972	243.709881848447	715.592555493765
1261	ENSG00000076826.10	CAMSAP3	78.5242029621632	0.892095081872371	0.697916929042575	1.27822530841339	0.201169994939043	0.691045658441696	34.6586944948315	137.753163423634	133.149483545775	38.684278548372	74.618610477706	52.280987282661
1262	ENSG00000076864.19	RAP1GAP	47.2121490188784	0.426627212520844	0.999347437694984	0.426905795150552	0.669447944391867	0.947640761698859	13.1759276266315	107.491070408749	41.3259146791391	25.335880279512	80.5858030930566	15.3582980261822
1263	ENSG00000076924.12	XAB2	715.147550825744	-0.00279156306990159	0.420914817941532	-0.00663213303716325	0.994708362236766	0.9994691758856	739.527393966484	527.202596325324	876.866607302912	918.481689251969	590.297297667108	638.509720440668
1264	ENSG00000076928.18	ARHGEF1	2315.30482870911	1.22263523476151	0.499971758781366	2.44540859216042	0.0144688120165072	0.21238026905554	4890.02113198673	2296.20233548091	2538.80464939353	1678.06510096075	1451.28154287433	1037.4542115584
1265	ENSG00000076944.16	STXBP2	4172.76566138046	2.8199614253256	0.944248986791853	2.9864595723916	NA	NA	17589.9380243323	2191.72420479321	2149.48599661589	1373.41287359043	1078.80910448053	653.223764470428
1266	ENSG00000076984.18	MAP2K7	815.478966073234	0.211193364308188	0.636494179126733	0.33180722029217	0.740034831874345	0.959532940882428	342.565955592639	831.027641809406	1451.37605143149	918.950616541545	689.990081979181	658.963449085137
1267	ENSG00000077044.11	DGKD	546.189256629546	0.763918869470298	0.807052959673099	0.946553581539094	0.343866306697334	0.8155273715257	583.632200262754	254.837455433835	1223.6589082549	146.433643182906	604.781920927111	463.791411715774
1268	ENSG00000077063.11	CTTNBP2	50.0159056182045	-2.64694850431109	1.29543897080189	-2.04328306000599	0.0410244255330099	0.356370304255983	25.8662762229795	15.6321225561576	0	113.290142358036	21.6076971935551	123.699195378499
1269	ENSG00000077092.19	RARB	12.5416477318879	1.89442962752461	1.57769617494724	1.20075693762011	0.229845500482162	0.72202380035364	48.435560143321	10.8875803997707	0	4.12727315528522	1.96195190129374	9.83752079165705
1270	ENSG00000077097.15	TOP2B	899.674772791676	0.0770539069333915	0.345730149556855	0.22287297486828	0.823634370314887	0.974422683126431	951.437805736755	832.40320629634	987.065371850388	791.136426468514	1091.73370589591	744.272120502149
1271	ENSG00000077147.16	TM9SF3	3059.29644328941	0.126266706947623	0.310636984459581	0.406476734144489	0.684392348439687	0.951124229967212	3016.19837077178	3318.73208433769	3244.01953951241	2420.03701719232	3390.55304288068	2966.23860504159
1272	ENSG00000077150.20	NFKB2	3722.75940333455	1.94511201034231	0.885300139724859	2.19712154450447	0.0280117668191192	0.297979419605984	11774.9649747487	1586.92210013558	4369.88363705484	577.014727612765	2404.75601106634	1623.01496938909
1273	ENSG00000077152.11	UBE2T	40.7395322699764	-0.186150951183896	0.651454599623583	-0.285746621931069	0.775072193624617	0.966350050244026	21.6211588948903	37.5239890793511	54.9513851104058	38.6801241540525	64.6368857640639	27.0236506170949
1274	ENSG00000077157.22	PPP1R12B	512.698951276705	-0.722175984536076	0.742204421209322	-0.97301493213876	0.330545880809959	0.803400443927578	288.185788240327	617.624147264695	254.288642254889	653.628477941766	215.613662534846	1046.85298942371
1275	ENSG00000077232.18	DNAJC10	1111.70753401792	0.818471025086213	0.383449242408383	2.13449639369615	0.0328021685436141	0.319396755599529	1329.76030437048	1641.35167328068	1285.25714535777	578.895476792719	939.252586637714	895.728017668144
1276	ENSG00000077235.18	GTF3C1	694.267295206791	-0.117221528032354	0.491765366584626	-0.238368815694511	0.811595051879405	0.972270517539694	417.55201892253	634.212901440555	945.617948107456	912.213891861739	681.912459184231	574.094551724235
1277	ENSG00000077238.14	IL4R	3276.52510457475	1.78002166283268	0.83225233998296	2.13880043025067	0.032451834616884	0.318063907933796	9775.31379651574	2522.38041750773	2927.97671881064	682.622940291989	2802.72057126195	948.136183060456
1278	ENSG00000077254.14	USP33	618.760217363276	-0.403714860252225	0.54480223750331	-0.741030106818848	0.458675185869629	0.875488022716975	268.95096986488	838.676054810845	489.725508682072	700.801340379453	706.502379880569	707.905050561839
1279	ENSG00000077264.15	PAK3	24.9248988421295	-1.64700413855049	1.48137354278803	-1.1118087983742	0.266220368108422	0.754613460535173	28.3357441024004	8.27328198579184	0	31.0179794745862	5.63079451264757	76.291592977351
1280	ENSG00000077274.9	CAPN6	2482.25063347622	-1.63259389897848	1.14384364537222	-1.42728764161401	0.15349700133022	0.6284866866993	88.47754665835	3184.49780223359	358.682327221502	4610.84368622489	3634.11142560907	3016.89101290989
1281	ENSG00000077312.9	SNRPA	622.991809407573	0.0787055226756214	0.346909574405945	0.226876190460866	0.820520016583881	0.974216571083337	593.49403657911	594.196393794264	732.052889306748	721.581758800406	602.653896006592	493.97188195832
1282	ENSG00000077348.9	EXOSC5	152.590205443534	-0.552451231558145	0.652500941911474	-0.846667331911831	0.397180572371062	0.846388573567757	110.463621873102	60.3078739283279	200.347851788484	220.381380338178	220.142099043068	103.898405690045
1283	ENSG00000077380.16	DYNC1I2	1610.86238049087	0.570352374825144	0.426421018998305	1.33753344561894	0.181048572558259	0.668260104479795	2678.17374996233	1300.13797047416	1798.05696538149	1237.87573790909	1319.42029418548	1331.50956503265
1284	ENSG00000077420.16	APBB1IP	1455.46624176387	3.01533247362479	1.30387839472553	2.31258719050983	0.0207453464714157	0.256248448431324	6903.54776801212	798.279740104016	69.8797201878699	272.351859482479	158.11974472949	530.61861806724
1285	ENSG00000077454.16	LRCH4	1296.28285734293	1.13266935571038	0.414539565953038	2.7323552411851	0.00628832981654613	0.130003018305	2056.90275300297	1353.94665635053	1931.09711944723	933.514926696125	579.839986392143	922.395702168604
1286	ENSG00000077458.13	FAM76B	192.505795473696	0.293795312898333	0.318529288467464	0.922349446457079	0.356346329943406	0.821596709952502	184.875123599079	238.238536687793	212.619528619204	170.592358981458	173.252510011792	175.456714942852
1287	ENSG00000077463.15	SIRT6	454.474623502476	1.01386680147157	0.434444884710675	2.33370638521102	0.0196111015202419	0.249348797281601	641.760333959911	452.126177185782	729.879823597988	360.778089216602	329.543210851322	212.760106203252
1288	ENSG00000077514.9	POLD3	173.799854005838	-0.191471581291761	0.446555719090065	-0.428774222580594	0.668087539836766	0.94750979007781	220.03065667062	120.575516317993	147.04386327818	181.426351515892	150.339914854497	223.382821397846
1289	ENSG00000077522.14	ACTN2	9.41388269280296	3.27178382980037	1.66236542566716	1.96814958930423	0.0490508285293747	0.385459621907233	38.6336117351868	12.3325152571021	0	2.19450336585005	2.80552847899004	0.517137319688774
1290	ENSG00000077549.19	CAPZB	3045.92348760341	1.09339607366056	0.470131844846516	2.32572221100556	0.0200333748009828	0.252477450891683	6088.83232872027	3201.31155939391	3153.71424603723	1653.74751110563	2414.38363353654	1763.55164682684
1291	ENSG00000077585.14	GPR137B	373.301891701848	0.202830079288146	0.357225367568572	0.567793045238345	0.570175502807635	0.917304058522412	362.689360093815	421.777958294091	413.920647362681	293.485834703848	311.223448398172	436.714101358484
1292	ENSG00000077616.11	NAALAD2	32.9794779730663	-0.650395466112363	1.37297782572283	-0.473711558866547	0.635705609533082	0.938940712497831	62.3636152720649	14.8172670541059	0	52.8246468167013	34.5811945542298	33.290144141296
1293	ENSG00000077684.16	JADE1	419.006289979723	-1.39438439542788	0.445103630012724	-3.13271854329298	0.00173195436544794	0.0563021186129124	211.398275151738	325.67168031142	155.441771525963	622.946292797134	544.043168595524	654.536551496561
1294	ENSG00000077713.19	SLC25A43	375.057940159155	-0.253740899546704	0.60194165192116	-0.421537367844314	0.673362730470705	0.948840879073895	168.056370884579	347.528265056658	510.527741340278	313.277765684176	586.184225708456	324.773272280784
1295	ENSG00000077721.16	UBE2A	943.888009878963	0.310154653390072	0.371569055118385	0.834716048383668	0.403877603573341	0.84996363368666	1024.97717804385	1214.44399054605	895.50469560818	796.633940293175	678.900660408923	1052.86759437359
1296	ENSG00000077782.21	FGFR1	3046.78737456561	-1.80649039836368	0.892377246190303	-2.02435730637	0.0429334012168408	0.363179139176246	1092.19798008198	2725.82136339204	246.124831651324	2870.56984504483	7165.19211518236	4180.8181120411
1297	ENSG00000077942.19	FBLN1	11162.3114656078	-0.883330310152596	1.02040076917472	-0.865669976774921	0.386671168943893	0.840532601694233	8361.66452419415	14619.3837843371	562.82167920084	11550.5648049407	21451.1230160999	10428.3109848742
1298	ENSG00000077943.8	ITGA8	4.73731695708054	5.86858960766017	3.91756975229819	1.49801789852432	0.134128600251527	NA	28.4239017424832	0	0	0	0	0
1299	ENSG00000077984.6	CST7	680.944564905263	7.01117571117585	1.65471512070196	4.23708928712851	NA	NA	3940.10076441047	111.042932919096	3.11476970208103	16.0001569602123	7.75992237924911	7.6488430604755
1300	ENSG00000078018.20	MAP2	4.34215895864488	-0.245849816318343	1.3034437320059	-0.188615595964392	0.850394108407499	NA	8.7088573835357	1.08443842510816	2.23500624800649	2.60137057125097	8.71502871136609	2.70825241260185
1301	ENSG00000078043.16	PIAS2	110.55597204789	0.524006881947157	1.19664617575055	0.437896257528665	0.661461488672429	0.945130411916215	340.025152007507	44.8776279403909	7.09991603433563	64.5770559080023	81.6427187820667	125.113361615038
1302	ENSG00000078053.17	AMPH	33.294362035515	-0.0959042103678453	1.17087136575777	-0.0819084087053216	0.934719547730521	0.992119644135427	67.753309301737	27.1338100696971	1.71142462942674	15.0047494076099	36.6099444631829	51.5529343414362
1303	ENSG00000078061.13	ARAF	1149.06398780398	0.262811746756459	0.305755732532076	0.859548060080567	0.390038216691882	0.843031081726583	1292.24687556471	1059.30289564705	1408.91693958034	1002.10793399412	1001.19477122063	1130.614510817
1304	ENSG00000078070.13	MCCC1	73.840624235973	-0.234245777519873	0.542517824549647	-0.431775265106404	0.665904758511525	0.947054746383848	101.563997170106	43.6586179156573	58.2911541925548	100.279572459251	73.7388971925427	65.5115064857264
1305	ENSG00000078081.8	LAMP3	55.5389613630005	5.52673942697889	1.96095597864788	2.81839036019039	0.00482650915302073	0.107829838243456	298.391324710848	25.4484597278201	2.3177258402063	0	0	7.07625789912868
1306	ENSG00000078098.14	FAP	737.217484894322	1.40534094137249	0.986055917697235	1.42521424611945	0.154095279512221	0.629115337854337	2006.19846419248	1083.84514182351	121.061244423595	207.408786842187	328.747458193489	676.043813890667
1307	ENSG00000078114.19	NEBL	1678.7677741099	-0.464482324908435	0.973866756421157	-0.476946483536774	0.633400230476914	0.938588442322336	128.667916544908	1622.21846940498	2481.56747520553	2842.83681962066	1350.21161848004	1647.10434540329
1308	ENSG00000078124.12	ACER3	630.221527182088	0.965509732990904	0.705174685606236	1.36917809544008	0.170943611343648	0.653493237084714	1189.54268918717	834.568908663192	477.349313435684	166.826303497086	724.373943740024	388.668004569368
1309	ENSG00000078140.14	UBE2K	1274.51584369256	0.507655496184503	0.47929756157392	1.05916561419061	0.289524362066165	0.7750450009076	1919.78751507505	1579.64511629727	991.48414256622	756.645147969931	1394.04605857713	1005.48708166977
1310	ENSG00000078142.13	PIK3C3	482.88070635972	0.530848908153372	0.487536237409273	1.08883990034107	0.276224492862373	0.763986893164218	781.273074854433	454.708648796765	477.142761176649	315.53365446262	556.874881754701	311.751217113152
1311	ENSG00000078177.14	N4BP2	274.504473909998	1.57949462499279	0.837269015172643	1.88648402887225	0.0592297586165261	0.421260382700006	896.588123907385	213.454818522549	124.241853979005	101.829468011183	134.580697283765	176.331881756098
1312	ENSG00000078237.7	TIGAR	136.986686050132	0.632942843109258	0.815481504302558	0.776158428817565	0.437655448166005	0.864743987975523	56.2012472552596	263.843920221515	179.340340274592	46.9160096873583	86.0648128385696	189.553786023496
1313	ENSG00000078246.17	TULP3	335.921056921698	-0.0714152666964823	0.55352121389888	-0.129019927155906	0.897341881022767	0.984810633513532	183.156122658304	291.912116519011	507.576617052804	329.359818495519	266.99282630638	436.528840498168
1314	ENSG00000078269.15	SYNJ2	268.158234115105	0.38210054047131	0.7489219925265	0.510200720881874	0.60991084720373	0.931814514419332	622.272068256267	152.130682291758	137.821170066388	168.607190485586	265.023594577984	263.094699012644
1315	ENSG00000078295.17	ADCY2	48.5055895140572	-2.04952795852093	1.42573768534213	-1.43752106687782	0.150569991198973	0.62280146273775	51.9994676235061	4.74057065301296	0.824009816364649	13.8166750935012	50.2186885582983	169.43412533966
1316	ENSG00000078304.19	PPP2R5C	1092.91427453173	0.904228615044904	0.53740543150525	1.68258183121112	0.0924560713401316	0.516086077570462	2348.88770181438	874.500170831923	1051.92336787457	735.825172179373	707.795319070654	838.553915419484
1317	ENSG00000078319.10	PMS2P1	152.466733072178	-0.0780939813657259	0.466970079693511	-0.167235514140396	0.867184741643215	0.981489308415643	209.242499111276	128.593956944723	109.100800124086	193.073245581355	142.074944792992	132.714951878634
1318	ENSG00000078328.22	RBFOX1	11.6450289291703	-3.68729137537633	1.32964435477333	-2.77314107500944	0.00555180469027665	0.118457578425868	2.52945072292619	2.96064457111023	0	13.6843403535454	8.39934286501933	42.2963950624205
1319	ENSG00000078369.18	GNB1	7608.30599066635	0.655001217993741	0.546753930782796	1.19798172654372	0.230924131001201	0.72220478387489	15313.7565385051	5704.37362027638	6901.49420001617	4752.72195884477	6638.60241984448	6338.88720651121
1320	ENSG00000078399.19	HOXA9	60.6885787953107	-1.18675544745011	1.32595506286838	-0.895019356751699	0.370776740644167	0.83004017171674	75.8231729460089	35.5184203342413	0	93.9479487767983	65.0889813017336	93.7529494130821
1321	ENSG00000078401.7	EDN1	237.051454744518	1.61128365104922	1.02423193979224	1.57316286326323	0.115681111918936	0.564081694165975	795.501821794944	71.6051392794686	204.625191551231	217.401484052759	94.7900230651039	38.3850687236029
1322	ENSG00000078403.17	MLLT10	860.402637454781	0.0662950279714393	0.705470843702159	0.0939727397145674	0.925130811443986	0.989288226922735	292.299712253987	805.852148475775	1542.08870807195	832.742075408861	1080.72762024439	608.70556027373
1323	ENSG00000078487.17	ZCWPW1	56.6583100321389	0.766293462212085	0.761916303015387	1.00574493442308	0.314538281997194	0.79161988279945	145.868477316757	36.8569163533347	32.4015922826485	36.5819759168566	43.6016088586801	44.6392894645564
1324	ENSG00000078549.15	ADCYAP1R1	1.48134870717721	-3.82173599888646	2.34586565526526	-1.6291367710289	0.103284068523251	NA	0	0	0	2.53231701598389	3.84311801289205	2.5126572141873
1325	ENSG00000078589.13	P2RY10	6.17679612796071	1.37703243581452	1.52342103349824	0.903907984421376	0.366044195036906	0.827736966383576	18.409284422634	8.04926355896024	0	3.82885916489472	4.45033851325544	2.32303110801984
1326	ENSG00000078596.11	ITM2A	35.015101282721	2.7822083163926	1.6162963995009	1.72134784019301	0.085187723183234	0.500565211272587	164.078081039381	19.4487420981009	0	15.2797024172361	4.68659454337195	6.59748759823564
1327	ENSG00000078618.22	NRDC	2369.11508477338	1.35711070143613	0.657435140700465	2.06425032283822	0.0389939884369592	0.346867728087507	6415.46250089585	1842.51024979957	1966.10585675842	1104.80853735203	1646.25024064959	1239.55312318479
1328	ENSG00000078668.14	VDAC3	652.292524848539	0.174748653199156	0.598662152224885	0.291898615186738	0.770364142326107	0.964417829095262	1202.42877487683	476.265754776837	396.912296101114	469.648028762419	709.573545188785	658.926749385249
1329	ENSG00000078674.18	PCM1	846.544915943045	0.0774693264318282	0.316066511938161	0.245104506506482	0.806375513651894	0.971286989916961	920.808001814515	816.654029104413	870.52463088092	673.774967394728	918.36072459297	879.147141870723
1330	ENSG00000078687.17	TNRC6C	87.1320063452734	1.11514624659897	1.20429127521734	0.925977186372724	0.35445783631129	0.820993804078039	296.533853029768	54.5390528783558	7.00821666107764	45.2026132775823	24.9085577040347	94.5997445208221
1331	ENSG00000078699.22	CBFA2T2	546.556292739591	0.286048514591807	0.312305230998306	0.915926107537273	0.359705652445929	0.82365720474519	673.852740901273	501.846375177476	627.520396196839	511.51106247644	462.360808725848	502.246372959669
1332	ENSG00000078747.16	ITCH	1129.80016440845	0.961073350572152	0.612062470333037	1.57022101036388	0.11636370322855	0.564749009910945	2492.36949284791	1046.92242690385	939.776540996838	466.113664702421	812.829600726474	1020.7892602732
1333	ENSG00000078804.13	TP53INP2	495.694638778976	0.415961334363428	0.816625486919116	0.509366093792548	0.610495637953277	0.931953962314022	1064.58021264964	281.27880269625	354.434809134141	154.687010671423	393.545702419074	725.641295103327
1334	ENSG00000078808.19	SDF4	3708.67918515819	-0.481357942099127	0.389494799145615	-1.23585204001445	0.216513567008742	0.70722386514112	2804.50202619049	4132.67162302888	2349.52903637983	3880.06872507798	4586.24798779933	4499.05571247263
1335	ENSG00000078814.17	MYH7B	27.5280878530168	-1.92139738595752	0.772657509371655	-2.48673877190432	0.0128920024626056	0.200045174220216	4.61439556922957	19.2796674355647	11.1561823042326	66.4990339950508	31.6857298935841	31.9335179204389
1336	ENSG00000078900.15	TP73	46.881995475745	-0.558926033765509	1.18208775670897	-0.472829559897995	0.636334782998008	0.938940712497831	14.8968818924316	85.599592081323	12.2907970493102	121.045834746658	7.95351172743413	39.5053553573134
1337	ENSG00000078902.16	TOLLIP	1325.37396939249	1.01114854033505	0.61146639235707	1.65364532372301	0.0981995979551352	0.527744925305915	3190.21070094601	970.217115054155	1155.98690769885	774.554128961412	867.119200311476	994.155763383034
1338	ENSG00000078967.13	UBE2D4	162.422548828126	0.193143630041187	0.531685552809677	0.36326665078734	0.716405702996071	0.955735613760231	224.561522633586	181.30437055316	114.552795896895	98.169634917698	143.646543743618	212.3004252238
1339	ENSG00000079102.16	RUNX1T1	30.103771366214	0.48220238218485	1.30882341914958	0.368424323044407	0.712556863813178	0.954858342673642	71.0405753020564	34.1525271520301	0.807596308418495	38.6505494939882	7.09290249966621	28.8784774411247
1340	ENSG00000079134.12	THOC1	255.321789575573	-0.12259085922171	0.352783170599077	-0.347496336102237	0.728218470590125	0.957456734645113	287.833431569114	206.373435321747	239.873278987969	277.798224550929	293.577522813802	226.474844209876
1341	ENSG00000079150.18	FKBP7	240.765749001456	-0.511353562783662	0.913527582554807	-0.55975711357679	0.57564511974741	0.91816256466189	352.292615874828	220.00061417331	24.0381556866432	208.752071166247	324.716760761973	314.794276345733
1342	ENSG00000079156.17	OSBPL6	5.71057001365627	0.529755409901348	1.08309173977411	0.489114070809767	0.624760940257701	0.936079692360903	6.80943560566362	11.042687759236	2.29046528868786	2.39116710451369	7.19206588077358	4.53759844306288
1343	ENSG00000079215.14	SLC1A3	784.469447997723	-0.90727029732569	0.680115456214224	-1.33399452848182	0.182205649710437	0.66888936483175	167.710837095632	763.006336691618	705.329511983491	1024.78439405848	1255.80445724478	790.181150912338
1344	ENSG00000079246.16	XRCC5	2765.31906074478	0.45670453061204	0.33881104653986	1.3479623385252	0.177670496095656	0.663323509170877	3662.21968159518	2565.07173370794	3371.07866823289	2172.08653247971	2678.50925343736	2142.94849501561
1345	ENSG00000079257.8	LXN	160.139106481546	1.60421533032922	1.14793209091127	1.39748278058481	0.162268441223009	0.640489581794069	641.460952532716	59.8242061800867	21.894568391296	72.8251359338514	82.7502875195685	82.0794883317553
1346	ENSG00000079263.19	SP140	83.6566474381063	3.73594015477784	1.24598499536167	2.99838294095462	0.00271416400065747	0.0758642189414996	391.055737588302	45.6527285752504	30.0569560868288	27.4828587235021	3.64347320955582	4.04813044519869
1347	ENSG00000079277.22	MKNK1	1104.13892023785	1.66338136567607	0.524577401478023	3.17089787129489	0.00151968561486631	0.0519397870607612	2574.2260310708	1226.20349064045	1235.03862854246	702.829255416955	484.108129670732	402.427986085711
1348	ENSG00000079308.19	TNS1	3964.11509100521	-0.385746696712136	1.08909118354562	-0.354191368491579	0.723195471808404	0.956948359265123	5418.54972475858	4611.6232450876	281.438419740876	1744.4596470195	2605.02296926098	9123.59654016372
1349	ENSG00000079313.15	REXO1	847.705876862342	0.261449471243198	0.655031738781487	0.399140157283914	0.689789934418356	0.951718372886345	368.010794745794	768.15631994817	1636.62787966383	919.217192532054	746.030721210568	648.192353073635
1350	ENSG00000079332.15	SAR1A	2086.8412093316	0.104876989912649	0.338278886469105	0.310031143259742	0.756537273494034	0.962372973062684	2653.75958196056	2110.10643058633	1724.611150655	1962.5517564608	2124.25287984236	1945.76545648453
1351	ENSG00000079335.20	CDC14A	99.8964954565111	-0.0998178391388185	0.641423009421147	-0.155619361439652	0.876333062655009	0.981833961149828	55.275389667518	65.422321724769	168.256270856923	79.6019358548246	91.8849144395987	138.938140195434
1352	ENSG00000079337.16	RAPGEF3	206.915950724526	1.21286340160275	0.885006110036234	1.37045765882124	0.170544083927445	0.653493237084714	280.411291124655	533.882120684343	52.9434967788092	177.059432346175	66.672505903304	130.52685750987
1353	ENSG00000079385.23	CEACAM1	2400.65912053347	2.67758713769229	1.1964339633568	2.23797319342211	0.0252228032866526	0.284742519285138	10097.5148907917	2071.36181088508	288.046525561915	182.017508141592	1221.22028938895	543.793698431531
1354	ENSG00000079387.14	SENP1	208.878011901789	0.102939711258609	0.359835451964239	0.286074400664777	0.774821137875778	0.966310404739225	250.871128098624	181.483331794291	216.999093597547	175.448071327758	234.15570008006	194.310746512453
1355	ENSG00000079393.20	DUSP13	1.61430419686079	0.892368949280148	2.15827828176675	0.413463341043149	0.679267175567359	NA	2.89969774178572	3.45933130683666	0	1.48009257518809	1.84670355735429	0
1356	ENSG00000079432.7	CIC	1398.99968082436	0.811923828547407	0.61586830951683	1.3183400022391	0.187389855620566	0.67400651938131	904.803965979177	1393.51903361089	3049.16552209776	936.776494924986	769.322567690257	1340.41050064312
1357	ENSG00000079435.10	LIPE	11.9571619287915	-0.169090073876644	0.915474060582471	-0.184702200922066	0.853462619794605	0.978834190736815	11.8765664236899	15.506165397528	5.66509576370444	20.270549698242	4.61528123049894	13.8093130590854
1358	ENSG00000079459.13	FDFT1	1093.40986360611	0.527068010977444	0.699045287329042	0.753982639653147	0.450859646109833	0.871811754187466	722.368605971929	717.778510571466	2432.44586938405	610.627117721993	1307.10449738287	770.134580604365
1359	ENSG00000079462.8	PAFAH1B3	101.844107084191	1.15587599676078	0.647968701676733	1.78384541378271	0.0744487878267142	0.46849917934061	61.1895657888845	115.99756658842	244.450107550527	57.257937871938	68.7551152978913	63.414349407483
1360	ENSG00000079482.13	OPHN1	295.083679782687	-1.04904343029699	0.463797903496335	-2.26185461898122	0.0237063869725879	0.275298547467827	203.123777017984	196.453593479913	177.356602013862	423.205136859221	238.899868810618	531.463100514522
1361	ENSG00000079616.13	KIF22	291.211993105913	-0.0306310869985468	0.500391586271059	-0.0612142326908633	0.95118859494191	0.994597461326107	254.420812213193	189.939959650686	419.531522510755	339.025069783868	325.834906940282	218.519687536695
1362	ENSG00000079691.18	CARMIL1	198.365877363547	-1.0686478330674	0.690351981331741	-1.54797532558086	0.121628237305367	0.576241223403339	74.5375870965148	72.5256843522308	237.680276939459	389.262789278381	198.220431874529	217.968494640168
1363	ENSG00000079739.17	PGM1	1482.50090435601	-0.19056468982284	0.463037478553105	-0.411553488970946	0.680666728308493	0.950258932229301	1101.21540543858	1752.67677304551	1299.86189073384	1302.98466720201	2245.74690521101	1192.51978450514
1364	ENSG00000079785.16	DDX1	1043.52054799311	0.0755042766198845	0.409050788273472	0.184584112253087	0.853555248387585	0.978834190736815	840.590496346368	1179.18455661627	1192.24049688407	910.177906788154	1337.51194994303	801.417881380763
1365	ENSG00000079805.18	DNM2	3807.34166579803	1.14201039096037	0.593397082175386	1.92452983889604	0.0542882042564266	0.404976524102707	8652.2305414319	4676.1104089556	2392.54587358014	2047.62024134732	2752.85095986743	2322.69196960577
1366	ENSG00000079819.19	EPB41L2	283.898721021584	0.0716781967659331	0.537711492333213	0.133302333663933	0.893954282076122	0.984182538614356	470.52458639709	205.785047658976	196.866427056	229.558351720005	275.963610932331	324.694302365101
1367	ENSG00000079931.15	MOXD1	417.8227225319	-2.72276595203999	0.761323393477601	-3.57635923888118	0.000348412783783128	0.0192267978447713	44.2721327439678	216.080687142761	68.9514261429992	939.982387201501	835.224159234815	402.425542725354
1368	ENSG00000079950.14	STX7	1571.69646879873	-0.0539182347223507	0.499140767123446	-0.108022101727098	0.913978160150503	0.988054392983768	2079.11264517658	1007.44659778216	1541.33344328142	1934.39562047982	1047.19614526704	1820.69436080537
1369	ENSG00000079974.18	RABL2B	407.01855470241	-0.123507636232204	0.701856879191884	-0.175972680319683	0.860315405443733	0.980612875841802	121.710053985365	413.953457305435	633.294132222552	550.370423077274	323.173299028155	399.609962595682
1370	ENSG00000079999.14	KEAP1	483.302112715237	-0.0544165548117996	0.427198679670144	-0.127379969558465	0.898639669065976	0.984964975734219	301.742264702073	527.24135009087	592.913793428583	542.36234173334	467.119976723588	468.432949612969
1371	ENSG00000080007.8	DDX43	67.5525860795201	0.904426441147884	1.09877461134665	0.823122805904138	0.410438160982518	0.852311551047773	5.55728308697477	82.9111628795006	175.502394041116	29.2129053500924	78.9427233278881	33.1890477915489
1372	ENSG00000080031.10	PTPRH	34.9194276192976	-0.147567032868328	1.00268474296359	-0.14717191410749	0.882996328473467	0.982565955580523	51.6511169213096	41.9105256548156	6.50262552230653	16.6844151926042	20.0703704129084	72.6975120118416
1373	ENSG00000080166.16	DCT	3.79332310544557	-3.34207480457128	2.43037540114761	-1.37512698778681	0.169092078810643	NA	0	1.94681666765991	0	4.20459079906305	0	16.6085311659504
1374	ENSG00000080189.15	SLC35C2	883.551712590477	0.11204515908398	0.680555074854651	0.164637901066141	0.86922899752948	0.981489308415643	288.404330033876	1060.50912228221	1404.42284532822	1071.26637831256	768.724881712999	707.982717873003
1375	ENSG00000080200.10	CRYBG3	181.632500994168	-0.895664108723704	0.60205281148583	-1.48768362448679	0.13683434815662	0.600546640655333	155.686908276484	173.967041222713	51.5693065091298	241.703220463737	193.965225085561	272.903304407386
1376	ENSG00000080293.10	SCTR	5.64448140169602	-0.737816635293831	1.83390954078393	-0.402318990596691	0.687449280260569	0.951701064915382	1.52777619181296	11.6115858118109	0	4.4238330019105	0.43733056807915	15.8663628365625
1377	ENSG00000080298.15	RFX3	99.9960004996405	0.343715734662058	0.745139260144959	0.46127717736305	0.64459975687711	0.942012194046309	208.434315258991	48.5957426426512	79.5565297488454	76.2062002243689	54.4613809140471	132.721834208939
1378	ENSG00000080345.18	RIF1	560.996798500047	-0.272791440757338	0.507410330637127	-0.537615070656541	0.590842823559616	0.924660859974766	287.393635530501	533.698984103758	702.495972159779	473.388739735163	735.146342148259	633.85711732282
1379	ENSG00000080371.6	RAB21	1916.85664943383	1.34299341075288	0.871965688246018	1.54019066215133	0.123513885379387	0.579227880906806	6123.70342603659	1206.68816366663	919.067038297565	622.956549879339	1021.59725693415	1607.12746178873
1380	ENSG00000080493.18	SLC4A4	6.94545222301878	-3.94141242505633	1.75770825582379	-2.24235871453485	0.0249381978311674	0.282729038953838	2.10639741728089	0.87260760547909	0	0.692149645927244	14.1853068046232	23.8162518648022
1381	ENSG00000080503.24	SMARCA2	1325.07453447542	-0.0630198014588438	0.769547007662461	-0.081892075248619	0.934732536308901	0.992119644135427	613.261773447957	751.660469818985	2523.43748032821	2180.44271876191	740.943755242895	1140.70100925256
1382	ENSG00000080546.13	SESN1	402.608770727645	-0.707061607089575	0.659320953749457	-1.07240882163478	0.283536447381345	0.770231224734353	152.502593856108	367.066367154453	397.271261918012	610.513446450236	223.503891987989	664.795062999072
1383	ENSG00000080561.14	MID2	184.510465222046	0.548113624518084	1.37767042086741	0.39785540591993	0.690736773198597	0.951718372886345	542.20953133417	113.554023038204	2.1326773508173	94.2382320389104	88.7844603817089	266.143867188464
1384	ENSG00000080573.7	COL5A3	173.626832343566	-0.558863376086597	1.40662155425293	-0.397308980796484	0.691139625551076	0.951786027291135	376.900049356042	43.7071371755318	0.94965140360585	173.606988267914	232.556969829547	214.040198028753
1385	ENSG00000080603.17	SRCAP	637.349214180602	0.408234813700558	0.748733993079596	0.545233444018562	0.58559297252371	0.921223747809306	214.403635294226	1081.9256016893	883.846350848719	485.92060775225	326.473698330507	831.52539116861
1386	ENSG00000080608.10	PUM3	443.710823142363	0.59111547974719	0.56153670939366	1.05267468690599	0.292490113889952	0.777290760948085	498.967621910216	331.525938770301	769.538549446281	247.665424430265	523.945989153738	290.621415143376
1387	ENSG00000080802.19	CNOT4	370.117965326768	0.0992982938003658	0.305009625218262	0.325557902408191	0.744758867322091	0.960582969364385	411.950324518497	338.597233010032	398.222516250245	323.67658975977	364.489940803641	383.771187618421
1388	ENSG00000080815.19	PSEN1	1841.84648372661	0.696491330067767	0.484536046203643	1.43743966114555	0.150593106145425	0.62280146273775	3261.02044017022	1398.81606955103	2174.52001514465	1242.84071136029	1725.26460182984	1248.61706430363
1389	ENSG00000080819.9	CPOX	875.455277590333	-1.18284783552034	0.845247053452332	-1.39941077663519	0.161689837095762	0.639790061612082	86.2620083900839	724.210873376188	795.547588697353	1574.79339806353	1229.53494755393	842.382849460923
1390	ENSG00000080822.17	CLDND1	2382.71102755578	-0.422642072648123	0.39677282350824	-1.06519914572563	0.286785820132179	0.772665706667781	1609.79015666637	1745.81020064858	2752.79457879633	2557.75763400046	3100.69540874348	2529.41818647943
1391	ENSG00000080823.23	MOK	69.7206374872633	-0.256086830575468	0.502506470656888	-0.509618971156145	0.610318430346054	0.931953962314022	60.9374166477322	53.9802863501926	75.5369569561501	83.553635373864	47.1099618520657	97.2055677435751
1392	ENSG00000080824.19	HSP90AA1	24572.9883231483	2.38072685964452	0.969459599899196	2.45572570521976	NA	NA	101726.964733834	12593.7219434476	9367.72426621573	6380.16669968846	10130.1481766916	7239.20411901232
1393	ENSG00000080839.12	RBL1	48.395137288915	-0.461340821667017	0.645429623533168	-0.714780984395442	0.474744386972987	0.882848993421957	16.6224827714314	50.4251653140212	54.7835609448588	71.8697688827477	53.1317446884934	43.5381011319377
1394	ENSG00000080845.18	DLGAP4	2554.46157021116	-0.185301483547907	0.311232270046026	-0.595380046935699	0.551589459921555	0.91068857436511	2095.48608157113	2802.17318827373	2273.65265895893	2543.59127614609	2607.60794331376	3004.25827300332
1395	ENSG00000080854.16	IGSF9B	57.1635619714914	-1.76788687441944	1.04186083861078	-1.69685509705571	0.0897240591140187	0.509814104537125	42.7920253313966	32.1813124560622	2.8659020509512	29.3602554999216	76.6975246382923	159.084351852324
1396	ENSG00000080947.15	CROCCP3	51.5328154165336	-0.38649133319252	0.959524802697106	-0.402794520898408	0.687099392200615	0.951569972189669	6.54557864932821	82.3924722080533	45.2977387404954	95.5313440759637	36.3201705431066	43.1095882822541
1397	ENSG00000080986.13	NDC80	22.7748185054247	-0.0392347598102107	0.758378832286304	-0.0517350407736575	0.958739816114351	0.995085091496906	10.3647526770027	16.2452517850371	40.9569542221511	16.8702052233878	29.7492220989209	22.4625250260487
1398	ENSG00000081014.11	AP4E1	200.976882328311	0.0677011777027562	0.688457313376215	0.0983375096572766	0.921664294110047	0.988943544724386	70.595248774301	349.13747952784	196.419290863739	145.937369538723	238.65327338117	205.118631884093
1399	ENSG00000081019.13	RSBN1	325.230085575608	0.712056468547022	0.610526980730443	1.16629811789007	0.24349393389682	0.734058151667779	724.841160560436	266.218322111459	222.135521970485	221.448452358212	258.832260826056	257.904795627
1400	ENSG00000081026.19	MAGI3	139.768064363471	-1.09575219765285	0.828315231419479	-1.32286858443381	0.185879084279172	0.672581540476138	51.0220298651992	42.7267578929093	174.694397223483	226.588812706038	70.2542921268882	273.322096366309
1401	ENSG00000081041.9	CXCL2	1858.92468139148	1.72410919583659	1.46418208275785	1.17752376302076	0.238986518591275	0.729889515621295	5454.98138603156	151.432051412361	2955.47231766147	23.8943087493248	2199.09640144445	368.671623049707
1402	ENSG00000081052.13	COL4A4	89.5024119137956	-2.11603837972355	1.08884558364466	-1.94337784118166	0.0519705225833417	0.396261058932424	68.3133902043125	27.4441200731759	5.24664716609277	64.959681980692	53.6563362392088	317.394295819292
1403	ENSG00000081059.20	TCF7	32.204741454318	2.64966470726106	1.3362925371256	1.98284779241569	0.0473844337385701	0.380097763707206	151.51693573263	13.0890832161014	2.09084439845498	9.29577320782765	7.92207723036738	9.31373494052662
1404	ENSG00000081087.15	OSTM1	912.575946943251	0.542836460015548	0.576937452496601	0.940893085838877	0.346759651210423	0.817044774212735	1398.53140308474	1254.14732327652	594.123085694503	416.9463644141	878.406235029026	933.301270160613
1405	ENSG00000081148.12	IMPG2	6.28513266376846	0.509677135243996	0.876345708164924	0.581593691274263	0.56084039333462	0.913872623221184	9.63693635711995	6.24083838119009	6.37682132028005	6.61281130935145	3.73355983822118	5.10982877644802
1406	ENSG00000081154.12	PCNP	1403.63704957675	0.01252128924835	0.329535172222435	0.037996821898872	0.969690215957339	0.995949057094908	1238.12874560832	1250.42660574715	1740.35891443974	1395.75384572546	1473.43936867606	1323.71481726375
1407	ENSG00000081177.18	EXD2	210.282130369494	-0.048913112541099	0.330178226699005	-0.148141544735137	0.882231063184328	0.982325184645494	195.402689077394	232.684951716937	191.991304341611	242.368430375189	192.840714581755	206.404692124077
1408	ENSG00000081181.8	ARG2	30.866460434435	1.59254241569301	0.914308888051369	1.74179911899045	0.0815436009309504	0.491080715984744	92.6868613932466	35.7791689734158	10.8783339190744	10.1633263646359	17.0622869282033	18.6287850280338
1409	ENSG00000081189.16	MEF2C	66.0266999138009	0.684356505577489	0.91273913783655	0.749783237299989	0.453385266090974	0.872857884527684	136.431251406518	96.3996048273035	11.9749155160137	54.2813518899524	31.6963442363014	65.3767316067161
1410	ENSG00000081237.20	PTPRC	2419.72629264821	5.83032966911749	1.45715043214159	4.00118583539011	6.30258340868365e-05	0.00572674249529514	12594.9079816925	1577.12649053893	95.4906234070775	110.162738083521	7.87205388785863	132.797868279331
1411	ENSG00000081277.13	PKP1	172.934972146099	1.16228256575506	1.4375439166245	0.808519692729956	0.41879147423946	0.855055430997587	6.54978363647086	692.044562557312	18.5382310878561	60.4658943901651	162.684563212968	97.3267979918236
1412	ENSG00000081307.14	UBA5	369.308043131137	-0.138263030541909	0.592378376834385	-0.233403236763593	0.815448300004866	0.973189730162095	585.815875504716	307.380420922986	162.537480639861	365.942131981514	373.413763418342	420.758586319406
1413	ENSG00000081320.11	STK17B	569.561219456938	1.76636378931115	0.609060862518788	2.90014331573745	0.00372992077213613	0.0928840029713633	1562.96451489671	609.908354752188	468.815018733853	287.69842156328	220.817538902709	267.163467892891
1414	ENSG00000081377.17	CDC14B	296.348933430886	-1.18487643098174	0.570113333611423	-2.07831734696688	0.0376801397530714	0.342915627967143	113.75319716648	292.591348049445	136.211899768357	555.101967018378	328.827578482606	351.60761010005
1415	ENSG00000081386.12	ZNF510	98.118925142654	-0.698188260833975	0.473055846059679	-1.47591086052427	0.139967823567174	0.606169921988289	67.6893143994881	90.2252209656041	66.0728890990832	165.80542664654	86.4804159684688	112.44028377674
1416	ENSG00000081479.15	LRP2	5.84813563342368	2.79757620077287	2.64719547018421	1.05680756569828	0.290599420728478	0.775897173893802	0	0	30.8302926886041	0.365141439420236	0	3.89337967251778
1417	ENSG00000081665.14	ZNF506	272.747523030088	-0.438324107731352	0.345526776356257	-1.26856769930738	0.204595290789871	0.69421391949341	281.853275627798	204.789877078975	209.842167926148	347.655287167685	304.273931715639	288.070598664285
1418	ENSG00000081692.12	JMJD4	228.887685172583	-0.416935971656893	0.633490642221484	-0.658156480725285	0.510437585891693	0.897865616207069	72.9877616343727	220.748344509698	293.928175374246	295.480414597499	208.258106336533	281.923308583148
1419	ENSG00000081721.12	DUSP12	137.115649533271	-0.377713116125773	0.492218811733566	-0.767368306781064	0.442862566462683	0.867241487121572	149.65726741243	82.1799918513543	126.107889827317	112.015450216573	208.564978293507	144.168319598445
1420	ENSG00000081760.17	AACS	223.107998775116	0.348761356493394	0.601585962852378	0.579736526497005	0.562092307333385	0.914386536700089	122.926474913885	413.455917391073	212.868593213755	160.281446262187	183.816207891385	245.29935297841
1421	ENSG00000081791.9	DELE1	645.46912774572	0.537017478910887	0.492270000019992	1.09090027604582	0.275316765654041	0.763743202225764	467.077245181515	660.964025753947	1164.26851654592	560.957164373157	516.333009265419	503.214805354358
1422	ENSG00000081803.16	CADPS2	45.8596211583908	-0.234122256732802	0.869646474474714	-0.269215438232205	0.787763900710635	0.967152240569403	48.1377514892829	70.7796297325754	7.64979713907034	36.2718298597986	65.7784562533767	46.5402624762407
1423	ENSG00000081818.4	PCDHB4	16.3004465020476	-3.12592251308923	1.15206286726606	-2.71332633132019	0.00666114734962865	0.133273030807232	4.09017947632861	6.00389611212403	0	12.9927811675898	24.5458224555948	50.1699998006486
1424	ENSG00000081842.18	PCDHA6	3.08824916989256	-4.88520177698525	2.88627857496749	-1.69256073178601	0.0905391109129415	NA	0	0	0	10.0363025727106	0	8.49319244664474
1425	ENSG00000081853.15	PCDHGA2	54.1686112125967	-2.25133460100912	1.01904470380414	-2.20925990057629	0.0271565686071231	0.293440579749968	23.8957613340865	29.1765355451935	3.33664119779384	42.4005324708586	39.3720001351513	186.830196592497
1426	ENSG00000081870.12	HSPB11	222.186690998003	-0.183965524281008	0.480008349623842	-0.38325484218175	0.701530818354249	0.953419981290916	192.458000000728	146.950435913444	284.76152129773	296.16989365551	172.022356546002	240.757938574604
1427	ENSG00000081913.14	PHLPP1	161.461972316739	0.0259755898779034	0.629784479014864	0.0412452048969761	0.967100416017271	0.995808703656922	120.086446664568	280.917172198704	88.4669500345303	186.942265753997	107.704729489421	184.654269759212
1428	ENSG00000081923.15	ATP8B1	209.407248258072	-0.136606306395556	0.539530735841833	-0.253194669590804	0.80011778539781	0.969727977596798	268.47759316646	140.882018152237	188.976289825214	325.672574171556	188.035240037591	144.399774195375
1429	ENSG00000081985.13	IL12RB2	139.638814696386	2.43744199779118	1.30268810167682	1.87108640560523	NA	NA	28.1641094618675	30.135552676828	648.899177992795	87.6595037231146	14.7049674348077	28.2695768889015
1430	ENSG00000082014.17	SMARCD3	391.551976687005	0.537152656810129	1.21451760863525	0.442276549134371	0.658289098566729	0.944253281943517	1107.56738448749	270.655881117875	12.8679151805877	242.993348093928	243.202935661077	472.024395581075
1431	ENSG00000082068.9	WDR70	236.691108546265	-0.34420269385768	0.644386994089608	-0.534155246792296	0.593234129228241	0.92590211040972	79.3481483208514	201.845844771087	344.874315875276	250.916395758365	309.509321674525	233.652624877485
1432	ENSG00000082074.19	FYB1	1500.85567428546	3.77794663991709	1.05733680528946	3.57307777523437	0.000352809916025319	0.0193076232640211	6315.41796521002	1822.63955479093	255.306141313469	304.121886907847	97.7926909746794	209.855806515835
1433	ENSG00000082126.18	MPP4	4.11080982185946	-1.54777232245478	1.46958204903736	-1.05320578967921	0.292246685545725	NA	5.14900136475862	0	1.03218594568615	3.35506966312033	8.80703018099413	6.32157177659754
1434	ENSG00000082146.13	STRADB	210.246718731595	0.435086064036675	0.408985611952911	1.06381753127973	0.287411367865511	0.772809231826011	290.715880838429	175.050825551496	259.58538496398	206.176928590404	149.018711583288	180.932580861976
1435	ENSG00000082153.18	BZW1	6562.08261838951	0.287665734987626	0.500597818700382	0.574644403634126	0.565531814925864	0.916190916187803	6696.94256447926	7078.64429384083	7866.68966042308	3967.23707319324	9357.05066234687	4405.93145605379
1436	ENSG00000082175.15	PGR	174.486685388321	-2.55981705841712	1.07267762365656	-2.38638058813158	0.0170151321225923	0.230167658712801	46.0389796619823	103.640065390541	2.83784374030206	192.592123730816	247.254948955155	454.556150851128
1437	ENSG00000082196.21	C1QTNF3	37.5408895143682	-0.870431819409365	0.792479819121809	-1.09836465031241	0.272045291817232	0.761447769405743	9.51262387654499	28.5028218180959	41.5784927361367	80.4748933848378	29.4521760760213	35.7243291945725
1438	ENSG00000082212.13	ME2	321.537056837404	0.900464219320724	0.528501355118509	1.70380683152422	0.088417181288133	0.506676987349169	518.903434314972	523.404567867478	214.016805233998	195.565466904421	275.387762323623	201.944304379932
1439	ENSG00000082213.18	C5orf22	285.260734228275	-0.184357476052667	0.413872119863352	-0.44544550648528	0.655997832281412	0.944118797400303	242.754574196802	314.019541948901	244.158824475334	233.538039686615	403.963459922091	273.129965139904
1440	ENSG00000082258.13	CCNT2	580.877541711115	0.227013513267615	0.450051027405984	0.504417275916649	0.613968180451645	0.932505581709417	825.819696481145	580.957108643635	473.026104876991	407.695532080804	496.752190559199	701.014617624915
1441	ENSG00000082269.17	FAM135A	188.4433639061	-0.19700307482276	0.553434053265667	-0.355964859155841	0.721866882072707	0.956549364186406	91.6315677864353	166.083799552381	268.28186213053	244.763825591368	187.803488591068	172.095639784819
1442	ENSG00000082397.17	EPB41L3	1007.87221476325	1.37874617188323	0.580664209460167	2.37442940243385	0.0175760969575932	0.234905613040439	2326.35486166728	1222.38031255129	819.263507640361	690.815913104869	369.778751867045	618.639941748668
1443	ENSG00000082438.17	COBLL1	4335.75857705601	-0.64797668946862	0.796399473693752	-0.813632744460845	0.415855373587913	0.854479514450391	638.388975586122	5542.13674836763	3953.44714098526	5387.50488428956	5918.72499816877	4574.34871493874
1444	ENSG00000082458.12	DLG3	116.298236329658	0.431812666208745	0.660642984444964	0.653624841822138	0.513353535529063	0.89883704243917	60.4669467696778	114.401829893602	224.502904799501	129.539937695331	102.977397183593	65.9004016362407
1445	ENSG00000082497.12	SERTAD4	371.980914278524	0.648377848656916	1.16113211943746	0.558401440975585	0.57657028906831	0.918519734258365	13.68658229125	808.317394531983	540.369139688536	155.984301937475	444.604360253823	268.923706968076
1446	ENSG00000082512.15	TRAF5	123.350414372761	0.674762693116122	0.939646068817833	0.718103034225472	0.472693759443435	0.882201955144292	270.516869689346	167.53201797343	17.2422678792397	69.2342785456041	91.3775230675399	124.199529081409
1447	ENSG00000082515.18	MRPL22	156.669038799342	0.95621764716984	0.503683420351016	1.89844971768865	0.0576368655476239	0.41451810600602	317.547933564552	152.23679425246	150.914151540555	108.395390718365	118.783745066926	92.1362176531924
1448	ENSG00000082516.9	GEMIN5	216.129320811018	-0.474680701390319	0.466382291964132	-1.01779314860184	0.30877626871454	0.787878940265239	118.879738505512	158.401794992849	263.668205284519	239.648509537299	248.252653826144	267.925022719782
1449	ENSG00000082641.16	NFE2L1	5034.31970796124	-0.806605810144727	0.475347773861956	-1.69687511859259	0.0897202729946235	0.509814104537125	2733.76849512125	4844.87835379679	3408.66100057144	6437.86286946546	4280.50568043569	8500.24184837684
1450	ENSG00000082684.16	SEMA5B	93.6152192955484	-1.34424987675267	1.10174582186077	-1.22010889452008	0.222423597215239	0.712727394689189	8.90885826328731	10.7562259785179	139.679145167355	175.795719962562	109.843712668875	116.707653732693
1451	ENSG00000082701.17	GSK3B	1013.04511754122	0.668189183857804	0.388370614093166	1.72049367179339	0.0853427429980665	0.501001977253383	1568.46094248921	872.660188287429	1291.92974767506	725.541040895803	808.890413319816	810.788372580022
1452	ENSG00000082781.12	ITGB5	1557.96940225342	-1.68598978485082	0.726844968581794	-2.31960026928506	0.0203625112790433	0.253877173758193	991.614290382635	953.322187357286	270.773552379773	1481.51905803116	1620.89710483181	4029.69022053786
1453	ENSG00000082805.20	ERC1	820.569099548175	0.105685560883176	0.453681952091244	0.232950771781904	0.815799632569766	0.973189730162095	510.699680048573	889.681189933592	1150.00227843629	755.040105397016	769.221883747197	848.769459726388
1454	ENSG00000082898.18	XPO1	2349.77715899885	-0.0639364361197632	0.416533353962373	-0.15349655798642	0.878006704472836	0.981833961149828	3146.51122085176	2133.00866165925	1614.33050067484	2628.52611052043	2178.60556019342	2397.68090009338
1455	ENSG00000082996.20	RNF13	2251.93755554583	1.53283435766005	0.730095165014501	2.09949939557483	0.0357729010447209	0.333671421011525	6824.87345173013	1765.32404829956	1451.47596357351	1189.76916700435	949.62769640508	1330.55500626237
1456	ENSG00000083067.23	TRPM3	2.6044590962321	1.50407975379202	1.81009359902759	0.830940319660838	0.406007344787275	NA	7.76915291983584	4.38062939619449	0	0.444762797304562	2.00892295666412	1.0232865073936
1457	ENSG00000083093.10	PALB2	132.479292505562	0.340268867161987	0.517633447842888	0.657354868739598	0.510952763674675	0.897902855948117	114.926058336697	162.060067825409	166.340137619096	174.249496641926	74.8548719075687	102.445122702676
1458	ENSG00000083097.14	DOP1A	154.060731505113	-1.00426705383922	0.49187450973586	-2.04171396151127	0.0411799130443946	0.357269790534671	56.253093915357	128.250506552557	123.406491107258	193.210054293362	220.062075893316	203.182167268829
1459	ENSG00000083099.11	LYRM2	370.912143291309	0.194460025363919	0.470614571247389	0.413204429366674	0.67945684318906	0.950077630443604	528.704919970021	244.543433308544	415.267078356818	375.511070495918	275.125608679175	386.320748937376
1460	ENSG00000083123.15	BCKDHB	51.3045271137582	-0.65223981532569	0.709260451610322	-0.919605504359969	0.357778949251308	0.821800384165425	17.7771183418107	34.5527892098155	67.6287059530661	53.3871034845321	41.3696607691311	93.1117849241939
1461	ENSG00000083168.11	KAT6A	936.954212898928	0.730951059140655	0.459899185696184	1.58937237089072	0.111976348524739	0.556969805063424	1648.60472643931	937.410112710751	922.650588490614	595.797704697164	609.371278348713	907.890866707014
1462	ENSG00000083223.18	TUT7	799.551736710151	0.410532927847586	0.46885540060024	0.875606695202852	0.381243884405437	0.837594901812172	1334.4249193052	779.759706090399	624.151469007886	563.301997797325	715.367594744863	780.304733315231
1463	ENSG00000083290.20	ULK2	238.584991080301	-0.742635857490004	0.57241601593399	-1.29737085758908	0.194503614689337	0.681745234018974	122.66400678511	305.455681925719	106.944142608168	285.648734714334	318.105749316095	292.69163113238
1464	ENSG00000083307.12	GRHL2	1295.52039135852	-0.296679532078411	1.20361367034529	-0.246490663398081	0.805302431055761	0.971185134873093	22.8926898400796	1275.33400089496	2189.97684317608	2121.9011429439	1096.16075953641	1066.85691175967
1465	ENSG00000083312.17	TNPO1	990.097879612902	0.124269830008287	0.41877440505002	0.29674647855674	0.766660069649305	0.963859795949587	780.889357529727	1438.25641730244	878.321026704153	843.132811105	1055.96731989292	944.020345143181
1466	ENSG00000083444.17	PLOD1	4453.49085591589	-0.419395164077457	0.662267303192354	-0.633271734926108	0.52655620783581	0.902025903754029	2672.78464933753	7085.20731177503	1673.7548044505	4061.72152042963	5611.78392500387	5615.69292449876
1467	ENSG00000083454.22	P2RX5	13.8771815762088	2.77747007373176	1.82207999145573	1.52434036197979	0.127423709515134	0.584963929801695	69.0668244919324	2.1884346636256	1.45867012780015	2.40148068260674	8.1476794912877	0
1468	ENSG00000083457.12	ITGAE	65.7035565421313	0.272673087170931	0.587062094845478	0.464470606372061	0.642310614001155	0.941183118864027	111.111288773539	68.5519619537821	36.0250618218072	64.8920571209862	63.5448583900689	50.0961111926045
1469	ENSG00000083520.15	DIS3	576.608234787094	-0.11708536244598	0.507133942452985	-0.2308766040775	0.817410666982909	0.973761101465016	291.814257179514	658.126498503915	709.042457963749	498.559423520686	606.44579360374	695.66097795096
1470	ENSG00000083535.16	PIBF1	156.5555830183	-0.535748223856292	0.613894299839352	-0.872704346654612	0.382824247900358	0.838477566202201	222.341548164322	87.1976362229738	75.0113598990873	210.690742392353	208.870564012989	135.221647418077
1471	ENSG00000083544.16	TDRD3	156.0691965872	-0.166609288338438	0.318034151044238	-0.523872319344921	0.600367348718042	0.927758768054463	160.214517279963	149.52850200203	131.623609705281	160.189035512964	167.030612746898	167.828902276063
1472	ENSG00000083635.8	NUFIP1	85.64922783115	0.13931309662879	0.50013842403417	0.278549077483541	0.780590896658292	0.966522795609702	93.6812327428424	59.486425157743	116.134472612991	67.9059071565887	106.97383668653	69.7134926302049
1473	ENSG00000083642.19	PDS5B	251.004495573508	-0.298178343981599	0.367991932014191	-0.810285003667147	0.417776392272164	0.854780410682512	187.121472344981	270.985299754244	216.098585697933	274.31726247676	237.738600893676	319.765752273453
1474	ENSG00000083720.13	OXCT1	46.9122717307531	0.934884497759639	1.26540513846438	0.738802514184634	0.460026924916937	0.875844153992977	165.645493953393	17.2172082630091	2.8058355421505	26.882751611239	24.748248545807	44.1740924689201
1475	ENSG00000083750.13	RRAGB	115.264253014453	-0.132670438583247	0.471159883126289	-0.281582629028046	0.778263561479575	0.966522795609702	101.644446850438	90.8233607670582	137.287543871937	151.159558625609	80.6299383062501	130.040669665423
1476	ENSG00000083782.8	EPYC	1506.71973541655	-1.46658464454046	1.66802672074651	-0.879233303819084	0.379274790403352	0.836701327452799	2337.83833606383	61.3491393242756	3.0278029989529	359.539042973072	2852.83903180447	3425.72505933467
1477	ENSG00000083799.18	CYLD	1022.30733059309	1.99931632057006	0.854052001461802	2.34097726736547	0.0192333381568001	0.247319656197631	3567.97822367495	600.618019666348	738.231211317952	214.160289081924	442.563710647224	570.29252917015
1478	ENSG00000083807.10	SLC27A5	47.1035981428532	-0.381307223393993	0.539280618725927	-0.707066432861703	0.479525194716104	0.884321412476851	46.4025964716575	37.1919618044253	39.9370640074012	78.3697932353615	39.1405907594127	41.5795825788612
1479	ENSG00000083812.12	ZNF324	136.440439421619	0.18334022553453	0.393342371494487	0.466108507044225	0.64113783433062	0.940354174476102	164.384146547071	115.807093746877	155.821612034814	154.346169696059	113.724946927179	114.558667577713
1480	ENSG00000083814.13	ZNF671	54.3660073369072	-0.731947534995839	0.429890484469187	-1.70263720979919	0.0886359821027063	0.506900960505387	31.961064770308	46.9101189241117	43.2792779796617	76.4289726515286	63.0177916376395	64.5988180581935
1481	ENSG00000083817.9	ZNF416	58.7887388156686	-1.00120066941783	0.524123112412343	-1.91023949470512	0.0561023841520762	0.409573081613324	26.9378723854773	48.9597887093244	41.3437238150736	107.286368910542	64.2168829968694	63.9877960767251
1482	ENSG00000083828.16	ZNF586	187.711567206818	0.520073775268749	0.672802326509602	0.772996398461959	0.439524512098557	0.865556923427167	406.220731205626	126.235142769364	131.396983842718	193.546215433141	101.719800481389	167.150529508672
1483	ENSG00000083838.16	ZNF446	131.611917937346	-0.408972757009966	0.759364111792136	-0.538572669762824	0.590181749857488	0.92450722854221	37.5893833974435	88.4877484662698	212.741678119158	207.392273488398	99.9752442960128	143.485179856794
1484	ENSG00000083844.10	ZNF264	332.367588973444	-0.156755137944838	0.39244159187174	-0.399435587846838	0.689572275973089	0.951718372886345	262.895033676232	312.954816924941	364.930704511547	445.921630032684	282.903071463057	324.600277232205
1485	ENSG00000083845.9	RPS5	4223.90587549252	0.494808094053292	0.476430479764467	1.03857354864851	0.299003113009105	0.78164080890444	6329.27845721154	2846.37780321385	5648.26453612453	3289.26219700983	4217.40617974011	3012.8460796553
1486	ENSG00000083857.14	FAT1	1267.62002559718	-1.77680049718049	0.946044164614267	-1.87813694501773	0.0603624333815349	0.425378184465224	79.8107179618273	1223.00543612867	414.127815903637	2863.97174632692	1740.17491167708	1284.62952558497
1487	ENSG00000083896.13	YTHDC1	1568.69924189171	0.0271397765764177	0.422920464109731	0.0641722945082553	0.948833037691173	0.994491436720276	1910.80013638069	1168.41453534999	1671.37704921188	1948.04398840393	1552.86464110848	1160.69510089528
1488	ENSG00000083937.10	CHMP2B	1439.71141717425	1.00312932773395	0.665542531210556	1.50723549689507	0.131750304578548	0.592351659035631	3639.78961267189	1091.67715960526	1031.81155462871	745.563268439865	1156.27172261364	973.155185086154
1489	ENSG00000084070.12	SMAP2	711.0369450404	1.00388747613094	0.636128582927525	1.57812037231679	0.114537958821422	0.561753235463508	1610.08056623317	830.57219241073	406.364120723424	511.15525612313	348.858434019951	559.191100731997
1490	ENSG00000084072.17	PPIE	467.964870924297	-0.0827815927477293	0.338913675454269	-0.244255687342127	0.807032800554775	0.971600308682381	559.32377596731	404.21603611189	401.164183411139	523.22800641239	450.430073768192	469.427149874863
1491	ENSG00000084073.10	ZMPSTE24	508.180364905542	0.410938059349477	0.357439683292851	1.14967105936247	0.250279378515246	0.739597137327772	467.94649025324	669.402140105284	602.346622616747	375.548917994048	512.133698522769	421.704319941166
1492	ENSG00000084090.13	STARD7	602.599473242238	-0.304620043256084	0.289070261399476	-1.05379239559728	0.291977975816065	0.776940455609456	468.843927960879	583.929455313163	564.475190645656	659.654023340339	658.76252849386	679.931713699531
1493	ENSG00000084092.7	NOA1	285.564397769638	-0.169529360944224	0.387681171854679	-0.437290674017494	0.661900557897551	0.945232835231575	215.907886657134	242.090721137748	348.077057034903	332.748179866263	311.342092469619	263.220449452163
1494	ENSG00000084093.19	REST	317.248169531573	0.147613021562538	0.505368378248128	0.292089944515805	0.770217854733662	0.964417829095262	180.765482293026	475.941804059739	343.348490452492	271.132360217689	315.828269771527	316.472610394965
1495	ENSG00000084110.11	HAL	69.7539297760244	5.23392797040984	1.19475482993372	4.38075481201461	1.182688954599e-05	0.00161984905568497	315.543048198298	81.9200830803704	10.3464775372883	2.61724976530999	1.76843254637265	6.32828752850692
1496	ENSG00000084112.15	SSH1	1123.89626392477	0.14076990773598	0.337375221779923	0.417250285878453	0.676495347391975	0.949519075904553	1303.66484805679	1127.46064059687	1105.26668923765	953.68583859296	935.866373368731	1317.43319369562
1497	ENSG00000084207.18	GSTP1	4615.84163041762	0.0508013695976167	0.364305610509905	0.13944712387633	0.889096836622487	0.983203559657493	5186.95979582396	4048.27183432142	4856.18910653253	4814.27050063218	5380.48558145674	3408.87296373886
1498	ENSG00000084234.18	APLP2	8750.48623698246	1.11664811465623	0.845504571282349	1.32068844165165	0.186605269586553	0.673292627420275	27068.8757339087	4357.26314881306	4506.76022522274	5181.62924319667	4417.82104849843	6970.56802225514
1499	ENSG00000084444.14	FAM234B	275.792283619037	-0.559694216814686	0.541936417221834	-1.03276731186268	0.301712804471848	0.782403509522082	135.999604109043	210.426092400627	322.060862406837	414.531250800202	356.943340925202	214.79255107231
1500	ENSG00000084453.16	SLCO1A2	2.2629660302134	-1.0935935211656	1.62357352921328	-0.673571908810013	0.500583517499746	NA	0	4.12113306721768	1.28704387488572	3.64069780547654	1.70054768191809	2.82837375178235
1501	ENSG00000084463.8	WBP11	953.254543890635	-0.0516585094900181	0.332775089273706	-0.155235506367873	0.876635657529163	0.981833961149828	889.768151663873	805.20642451356	1113.39346392124	873.966646849668	934.288193243863	1102.9043831516
1502	ENSG00000084623.12	EIF3I	1867.54998724103	0.684190829044188	0.481703197483726	1.42035766550481	0.155503580956885	0.630236118904243	3318.88591317126	1448.2334591908	2140.02900730831	1253.32671036723	1758.88186306732	1285.94297034125
1503	ENSG00000084628.10	NKAIN1	85.986468295252	-0.747919236725383	1.36804816132194	-0.546705341135556	0.584581184162561	0.920575479202721	180.314795027741	10.591159170073	2.70859124519224	52.806120772027	62.0055492119513	207.492594344527
1504	ENSG00000084636.18	COL16A1	365.703862043924	0.615374428990669	1.02136129309007	0.602504161019154	NA	NA	98.2621645823832	1120.36285399652	107.729105601189	251.20803360691	394.324594447072	222.336420029472
1505	ENSG00000084652.16	TXLNA	893.353236556372	0.123060158730563	0.587088350842295	0.209610970059292	0.833971316979565	0.975895478617546	379.744678220125	1047.41805875537	1366.76547045613	814.600681498576	825.986674210468	925.603856197564
1506	ENSG00000084676.15	NCOA1	1682.00529123788	0.0572800216496578	0.31394647037144	0.182451554820438	0.85522836981285	0.979051459880102	1560.32292565021	1621.18138908556	1964.61740645475	1893.79279028581	1558.54309908199	1493.57413686894
1507	ENSG00000084693.16	AGBL5	271.593545042059	-0.567706391659549	0.735086491466585	-0.772298767899961	0.43993749499417	0.865601340633921	58.3262609158023	244.054763025465	354.148854955222	391.111380108368	241.281104886824	340.638906360674
1508	ENSG00000084710.14	EFR3B	8.17926681266892	0.35313407972735	1.25745163754006	0.280833130424151	0.778838391364555	0.966522795609702	23.6352050097327	2.00695201849109	2.09049340024474	8.43597769702111	8.70464772683729	4.20232502368659
1509	ENSG00000084731.15	KIF3C	561.73394033067	0.0602659290955893	0.997586038262296	0.0604117607746066	0.95182769202299	0.994597461326107	44.1956569260183	695.129592747287	980.766734538534	439.803369158111	793.159301257749	417.348987356319
1510	ENSG00000084733.11	RAB10	1859.50201967091	0.750834691907973	0.471188016213967	1.59349275887997	0.111049691477463	0.555905026377507	3469.25363800957	1647.24783206833	1883.41468478188	1136.69186657214	1550.67469863305	1469.72939796048
1511	ENSG00000084734.9	GCKR	10.6549667158937	-0.0319244234937924	1.05990700146366	-0.0301200232187418	0.975971331755573	0.996738818334707	19.3180728009651	5.96181143056731	6.25071479916573	2.6838277470254	19.2139676850616	10.5014058325772
1512	ENSG00000084754.12	HADHA	1762.34758177904	0.470899851412417	0.337644095739295	1.39466336700291	0.163117376662675	0.641381309608144	2535.9111809989	1787.71702256722	1819.0689584746	1505.60661666922	1590.13634114154	1335.64537082277
1513	ENSG00000084764.12	MAPRE3	268.024502624158	-1.3380545331102	0.639553877686462	-2.09216858781392	0.0364234373915356	0.337541974274693	174.331095491955	225.36130671551	56.1206019161387	311.48212281232	357.709029949033	483.142858859992
1514	ENSG00000084774.14	CAD	480.382188666117	0.144915825007029	0.775147664055239	0.186952540434544	0.851697844029478	0.978399657914993	132.952358969609	437.740605565088	942.346865662627	573.764979158218	478.17425746459	317.314065176572
1515	ENSG00000085063.17	CD59	16498.7000800934	0.398990940851508	0.394894506224641	1.01037349105215	0.312316383409833	0.790035155269729	24351.1540002081	16022.6526618187	15923.9521746806	15205.7222573982	16291.4844782256	11197.2349082291
1516	ENSG00000085117.12	CD82	3382.43805732914	0.31862267631005	1.07604147287997	0.296106315918542	0.767148890758925	0.963953239095998	9062.59556983518	1862.97755820934	338.049244508395	2443.32942694673	1915.93262842704	4671.74391604816
1517	ENSG00000085185.15	BCORL1	468.773294576509	-1.3205736261772	0.872421995616847	-1.51368676261249	0.13010530388772	0.587935831032645	45.1202623275386	494.847139850429	264.152104750306	485.064976806682	540.173475481596	983.281808242503
1518	ENSG00000085224.23	ATRX	566.266356677166	0.0257165155640994	0.391255855372164	0.0657281295883424	0.94759427665917	0.994133404186447	552.176462293204	425.749069157313	736.551184063072	524.479519956719	640.142111591439	518.499793001246
1519	ENSG00000085231.14	AK6	197.230576667049	0.24543328412761	0.551774785690179	0.444806994615772	0.656459239139484	0.944118797400303	338.043315214534	147.581864952285	156.379595882567	131.264059899929	227.787220823796	182.327403229184
1520	ENSG00000085265.11	FCN1	368.366992548001	9.58606457777464	1.72250988401022	5.56517246534289	2.61893260109011e-08	1.80677250224095e-05	1928.74222792126	269.031792081917	9.48553179342458	1.50346047399033	1.43894301741781	0
1521	ENSG00000085274.16	MYNN	184.106481094266	0.208626208603065	0.465911119740637	0.447781131987584	0.654311161771462	0.94341250559059	283.099712443426	179.435004569492	130.526188829896	165.963614007669	189.054401350654	156.559965364461
1522	ENSG00000085276.19	MECOM	38.099770237397	0.383634819237907	1.48549289939192	0.258254226186436	0.79621071042989	0.969020500779978	100.440785697094	29.0526704388361	0	61.2044449632012	16.2376902154864	21.6630301097643
1523	ENSG00000085365.18	SCAMP1	516.624712207104	-0.470201684345666	0.374959418975137	-1.25400686194482	0.209839511310319	0.700103990180424	354.421295562257	530.252019483561	414.106605740464	519.540878042243	558.124120134922	723.30335427918
1524	ENSG00000085377.15	PREP	541.565984294135	-0.786426072460498	0.376619570436353	-2.08811791577729	0.0367871993251746	0.339561527170479	352.380691395215	489.814332175989	349.831756191242	648.822439417946	832.210123012116	576.336563572303
1525	ENSG00000085382.12	HACE1	194.759872510437	-0.157530230059265	0.646361952610947	-0.243718290383475	0.807449006770145	0.971627201472497	64.9868117201178	277.02994481567	209.569885066437	213.795463859564	235.33580472247	167.841324878365
1526	ENSG00000085415.16	SEH1L	323.37224500568	0.485059143719565	0.445569481804353	1.08862739376875	0.276318231558884	0.763986893164218	285.396390351155	322.116611978703	523.980357174867	233.756336110763	330.811587986245	244.172186432349
1527	ENSG00000085433.16	WDR47	149.931590758309	-0.0573331032568754	0.471279147810734	-0.121654233002264	0.903172860696202	0.985845487548367	141.871233105733	120.392699571689	178.603266190943	108.453550459785	136.98240200843	213.286393213272
1528	ENSG00000085449.15	WDFY1	926.304669225925	1.10172898144865	0.646827076301344	1.70328210091097	0.0885152885911359	0.506755114489408	2367.2763982431	751.824766220402	672.767181781413	531.240486477833	548.829662367929	685.889520264876
1529	ENSG00000085465.13	OVGP1	44.3023693053793	0.0458861896498376	1.03628293745681	0.0442795958432441	0.964681535878099	0.995652790156582	7.91541693360733	15.438340504905	111.830726814029	36.8987634782675	51.9747017870083	41.7562663144586
1530	ENSG00000085491.17	SLC25A24	608.786661669941	-0.0654909354645697	0.517450483058667	-0.126564642625224	0.899284982933487	0.984964975734219	313.878300747444	824.764430540413	645.735157483831	502.105790683238	705.772553203808	660.463737360909
1531	ENSG00000085511.20	MAP3K4	469.10799710507	-0.470875247147354	0.754821207100798	-0.623823552806557	0.532743469954659	0.904915322135069	747.698737550635	243.909652076671	189.231092952311	277.099479266272	520.005705749301	836.703315035231
1532	ENSG00000085514.16	PILRA	1379.56915461899	2.38601788592933	1.20652107207216	1.97760150333009	NA	NA	6276.72318147717	409.633011590516	261.980824778861	482.085265389314	170.118645484317	676.873998993785
1533	ENSG00000085552.17	IGSF9	238.624593532988	-1.95288031001847	1.10015562350795	-1.77509460324488	0.0758822679399509	0.474793081933983	10.4484051487949	56.197054511432	226.372476246362	748.392946317674	193.127849322852	197.208829650814
1534	ENSG00000085563.15	ABCB1	46.0667968243594	1.6729316076761	1.87667995133917	0.891431491279223	0.372697729648102	0.831007973444481	191.515423363169	18.8766875002579	0	54.0289302136377	0.811911908526186	11.1678279605654
1535	ENSG00000085644.14	ZNF213	193.818640471534	-0.265280515430029	0.561014538047925	-0.472858540088968	0.636314105823187	0.938940712497831	163.530384473936	270.809501660906	93.826581903105	266.030987184484	193.396767128399	175.317620478372
1536	ENSG00000085662.14	AKR1B1	2154.91199008796	-0.295171711095177	0.592524250499088	-0.498159713879308	0.618371474933348	0.933401690297745	3287.30885443748	1097.90770835812	1421.0151500136	3079.87705258024	1840.44157567213	2202.92159946619
1537	ENSG00000085719.13	CPNE3	1198.32936927015	-0.256608652318094	0.366210848822495	-0.700712862939987	0.483482227026876	0.886505607616013	840.162772249975	1066.20795947815	1369.36920109545	1455.02765286075	1265.41738823248	1193.79124170408
1538	ENSG00000085721.13	RRN3	413.665524204595	-0.409174993650934	0.41301497677632	-0.990702557192094	0.321830842046324	0.797570176691744	469.699037117343	244.258745563898	352.676367174019	432.819764214093	491.768905918074	490.77032524014
1539	ENSG00000085733.16	CTTN	3276.18998567429	-0.357505125350207	0.612862076193753	-0.583337000668293	0.559666458888888	0.91357413735478	1097.18716334515	3101.43519420524	4417.87242169324	3610.11616364563	3362.40366895945	4068.12530219705
1540	ENSG00000085741.13	WNT11	522.552670414986	-2.39073596234312	0.896103252115822	-2.66792465789881	0.00763213708032688	0.14521329662436	19.0883703154417	232.441580993558	250.691415981833	1046.03700342212	796.885478185854	790.172173591113
1541	ENSG00000085760.15	MTIF2	217.89196023089	0.155108810051023	0.371625426552103	0.41737943361439	0.676400895578928	0.949519075904553	232.735596239769	218.492582377663	237.567310310456	243.639131869633	221.198268062255	153.718872525564
1542	ENSG00000085788.14	DDHD2	340.477340305266	-0.0226879955248844	0.491403382289315	-0.0461697992781149	0.963174913480029	0.995400327035762	289.310371630148	282.358874466238	441.799858038426	343.082781062583	217.426940506317	468.885216127885
1543	ENSG00000085831.15	TTC39A	31.5626649010203	2.21907378834692	1.31792259365999	1.68376640557042	NA	NA	140.50617925723	8.39884092168268	6.47803624012407	3.27750617936567	12.9620749195344	17.753351888185
1544	ENSG00000085832.17	EPS15	888.369915712594	0.205996470550139	0.415650055107336	0.495600729553478	0.620176137979898	0.933722997264109	1240.72190776137	832.91800616825	781.832241989343	679.305877035307	749.184528858318	1046.25693246297
1545	ENSG00000085840.13	ORC1	13.4200042839362	-0.185166775023666	0.7067164196673	-0.262010008357859	0.793313726113593	0.967959084253594	9.72759106322619	9.96828374436971	17.8344051448764	10.9509300584501	19.4193017230716	12.6195139696234
1546	ENSG00000085871.9	MGST2	308.392258191478	-0.320482590168152	0.602999580560216	-0.531480618726812	0.595085768406173	0.92624412584998	322.71498412993	376.753847857777	123.473469515081	385.009032328373	417.220978878551	225.18123643916
1547	ENSG00000085872.15	CHERP	827.154870058976	0.286251200731992	0.39859417313576	0.718151995248802	0.472663573401713	0.882201955144292	991.23069649945	613.253634398679	1122.73543975015	702.213054971214	773.699151445767	759.797243288591
1548	ENSG00000085978.22	ATG16L1	450.987259448556	-0.283947841076835	0.443298511687933	-0.640534162850348	0.521825386384422	0.901193204769796	332.870514110462	428.064712132481	458.993223044397	316.22756991029	608.539640776681	561.227896717026
1549	ENSG00000085982.14	USP40	834.744681919068	0.254037290331893	0.930642993737826	0.272969647911472	0.784876547289541	0.966717441427271	106.5795050288	820.135999542791	1797.44706883872	961.841093664149	691.553204048628	630.911220391318
1550	ENSG00000085998.14	POMGNT1	1435.08108228468	0.117953467926229	0.779021061224066	0.151412424897589	0.879650388809144	0.981833961149828	309.512641366354	1883.04941048393	2288.36461059117	1398.45477047428	1654.32211133422	1076.78294945812
1551	ENSG00000085999.13	RAD54L	25.9873245137583	1.84375468884088	0.782830081774234	2.35524251273295	0.0185106206991589	0.242773595414955	19.2842289629801	27.3241582225883	74.9137429946129	9.5395028721941	16.7664040934892	8.09590993668544
1552	ENSG00000086015.22	MAST2	1073.08946124541	-1.00937386507274	0.458184717532287	-2.20298457466908	0.0275958358707212	0.296269530123299	496.140751608349	774.17827264404	865.981077896284	1066.06800066808	1320.56603090503	1915.60263375066
1553	ENSG00000086061.16	DNAJA1	2859.17538816564	1.35006732747451	0.587540254980019	2.29782949513889	0.0215714953419785	0.26125633532837	6697.36187135022	2277.30182374549	3347.25213073936	1102.61023254604	2079.73852476103	1650.78774585173
1554	ENSG00000086062.13	B4GALT1	5995.77950605448	-0.0281615477551049	0.570665992595092	-0.0493485648707414	0.960641517466328	0.995085091496906	2765.75933264592	6771.34592449282	8274.2135899238	5009.21121558151	7968.18641180835	5185.96056187447
1555	ENSG00000086065.14	CHMP5	994.64547388701	0.681095858949532	0.644128284722877	1.05739163316289	0.290332888447613	0.775897173893802	2290.31263856427	785.195256667455	600.27459482444	730.077478413255	748.689053657052	813.323821195585
1556	ENSG00000086102.19	NFX1	646.381071547201	-0.135086684648081	0.300055187293957	-0.450206129966819	0.652561816648445	0.943222736219669	687.181512347547	580.180986638121	581.477801317575	640.520295040216	631.160701456606	757.765132483143
1557	ENSG00000086189.10	DIMT1	288.261481539783	-0.0544419091832786	0.453840435971301	-0.119958260366913	0.904516212527055	0.985979839111743	252.843663333168	241.862797484221	353.378817716943	206.760431730071	398.814122191819	275.909056782477
1558	ENSG00000086200.17	IPO11	418.609812733113	1.53950310626302	0.808201268916731	1.90485113729961	0.0567994243920763	0.412115287289132	1369.7492827841	225.882377139949	274.120830893847	230.482664751391	212.447270049749	198.976450779644
1559	ENSG00000086205.18	FOLH1	14.5765086595088	2.99219223044593	2.22244031138126	1.3463543723189	NA	NA	77.7009745561042	0	0	6.83761185555691	1.04363710011398	1.87682844527752
1560	ENSG00000086232.13	EIF2AK1	1743.68436529125	0.0519837926170535	0.430202357736987	0.120835675774782	0.903821191951538	0.985845487548367	1098.84091770604	1968.64558591192	2257.38069269065	1759.22108853409	1759.35989184023	1618.65801506455
1561	ENSG00000086288.12	NME8	15.1453864540882	6.54340799333398	2.12983209338875	3.07226471685045	0.00212441235921893	0.0640314385358753	85.6772440482879	3.19811241509922	1.09394576880375	0	0	0.903016492338107
1562	ENSG00000086289.12	EPDR1	960.691587692614	-1.17822036922554	1.41486664167981	-0.832743054728245	0.404989656873713	0.850679965128944	1605.68968058598	154.91119651628	6.19365541633287	645.25072126184	1164.13081628423	2187.97345609102
1563	ENSG00000086300.16	SNX10	1960.59236677425	2.37720336075236	1.23709987181117	1.92159373298781	0.0546568977881509	0.405938610486398	8654.03253594714	1029.32780121789	181.444433854541	282.050454460074	460.387630738565	1156.31134442726
1564	ENSG00000086475.15	SEPHS1	325.283779440592	-0.255330387584574	0.540598121675943	-0.472310904064942	0.636704888407281	0.938940712497831	159.725260511185	458.258729069153	271.628164176395	294.983781861102	405.386568818077	361.720172207643
1565	ENSG00000086504.17	MRPL28	385.433475260591	0.295521469042944	0.522407040747607	0.565691971953572	0.571603193572323	0.917384041496612	235.227496179855	407.933699834938	630.709713202524	361.326852048389	395.312991517732	282.090098780106
1566	ENSG00000086506.3	HBQ1	9.28828687228025	5.81325882091873	2.37281083030713	2.44994617635249	0.0142877570488865	0.211053172521498	49.9108309079841	4.7877070569943	0	0	1.03118326870313	0
1567	ENSG00000086544.3	ITPKC	1238.61932146685	-0.310118096825443	0.627229996402664	-0.494424849902038	0.62100616774264	0.934051324302413	558.207790830274	920.888585337262	1838.6596251399	933.961816466454	1242.41149302219	1937.58661800503
1568	ENSG00000086548.9	CEACAM6	2.47152944753349	4.92507090544115	3.25336629074863	1.51383842620065	0.130066824031678	NA	13.7676135101051	0	1.06156317509584	0	0	0
1569	ENSG00000086570.12	FAT2	183.640916834512	1.73502957715485	1.35867811869458	1.27699824798965	0.201602865802941	0.691321167399003	9.77486230906474	789.866150670802	47.2616836914858	96.9098023651713	126.674739832098	31.3582621384503
1570	ENSG00000086589.12	RBM22	759.393516222256	0.639012293236002	0.500293257690795	1.27727544477711	0.201505019582682	0.691321167399003	1440.06559690819	578.338455597723	756.644551551057	606.260556146727	626.949631341753	548.102305788086
1571	ENSG00000086598.11	TMED2	5012.19943954454	0.0780909598093019	0.330072755726063	0.236587111340119	0.81297712003342	0.972270517539694	4702.00416225826	6158.33977931996	4582.8200781845	4432.06478995024	5608.66944214262	4589.29838541169
1572	ENSG00000086619.14	ERO1B	90.682261407613	-0.285137430239392	0.504261736155575	-0.565455218580021	0.57176417530249	0.917384041496612	77.3477580133387	93.3283474722782	74.5241144285613	73.8937857909622	76.0091006065406	148.990462133997
1573	ENSG00000086666.19	ZFAND6	763.903415121819	0.620071177310796	0.476388603496083	1.30160791580711	0.193050452442976	0.679763852108754	1333.37159934345	875.200047596075	568.506401753071	518.112929278844	671.884183123691	616.345329635784
1574	ENSG00000086696.11	HSD17B2	29.4216124913301	0.635618993779537	1.96181187820558	0.323995894224538	0.745941142655206	0.960582969364385	81.5520631475136	25.9394845280728	0	27.9383733945601	0	41.0997538778339
1575	ENSG00000086712.13	TXLNG	226.355823755904	-0.393004507990617	0.437783707145187	-0.897713874628689	0.369338110566207	0.83004017171674	169.888676691635	139.70784319936	277.432648032517	254.257362704309	252.604836115774	264.24357579183
1576	ENSG00000086730.17	LAT2	410.536866571248	4.46097989478068	1.0237160273596	4.3576341246572	1.31475928902385e-05	0.00173688094160619	1788.79089461613	495.40651268271	72.0849679209088	36.9139335849127	32.485439294866	37.5394513279603
1577	ENSG00000086758.16	HUWE1	4544.51026598473	0.0192436649302805	0.611422260432263	0.0314736086263455	0.974891838980043	0.996723765556905	2257.65763109041	3435.47966915854	8030.70383005313	5463.47573043545	4011.22632268266	4068.51841248819
1578	ENSG00000086827.9	ZW10	165.17671648519	0.253628072437288	0.425556301485725	0.595991814835798	0.551180694792076	0.910625402300048	157.220732037585	197.967403262924	183.394987432704	120.400209668893	206.087132640903	125.989833868127
1579	ENSG00000086848.15	ALG9	352.143659334601	0.574629130220009	0.359045520105272	1.60043531542053	0.109502045925881	0.552106162401607	529.326611366443	391.311681940937	345.163510322257	264.038999447918	308.583035112894	274.438117817159
1580	ENSG00000086991.13	NOX4	9.88571809856316	-0.0293549732831382	1.53909719006782	-0.0190728522360857	0.98478298826737	0.997305789191798	26.0452896212066	3.15709849908829	0	13.5431756732813	12.5728063284949	3.99593846930783
1581	ENSG00000087008.16	ACOX3	189.862870015268	-0.076310705193189	0.448936013711806	-0.169981250918703	0.865024881663967	0.980612875841802	118.00772907474	250.134080756044	186.20090245501	193.001098719432	207.815674386766	184.017734699616
1582	ENSG00000087053.20	MTMR2	678.994369193293	-0.022429184042627	0.46781505891379	-0.0479445533341847	0.96176043177068	0.9951511811239	961.272583473122	445.034641546881	615.232966189225	549.082146996968	728.826784483422	774.517092470142
1583	ENSG00000087074.8	PPP1R15A	15642.9398570052	1.8497463657491	1.07681005946015	1.71780189969293	0.0858327549155505	0.501829834848622	61696.5789096962	4119.6905741843	7656.94459062547	2579.980665028	9644.68477809997	8159.75962439711
1584	ENSG00000087076.9	HSD17B14	217.875415846012	0.289101603209558	1.03033084742107	0.280591039211514	0.779024089713009	0.966522795609702	569.514473140883	81.4722434741044	68.2654689562061	96.6541859317486	108.438976254869	382.907147318261
1585	ENSG00000087077.14	TRIP6	570.236313324441	-0.505561649035242	0.534872269381477	-0.945200710479663	0.344556416814895	0.815810050136677	251.946916231811	439.05582359194	722.607554662018	764.058224238538	563.663679371738	680.085681850599
1586	ENSG00000087085.16	ACHE	48.6791680773619	0.959019794071959	0.93655689924021	1.02398454899	0.305842572927221	0.786041508573972	60.2510539901621	93.0049884912221	39.2840970045659	4.7235370311703	56.7498391217022	38.0614928253487
1587	ENSG00000087086.15	FTL	101889.478513155	2.20720746032477	0.435834988783468	5.06431910500273	4.09862612403278e-07	0.000152690217624717	233152.392975847	131027.935935606	138335.220168837	28792.766313541	43073.6166469359	36954.9390381616
1588	ENSG00000087087.20	SRRT	1424.40040890965	0.542418418642762	0.505050016522233	1.07398950776766	0.282827384131372	0.770094034198722	1483.54899550287	1055.45724906375	2528.12513148504	1123.5099049674	1428.6898966949	927.071275743968
1589	ENSG00000087088.20	BAX	744.530420622138	0.979476198092041	0.485031996912948	2.0194053265064	0.0434451083836987	0.364856642859854	823.642106970182	950.051786685103	1189.71284874819	405.247728631571	750.818919160018	347.709133537766
1590	ENSG00000087095.13	NLK	202.090128434373	0.151071841868327	0.4860843154944	0.310793492101613	0.755957617409107	0.962372973062684	304.648617297112	209.269516161388	126.474266021342	170.464003575451	199.431750905186	202.252616645758
1591	ENSG00000087111.21	PIGS	645.723912144916	-0.591511030942277	0.500196793455929	-1.18255662307518	0.236984912198017	0.727714797150093	289.317815486528	758.576356983299	497.074181632278	850.207223645535	772.610969155074	706.556925966783
1592	ENSG00000087116.16	ADAMTS2	2289.44332799093	-1.06965772033747	1.20584462342458	-0.887060985767516	0.37504606736796	0.832315272200103	2676.53291732739	1727.42204321444	29.214661460578	2073.37578331003	2466.59012435848	4763.52443827468
1593	ENSG00000087152.15	ATXN7L3	1194.00203918537	0.158791501399123	0.57438735038596	0.276453688077258	0.782199625583919	0.966522795609702	555.087094522586	1345.20793461051	1878.36809494915	1261.3582886284	952.290844035467	1171.69997836612
1594	ENSG00000087157.19	PGS1	919.184318236354	1.34378135964964	0.796145536786089	1.68785893729213	0.0914383106955205	0.513947318444617	2871.70897578531	572.191724351581	512.778367603305	438.722843098239	547.8440909933	571.859907586388
1595	ENSG00000087191.13	PSMC5	847.621992045791	0.377228279403049	0.378252913162987	0.997291141127321	0.318623212509772	0.795362446987339	1148.9968005088	732.617902744701	992.020628917228	802.862809581475	809.134602788261	600.099207734281
1596	ENSG00000087206.17	UIMC1	311.43511651793	1.19287044702281	0.68270400764517	1.74727324530778	0.0805899517027483	0.487870954179	842.511101192686	206.199083811196	251.865154822735	192.475478370012	190.49948403197	185.060396878984
1597	ENSG00000087237.12	CETP	6.7549568171648	1.36535645314255	1.51788553672423	0.899512130597897	0.368379937394537	0.829121930141137	15.3281168039502	13.8243066665879	0	2.57266603603255	7.20289464974936	1.60175674666873
1598	ENSG00000087245.13	MMP2	9751.97482079589	-0.779888780796822	1.04545431063571	-0.745980740490321	0.455679049397688	0.874503776337393	13633.2444641596	7368.22255823367	534.400786733442	5667.54710455379	12929.8096923934	18378.6243187015
1599	ENSG00000087250.9	MT3	4.86224610420727	-0.777009825600338	1.92838385230512	-0.402933173637359	0.686997386211002	0.951569972189669	7.60977958404032	3.04793634368035	0	0	9.7604230534592	8.75533764406378
1600	ENSG00000087253.13	LPCAT2	750.858403971289	-0.142852461748055	0.511568602386826	-0.279243997934096	0.780057580525083	0.966522795609702	996.39908085647	649.062693879028	496.958671714328	492.809893817898	901.360128824664	968.559954735346
1601	ENSG00000087258.16	GNAO1	167.291479390246	-0.739197952301761	0.457317202694864	-1.61637906456577	0.106012381910875	0.545972557785693	101.021686121897	130.076879676983	143.14933751674	197.963374720139	147.795757368354	283.741840937366
1602	ENSG00000087263.17	OGFOD1	444.490693545864	0.0989798724461236	0.417073491345267	0.237319979572101	0.81240856332724	0.972270517539694	338.78911187179	551.625304357531	488.48239570421	325.028721469927	511.685095497604	451.333532374122
1603	ENSG00000087266.17	SH3BP2	2716.60628105261	3.72523097768298	1.14887585403956	3.24250088865974	0.00118485578755415	0.0443222258244083	13244.2491594189	1401.32716057712	508.237873553082	338.14018495804	194.902039797165	612.781268011309
1604	ENSG00000087269.16	NOP14	506.830774961987	0.333414200748145	0.557108271095966	0.598472896645815	0.549524438321083	0.910564795814494	444.559932720791	377.63874999955	872.989257300332	320.628658197352	630.34264876832	394.825402785575
1605	ENSG00000087274.17	ADD1	2905.75763332782	0.0100154153941738	0.320377130778781	0.0312613305757128	0.975061129054644	0.996738818334707	3329.39784632817	2371.59872237203	3047.40751875178	3127.75584099158	2907.57087879146	2650.81499273189
1606	ENSG00000087299.12	L2HGDH	49.1871302378357	-1.15436688622648	0.934996439928897	-1.23462169151603	0.21697133219713	0.707549895804612	3.5989142591174	38.4731621422517	49.2011221487044	91.541251217959	70.2941140265173	42.0142176324647
1607	ENSG00000087301.9	TXNDC16	79.8092483347098	-0.0123703616896882	0.560299001557389	-0.0220781433757761	0.982385621285988	0.997106417158571	109.273466986456	71.1993427639639	58.6772645784088	59.0511897284318	60.5511956058538	120.103030345145
1608	ENSG00000087302.9	RTRAF	920.746975837291	0.227731412112321	0.559811277884516	0.406800329162536	0.684154644966557	0.951026012820302	1577.56283737915	669.675847601152	732.80568218135	649.218707214609	1178.06413593508	717.154644712399
1609	ENSG00000087303.18	NID2	1181.98008272262	-0.947415560922012	1.0400546242321	-0.910928655907391	0.362332965818215	0.825385368019555	1115.31240458421	1261.58734645675	44.722597430178	1045.56267457431	1604.75927206879	2019.93620122148
1610	ENSG00000087338.5	GMCL1	550.712097943969	-0.409104358685247	0.46020974134198	-0.888951975445568	0.374028890318086	0.831686300579561	322.212036262064	623.200424448763	473.379156679032	566.938229050236	504.716089946337	813.826651277379
1611	ENSG00000087365.16	SF3B2	3176.66602082546	0.688627322562502	0.453910194244952	1.51710036763547	0.129241345460049	0.587567405744759	5608.21517045994	2495.41235423243	3659.50993542959	2389.70775368953	2638.42349011012	2268.72742103118
1612	ENSG00000087448.11	KLHL42	423.223800470287	-0.319401832161459	0.52309945418273	-0.610594848852366	0.541467833727014	0.907823702865264	196.27334036356	399.442002710052	533.146636111636	384.600233527289	501.367095762702	524.513494346484
1613	ENSG00000087460.27	GNAS	11863.874662989	-0.384240542990552	0.366974283362268	-1.04705032589774	0.295076367857072	0.7781944646855	12128.0217347501	8470.58457041201	10281.4008444504	11621.1464576208	16683.5858198431	11998.5085508578
1614	ENSG00000087470.18	DNM1L	1188.18832475659	-0.18178958916327	0.527582638778777	-0.344570832702281	0.730417036483383	0.957585437138135	611.008666787808	1285.92931154393	1443.04031319393	894.648783574668	1616.2974540677	1278.20541937151
1615	ENSG00000087494.16	PTHLH	257.524903028821	0.0498994594302467	0.752757582472141	0.0662888831572725	0.947147833713544	0.994033802951295	96.1747525343327	177.60372980451	512.104648701133	210.916563491494	190.536509023654	357.813214617801
1616	ENSG00000087495.17	PHACTR3	4.34631034418701	-0.926477280508751	1.9218612759324	-0.482072921761361	0.629754144921659	NA	0	6.87592907194613	2.00335740306582	8.72117170708586	8.47740388302422	0
1617	ENSG00000087502.18	ERGIC2	745.180602006371	0.210134812240696	0.362024816572134	0.580443115006251	0.561615837217029	0.914282310770983	906.458984634684	881.193744073453	610.971628131771	635.01206047178	799.660977441901	637.786217284639
1618	ENSG00000087510.7	TFAP2C	891.259727545671	-0.391772117266829	1.04826941392458	-0.37373227918583	0.708603507427512	0.954283244457308	45.2855243479556	816.815583926217	1450.63247237868	1027.18211713943	1354.23104397165	653.411623510099
1619	ENSG00000087586.18	AURKA	65.4494347882993	0.122783499229335	0.696350520552815	0.176324272913389	0.860039193743785	0.980612875841802	33.3303348763308	52.5734761134631	118.293634640768	61.9320206404705	87.7507850625459	38.8163573962169
1620	ENSG00000087589.16	CASS4	148.671517525556	5.07955262814984	1.36942055693963	3.70927148888548	0.0002078564571105	0.013259391186977	783.864032483479	77.3814398370884	5.17234317363666	8.42713224495009	8.78958543535867	8.39457197882375
1621	ENSG00000087842.11	PIR	30.5174583700871	0.981247634437072	1.28321199922514	0.764680843874274	0.444461615801206	0.867724512917562	107.871450964114	9.01678111332788	5.28233886557075	18.373957219455	5.73532873327788	36.8248933247767
1622	ENSG00000087884.14	AAMDC	78.4213936466696	0.0932776975741287	0.798059799467909	0.116880586688265	0.906954682276628	0.986790003899927	153.863496072382	67.7927316620964	21.4938482555751	93.3354501513281	55.0495986578558	78.9932370807799
1623	ENSG00000087903.13	RFX2	352.449288107359	-0.25120057471531	0.92289460010369	-0.272187717521683	0.785477685439899	0.966817218245907	538.432166081244	218.19619061812	209.153624383854	172.963279916232	108.450779528119	867.499688116583
1624	ENSG00000087995.16	METTL2A	168.232331053207	0.443069459877942	0.458894612065972	0.965514626295603	0.334287113667522	0.80718250510105	215.737522370429	127.377727172325	238.638162025613	163.488971316645	153.649569703515	110.502033730716
1625	ENSG00000088002.12	SULT2B1	5.77595773199565	-0.282625213604726	1.61977781962936	-0.174483938586958	0.86148515230339	0.980612875841802	8.35730014081952	7.54113197025689	0	2.13587508501601	1.64045686016487	14.9809823357166
1626	ENSG00000088035.18	ALG6	127.669573660616	-0.531419643842563	0.406418574399199	-1.30756731438308	0.191020109270478	0.677352289240662	75.7629557499372	108.333278187893	128.610967829471	152.912476487389	164.635025160718	135.762738548286
1627	ENSG00000088038.19	CNOT3	851.516677735716	0.749988262977994	0.390405466108871	1.92104959608544	0.0547254551699579	0.406021573463272	1005.19931247523	1201.26147408984	996.676640536348	624.69682110834	817.771907317636	463.493910886903
1628	ENSG00000088053.11	GP6	5.69548086774753	-0.959353040630922	0.96445114749603	-0.994713981233426	0.319875392557563	0.796527231902201	2.21247287844419	4.69041269115828	4.65282046787371	10.4172827351605	4.54257569142679	7.6573207424217
1629	ENSG00000088179.9	PTPN4	285.987511938267	0.0197878238797038	0.403783396722167	0.0490060365045651	0.96091448528673	0.995085091496906	224.198856163737	247.044705926873	391.582550320165	267.026313439934	296.319100532434	289.753545246457
1630	ENSG00000088205.13	DDX18	741.940213830144	0.267509034428548	0.437422812042931	0.611557118338613	0.540830816794428	0.907409081645632	1115.03648952709	574.865071981352	742.08470325193	563.160904145979	794.400997051392	662.093117023117
1631	ENSG00000088247.17	KHSRP	1756.61205786295	-0.108935359819425	0.574948962956589	-0.189469617023469	0.84972476588737	0.978229376122761	723.669990319928	1788.89499532719	2557.98352045752	1807.43137893385	1802.36006615969	1859.33239597953
1632	ENSG00000088256.9	GNA11	1281.34137796184	0.0379178942177147	0.540778925373094	0.0701171817883887	0.944100391270528	0.993834652395931	594.664761632823	1616.95661252139	1681.75641623539	1172.62069224168	1234.94193924057	1387.10784589919
1633	ENSG00000088280.19	ASAP3	3093.20864801966	-0.683312753871208	1.17673035726997	-0.580687622826781	0.56145100503691	0.914173764932039	66.2646256232822	5269.81503597992	1785.80694839706	4867.6997481564	2675.59982204327	3894.06570791803
1634	ENSG00000088298.13	EDEM2	787.560591324729	0.258165188146349	0.491551730841772	0.525204514495854	0.599441026938474	0.927758768054463	783.015761997697	1264.32619653667	525.945066927672	763.191687937211	801.018954800611	587.865879748517
1635	ENSG00000088305.18	DNMT3B	37.5873798873932	0.396634667851693	0.90512925440163	0.438207765269839	0.661235680001718	0.945130411916215	5.65882242672154	55.5897534325064	66.6652428076129	32.1639469078495	37.8609130001749	27.5856007494939
1636	ENSG00000088320.4	REM1	47.7866024237133	-1.35132976148179	1.67098284718801	-0.808703550581537	0.418685685383486	0.855055430997587	79.979041489306	0	1.02442433973274	55.8829110042524	63.9016122595502	85.9316254494385
1637	ENSG00000088325.16	TPX2	136.085809481567	-0.246958495866364	0.849593740042024	-0.290678337453556	0.77129734076223	0.964860762475622	30.3204862128918	80.5186142803303	262.283934098062	128.120443086594	198.867564723925	116.403814487596
1638	ENSG00000088340.17	FER1L4	1243.40412254477	-1.41243132284409	1.00365037392116	-1.40729417289595	0.159340176519818	0.637189666817229	134.860513669317	1710.11301690627	191.869873222555	2225.33658671324	1777.08321189319	1421.16153286402
1639	ENSG00000088356.6	PDRG1	101.967373935167	0.0413528511684782	0.489371044405563	0.0845020391811481	0.932657281609996	0.991700375873353	139.350577753176	97.4455145742773	73.6844103975348	93.5127668170951	130.528008517411	77.2829655515084
1640	ENSG00000088367.23	EPB41L1	219.967796136304	-1.21460779530823	0.942908547642798	-1.28815015872394	0.197693697873501	0.686779420672297	251.900683278044	124.681233060792	22.0262277837715	235.074785920817	153.925212804385	532.198633970012
1641	ENSG00000088387.19	DOCK9	1202.34899319715	-0.878268255114138	0.736876029228841	-1.19188061529599	0.233308060046032	0.724279303374346	223.866707365709	1010.32151698222	1307.47191731202	2131.38866170815	1283.23359678212	1257.81155903269
1642	ENSG00000088448.14	ANKRD10	1238.97846581152	-0.0913299645289144	0.374993505601828	-0.243550789985919	0.807578744568297	0.971629587590341	1293.71618833082	866.354052335822	1439.4255964421	1203.79768706257	1206.78503694579	1423.79223375203
1643	ENSG00000088451.11	TGDS	105.289115391901	-0.29274065129502	0.369608022765747	-0.79203002441469	0.428343169673715	0.859349513279427	93.7614795416412	112.02248748622	78.1162498179336	120.710114213935	109.783672154208	117.340689137466
1644	ENSG00000088538.13	DOCK3	31.9297685371324	-0.573794292891768	0.954208617031061	-0.601330026422398	0.547620194293037	0.910094304482128	4.11784794219892	51.7077904923162	20.9239295338961	45.4817215575294	21.2698715045818	48.0774501922719
1645	ENSG00000088543.15	C3orf18	89.9956729047201	-1.55848561550715	0.616746921477611	-2.52694510703565	0.0115059484960699	0.186770916468853	35.4005483081402	41.2802321615839	60.1865421262408	92.3326277389103	85.6541166591787	225.119970434267
1646	ENSG00000088682.14	COQ9	306.633412962838	-0.0382997949822576	0.357752062887348	-0.107056811002422	0.914743910013426	0.988103943010755	284.132975009049	277.267996154841	346.166340753906	357.870269347686	328.119349436444	246.243547075102
1647	ENSG00000088726.16	TMEM40	217.088211456716	-0.313454156924725	0.681569224717917	-0.459900690284917	0.645587504713883	0.942012194046309	65.1947081715619	329.004337174277	185.648849930526	223.760004913639	293.458024594866	205.463343955425
1648	ENSG00000088727.13	KIF9	32.9013114186019	1.43127204925695	1.01430509640057	1.4110863233716	0.158219162190842	0.635241533981066	62.0695222808698	4.87645749529947	77.5304410379249	15.5175272918729	21.1370599622451	16.2768604433993
1649	ENSG00000088756.13	ARHGAP28	17.2192807269869	-1.47716181338639	0.837487201848252	-1.76380225288989	0.0777652780831304	0.480130786132039	2.83209022731832	11.5519729964741	12.6651602993286	32.7646999097753	13.2259315869282	30.2758293420972
1650	ENSG00000088766.12	CRLS1	438.22550226265	0.0542283053447363	0.523928142627045	0.103503325995867	0.91756350991094	0.988168721255531	234.43445074462	515.113805056268	589.269255322349	415.79031069422	531.046739051514	343.698452706926
1651	ENSG00000088808.18	PPP1R13B	236.297763634566	-0.519683571072571	0.762756495011982	-0.681323036212766	0.495667110112193	0.891796510601122	381.64122988221	91.1494715745265	112.180662993145	436.508616576198	218.211948770212	178.094652011107
1652	ENSG00000088812.18	ATRN	1072.65684077092	-0.497210044657615	0.83689356367832	-0.594113835064371	0.552435978023571	0.910800580867858	148.171532600161	1536.28598382154	984.18434625079	1250.25181711219	1515.83902839086	1001.20833644998
1653	ENSG00000088826.18	SMOX	1638.61346385124	0.481944794943339	1.43971308538668	0.3347505831788	NA	NA	5406.05130247221	300.755976740597	23.0242279168298	665.560953704601	1575.9889660396	1860.29935623359
1654	ENSG00000088827.12	SIGLEC1	457.625848828246	0.98586570531839	1.20984695877326	0.814868110523681	0.415147808686407	0.854421443800788	446.229162901319	1290.9576696687	87.3443807819037	610.978463360929	25.6483740118796	284.597042244746
1655	ENSG00000088832.18	FKBP1A	5705.15231702164	0.764558573396915	0.515796792271708	1.48228640591112	0.138264103876968	0.603011744364469	11171.8716519275	4535.73806250917	5840.08037420483	3331.81278796314	4952.11592003952	4399.29510548566
1656	ENSG00000088833.17	NSFL1C	1284.99594171418	0.222126254629622	0.409117580374361	0.542939891329936	0.587171188925704	0.922278039810297	1716.85105670865	1148.89995439457	1285.66631429433	877.123337105137	1482.61759244153	1198.81739534087
1657	ENSG00000088836.14	SLC4A11	13.8481242995957	-1.09656922902975	0.966346760159982	-1.13475749517514	0.256476939901965	0.744838783840645	13.2115202147924	7.77845684042804	7.03073653782735	9.08397249296107	8.90536381476137	37.0786958968037
1658	ENSG00000088854.12	C20orf194	412.100308403841	-0.655279254954118	0.717719531652751	-0.913001842718636	0.361241572389261	0.824681304414257	123.044421003007	617.902060176502	218.889028719181	402.985798305696	459.39855205945	650.381990159212
1659	ENSG00000088876.13	ZNF343	105.46371205174	-0.49699163751142	0.603316504149173	-0.823766023461106	0.410072516572596	0.85229312331872	149.093663473285	46.2074998870544	68.5096462091865	127.503493352765	139.96015199732	101.507817390829
1660	ENSG00000088881.21	EBF4	168.128274920919	-0.804216978062838	0.552285299185933	-1.45616220320956	0.145347785354002	0.615362213447965	66.2062929325283	117.722090786711	182.844264163543	193.302800237936	174.19650115165	274.497700253147
1661	ENSG00000088882.8	CPXM1	5468.66311573585	-1.18455478952054	1.29977061494341	-0.911356800886066	0.362107407220109	0.825073354653085	8812.80100692669	1144.28263133743	68.4777075530843	9385.57080310306	4372.48936539223	9028.35718010257
1662	ENSG00000088888.18	MAVS	1866.98523750672	0.09208426036248	0.880278358513601	0.104608115685099	0.916686774656998	0.988141513217612	259.21644875102	2285.7081418459	3234.48198040534	2347.25671977336	1530.02234961428	1545.22578465041
1663	ENSG00000088899.15	LZTS3	122.989042661828	-0.462919577385037	0.717556368056286	-0.645133397169886	0.518840742812865	0.900291311481491	53.9556927125303	62.9677946202227	193.189912669445	81.349374089357	171.134043991024	175.337437888387
1664	ENSG00000088930.8	XRN2	862.647393052055	0.535810478968604	0.319845192023152	1.67521817532845	0.0938914327606212	0.51909119652188	1148.72186913912	883.840800192955	1030.65766901887	614.904029490432	793.827792829599	703.932197641356
1665	ENSG00000088970.16	KIZ	131.559324681413	0.388391346083204	0.520711333434157	0.74588610069559	0.455736222203584	0.874523396619568	222.449385745872	102.366423839087	124.131294975879	131.86640002345	81.7955030914105	126.746940412777
1666	ENSG00000088986.11	DYNLL1	2015.31406551924	-0.106604928811082	0.509356637974982	-0.209293294448669	0.834219286122613	0.975895478617546	2907.72458259557	1575.94586845819	1339.38073897615	2051.07615440458	2683.11002743198	1534.64702124898
1667	ENSG00000088992.18	TESC	18.7237272375264	3.21724741582297	1.37516398199276	2.33953729006256	0.0193076440005545	0.247701065371134	83.6670933338651	8.09667864959439	8.60539661598167	0.647011740449355	1.96641331424369	9.35976977102433
1668	ENSG00000089006.17	SNX5	1347.86245051878	-0.044673054832265	0.439628524183244	-0.101615460269008	0.919061907453048	0.98859187946513	900.419787426555	1176.83213134584	1903.16756279441	1311.69777094474	1371.59999013674	1423.45746046439
1669	ENSG00000089009.15	RPL6	6269.80069246237	0.42313166038324	0.448480622089805	0.943478133818924	0.345436394605556	0.815857617553482	7714.86720041153	4918.44726968766	8914.76717972888	5280.7526626617	6807.29553949829	3982.67430278617
1670	ENSG00000089012.14	SIRPG	2.60205936511116	0.891659677044531	2.61856872666781	0.340514139638103	0.733469376424241	NA	6.11041748744456	3.92996611908674	0	5.57197258413567	0	0
1671	ENSG00000089022.14	MAPKAPK5	444.467822725061	0.0159897106845396	0.540276196935058	0.0295954379912495	0.976389703677098	0.996738818334707	251.746529177102	405.261624118154	682.915365503386	345.466476991595	549.495377134466	431.92156342566
1672	ENSG00000089041.17	P2RX7	211.710828910475	3.05664779623564	0.975125906665193	3.13461859165345	0.00172077683842883	0.0561346938168369	744.689601114146	326.359857164491	63.0885757823058	73.9547743024449	16.6675237705474	45.5046413289122
1673	ENSG00000089048.14	ESF1	343.362898479864	0.274581133799089	0.577736477389076	0.475270550753493	0.634594146634369	0.938940712497831	596.476013669953	185.2296717421	346.486145198502	289.529772528672	382.369926733623	260.085861006337
1674	ENSG00000089050.16	RBBP9	200.967128763465	-0.447298824787534	0.563402903922479	-0.79392353442516	0.427239947925946	0.859042726406169	92.2808668186885	144.933893881688	272.616507402628	281.95529693846	209.930692163703	204.085515375623
1675	ENSG00000089053.13	ANAPC5	1043.46400583599	-0.438021053414759	0.314756124869494	-1.39162042866163	0.164037369352169	0.64299749135582	877.062370799057	945.550161176482	836.114326751746	1429.36388740428	1119.51686117964	1053.17642770472
1676	ENSG00000089057.15	SLC23A2	1178.45425616038	0.341566044503732	0.908669744862369	0.375896794665995	0.706993623549819	0.954012567946713	205.105915912762	2890.65121562498	855.95771633292	1083.89839438377	1026.89397112482	1008.21832358303
1677	ENSG00000089060.11	SLC8B1	708.0138238144	0.443979815216234	0.60432882355696	0.734665959837985	0.462542956297746	0.877281887752686	387.199488765354	636.882730238499	1423.92940232399	608.560856703263	596.850229630668	594.660235224631
1678	ENSG00000089063.15	TMEM230	1379.55335445178	0.221776974968467	0.328009581750782	0.676129562388732	0.498958388806282	0.892820218343253	1809.38854950968	1347.30495636147	1299.8792245337	1201.9675788361	1395.33566827842	1223.44414919129
1679	ENSG00000089091.16	DZANK1	34.5545803884005	-0.285406936500117	0.686282966359693	-0.415873554335792	0.677502531986272	0.94970178330616	16.552214775072	24.6611137014732	51.0809257445854	55.1937149919194	31.8266313676174	28.0128817497357
1680	ENSG00000089094.19	KDM2B	425.748164086777	0.0621691413255987	0.578516414835172	0.107463055034163	0.914421633364003	0.988054392983768	197.939660280016	438.088370637395	668.27834635157	384.995370246986	369.221211890782	495.966025113912
1681	ENSG00000089116.4	LHX5	372.672536699021	-4.15094962474547	1.3587667345975	-3.05493909959099	0.00225106226742874	0.0664509300402459	4.16525200337884	85.1732365784709	29.5574601359616	381.102962265824	1704.09373724987	31.9425719606186
1682	ENSG00000089123.16	TASP1	75.2351690201999	-0.711316154654609	0.506658728384883	-1.40393545951952	0.160338069320271	0.638211159002022	43.3063066047146	45.586402171356	82.2304695022576	117.561689764626	81.5932071819951	81.1329388962499
1683	ENSG00000089127.14	OAS1	551.076035509741	-1.37789520092963	0.825185289303551	-1.66980097535737	0.0949587473632047	0.521086869493434	271.860628434242	572.789249097968	74.1242186099158	911.517751257241	421.433241662625	1054.73112399645
1684	ENSG00000089154.11	GCN1	2434.54146790778	-0.155668577005858	0.738401326647082	-0.210818387492226	0.833028989847377	0.975839946788698	576.787594278912	3908.90706996941	2423.4534853221	2436.82221312174	2959.78592055558	2301.49252419895
1685	ENSG00000089157.16	RPLP0	26616.172673548	0.567830604902414	0.403158600907703	1.40845464694032	0.158996487448918	0.636617432716029	30087.5995222753	23801.6610308319	41473.1375740664	22478.3125128841	24455.8589511189	17400.4664501113
1686	ENSG00000089159.16	PXN	10042.7661363409	-0.325478610003164	0.620764809849451	-0.524318719165315	0.600056879241167	0.927758768054463	3341.32356428999	9562.57414573295	13839.763895935	12668.4183548405	10430.4751352113	10414.0417220356
[truncated: 21,033 more rows]
