# Supplementary material for: Transcriptomic analysis delineates preterm prelabor rupture of membranes from preterm labor in preterm fetal membranes
Source: BMC Med Genomics. 2024 Mar 5;17:72. doi: 10.1186/s12920-024-01841-7 (PMC10916314; doi:10.1186/s12920-024-01841-7)
Supplement: Supplementary file 4 — Supplementary Material 4 [file 12920_2024_1841_MOESM4_ESM.xlsx]

## Sheet: Sheet1
sample ID	group	maternal age	gestational age	parity	delivery mode	race/ethnicity	comorbidities
1	excluded	28	27w4d	G3P2	c-section	white/non hispanic	PEC
2	control	42	34w2d	G5P4	c-section	white / non hispanic	IUGR
3	control	34	34w2d	G1P2	vaginal	white/non hispanic	FGR
4	control	24	31w5d	G3P1	vaginal	white/ non hispanic	placental abruption
5	case	29	32w3d	G4P2	vaginal	other/non hispanic	PPROM
6	case	30	34w0d	G4P3	vaginal	white/dominican	PPROM
7	case	20	27w4d	G1P1	c-section	_/non hispanic	PPROM
8	excluded	32	34w2d	G7P6	vaginal	_/ hispanic	PPROM
	Abbreviations:
	PEC -	preeclampsia
	IUGR-	intrauterine growth restriction
	FRG-	fetal growth restriction
	PPROM-	preterm premature rupture of membranes
